# Supplementary material for: Selective CAR T cell–mediated B cell depletion suppresses IFN signature in SLE
Source: JCI Insight. 2024 May 9;9(12):e179433. doi: 10.1172/jci.insight.179433 (PMC11383166; doi:10.1172/jci.insight.179433)
Supplement: Supporting data values [file jciinsight-9-179433-s121.xlsx]

## Sheet: Fig1 A
	UMAP_1	UMAP_2
AAACCTGAGCTACCGC-1_1	-3.95268	-9.60832
AAACCTGAGTCGAGTG-1_1	-3.53529	-10.3915
AAACCTGCAACACCTA-1_1	-0.620007	-13.2231
AAACCTGCACGGACAA-1_1	-9.3875	-3.10337
AAACCTGGTACGACCC-1_1	-4.81841	6.71409
AAACCTGGTTACAGAA-1_1	-3.00844	11.5928
AAACCTGTCAAACCAC-1_1	-9.0036	5.54326
AAACGGGAGTCAATAG-1_1	11.0769	0.448425
AAACGGGAGTTAAGTG-1_1	-7.09606	6.44548
AAACGGGCAAGGACTG-1_1	10.5936	2.96141
AAACGGGCATGGTAGG-1_1	9.93032	-0.718451
AAACGGGGTACTCTCC-1_1	-4.2357	9.9709
AAACGGGGTAGCACGA-1_1	9.19705	-3.96082
AAACGGGGTCATGCCG-1_1	-8.37642	-1.51289
AAACGGGGTCTAGCGC-1_1	-7.80002	6.32987
AAAGATGAGCTGTTCA-1_1	7.7109	-1.59753
AAAGATGAGGGTGTGT-1_1	-4.44181	11.1272
AAAGATGCAGTGGAGT-1_1	5.12213	-2.14143
AAAGATGCATTGGTAC-1_1	8.99779	-2.5174
AAAGATGGTACAGCAG-1_1	8.12821	0.942119
AAAGATGGTCATGCAT-1_1	-4.25015	9.9209
AAAGATGGTGTGTGCC-1_1	6.28282	-9.3938
AAAGATGTCAAACCAC-1_1	-8.82345	-1.67312
AAAGATGTCCAGTATG-1_1	-7.32461	1.18966
AAAGATGTCCTCATTA-1_1	7.53019	1.44891
AAAGCAAAGCACCGCT-1_1	-9.13851	-4.11508
AAAGCAAAGGAGTACC-1_1	8.26875	-1.54053
AAAGCAAAGTTTAGGA-1_1	-7.29682	5.53324
AAAGCAACATTTCAGG-1_1	-2.69055	10.6196
AAAGCAAGTGTGAAAT-1_1	-7.57418	7.76141
AAAGCAATCAAGAAGT-1_1	1.18016	2.15425
AAAGCAATCGGGAGTA-1_1	-4.32137	-9.01273
AAAGCAATCTAACTGG-1_1	-8.32892	8.14776
AAAGCAATCTGATACG-1_1	-8.06743	-0.71539
AAAGTAGAGTCGATAA-1_1	-7.53011	-0.371241
AAAGTAGAGTGGGCTA-1_1	-3.20827	7.55459
AAAGTAGCAAGGGTCA-1_1	11.3615	-0.861115
AAAGTAGCATACGCTA-1_1	10.3559	-1.72177
AAAGTAGTCATGTCCC-1_1	-4.58115	10.5775
AAAGTAGTCGAGGTAG-1_1	5.67584	-1.27409
AAATGCCAGCCTATGT-1_1	-3.35525	10.5837
AAATGCCAGGCAATTA-1_1	10.8206	-0.31389
AAATGCCAGTCGAGTG-1_1	10.4434	0.191337
AAATGCCCACCAGATT-1_1	-8.03206	8.64667
AAATGCCCACGAGAGT-1_1	9.82429	0.832759
AAATGCCGTAGTACCT-1_1	-2.47308	8.65431
AAATGCCGTTGTCTTT-1_1	6.7938	0.0803135
AAATGCCTCCACGACG-1_1	6.29456	-8.09858
AAATGCCTCTTATCTG-1_1	-3.20478	10.5571
AACACGTAGATGTGTA-1_1	6.86156	-4.73137
AACACGTAGCACGCCT-1_1	-9.00775	4.63676
AACACGTAGCTCCTTC-1_1	-1.86194	7.5744
AACACGTAGTACGCGA-1_1	-2.51674	-13.0786
AACACGTGTCCGTGAC-1_1	-9.10084	4.35662
AACACGTGTTCTGTTT-1_1	8.95356	-0.217793
AACACGTTCATTGCGA-1_1	-7.7824	-1.20396
AACACGTTCCCTCAGT-1_1	-8.74468	-2.11289
AACACGTTCCTCTAGC-1_1	-8.80785	-2.04739
AACACGTTCTCTGTCG-1_1	-8.35584	-3.75379
AACACGTTCTTCTGGC-1_1	-4.10783	-9.97462
AACCATGCACATTCGA-1_1	8.10512	0.859314
AACCATGCAGCTCCGA-1_1	-9.33662	5.28801
AACCATGCATACAGCT-1_1	-2.94065	11.1309
AACCATGCATCTCCCA-1_1	7.09565	0.408961
AACCATGGTATAGTAG-1_1	7.74515	-3.80635
AACCGCGAGACCACGA-1_1	9.3541	2.25112
AACCGCGAGGATTCGG-1_1	-4.75214	6.70995
AACCGCGAGGTGCTTT-1_1	-6.08848	2.63939
AACCGCGCAAATACAG-1_1	9.98929	-1.51926
AACCGCGGTACATGTC-1_1	-4.39444	10.9632
AACCGCGGTATATCCG-1_1	-5.85313	6.49569
AACCGCGGTCCGAAGA-1_1	-6.40437	6.00032
AACCGCGGTCTTGCGG-1_1	-6.34908	2.42854
AACCGCGGTTCACGGC-1_1	-7.21444	9.14248
AACCGCGTCGCCCTTA-1_1	8.00141	2.13365
AACGTTGAGACCGGAT-1_1	-5.53725	5.81347
AACGTTGAGGTGTTAA-1_1	-3.35463	8.69704
AACGTTGCAAAGTGCG-1_1	9.61252	-2.87813
AACGTTGCAATAGCGG-1_1	9.63133	-0.34741
AACGTTGCAGCTATTG-1_1	-4.11017	10.568
AACGTTGCAGTCGATT-1_1	-8.90901	-3.85849
AACGTTGCATCTCGCT-1_1	-4.14477	6.67972
AACGTTGCATGAAGTA-1_1	-8.181	4.97927
AACGTTGGTAAGGGAA-1_1	9.7804	-1.49622
AACGTTGGTCTTCAAG-1_1	10.9604	2.79361
AACGTTGGTGCCTGTG-1_1	-3.17424	-1.6152
AACGTTGTCGTAGGTT-1_1	9.96772	-0.289553
AACGTTGTCTCGGACG-1_1	-7.68898	4.33027
AACTCAGAGAGGTTGC-1_1	-2.98552	11.4014
AACTCAGAGCAAATCA-1_1	-2.54035	7.66497
AACTCAGAGGAGTTTA-1_1	-8.40568	8.88058
AACTCAGAGTCCCACG-1_1	7.55767	-0.30121
AACTCAGGTGGGTATG-1_1	7.0151	-4.06008
AACTCAGGTGTGCCTG-1_1	-4.43803	6.68818
AACTCAGTCGCAAACT-1_1	-3.26595	11.7354
AACTCAGTCTCAAGTG-1_1	8.51301	-4.08075
AACTCCCAGAATTGTG-1_1	-7.85953	9.31204
AACTCCCGTGATAAAC-1_1	-9.90192	4.57782
AACTCCCTCCTAAGTG-1_1	-1.75947	-13.0987
AACTCCCTCGTCGTTC-1_1	-8.31168	-2.11596
AACTCCCTCTGCAGTA-1_1	-2.60295	7.73993
AACTCTTAGCTAAACA-1_1	6.64456	1.06226
AACTCTTAGGTACTCT-1_1	-7.70728	5.42265
AACTCTTAGTAGCGGT-1_1	9.82316	-1.32124
AACTCTTAGTATGACA-1_1	6.53446	-5.58466
AACTCTTAGTGTGAAT-1_1	8.14509	-4.0827
AACTCTTCAAAGTCAA-1_1	-2.43445	6.74078
AACTCTTCAATCAGAA-1_1	-2.26066	7.61694
AACTCTTCACCCAGTG-1_1	-4.19084	9.92125
AACTCTTGTAAGGGAA-1_1	-3.20917	-1.50786
AACTGGTAGAATTCCC-1_1	9.96899	3.32447
AACTGGTAGACACGAC-1_1	-3.30593	8.88223
AACTGGTAGCGTAGTG-1_1	10.6898	0.732487
AACTGGTAGGCTCAGA-1_1	-8.31058	-3.17295
AACTGGTGTTACCGAT-1_1	-7.15574	5.40683
AACTGGTGTTCCACTC-1_1	-4.61649	5.80046
AACTGGTTCATGTCTT-1_1	8.15047	1.67315
AACTGGTTCTTACCTA-1_1	-5.70424	4.51857
AACTTTCAGAATTGTG-1_1	-3.09566	7.09432
AACTTTCAGCCCGAAA-1_1	-3.07206	8.60019
AACTTTCAGCCGTCGT-1_1	-4.04553	-10.8883
AACTTTCAGTCAAGGC-1_1	7.61867	-1.79265
AACTTTCCACCACGTG-1_1	-4.70107	10.112
AACTTTCCACCCAGTG-1_1	-6.97577	1.99575
AACTTTCCATCGTCGG-1_1	-4.22441	10.5806
AACTTTCGTAAAGTCA-1_1	-7.00574	6.89744
AACTTTCGTGCAGTAG-1_1	-7.36578	-0.874324
AACTTTCTCACCCGAG-1_1	-3.94003	10.6997
AAGACCTAGCCACGTC-1_1	9.44015	2.74485
AAGACCTCATCATCCC-1_1	-3.16132	8.50665
AAGACCTGTGCACCAC-1_1	10.3108	-1.53568
AAGACCTTCAATACCG-1_1	-3.26877	7.38713
AAGACCTTCCGCGCAA-1_1	-4.56276	5.81749
AAGCCGCAGACAGGCT-1_1	-2.26632	7.12641
AAGCCGCAGATGTCGG-1_1	-8.28202	5.26546
AAGCCGCAGGACGAAA-1_1	-6.82329	6.92375
AAGCCGCAGGGTGTGT-1_1	8.57096	0.00878505
AAGCCGCAGTCGATAA-1_1	7.08978	-1.98752
AAGCCGCCATTGGCGC-1_1	-2.49332	6.72278
AAGCCGCGTAAGAGGA-1_1	-7.63418	-1.08247
AAGCCGCGTCTGGTCG-1_1	-9.33177	-2.83829
AAGCCGCGTGAGTGAC-1_1	9.0563	2.81826
AAGCCGCTCGAGCCCA-1_1	-9.01147	-4.60804
AAGCCGCTCGCTTAGA-1_1	-8.02972	9.25982
AAGGAGCAGACAGGCT-1_1	-8.42738	-4.20544
AAGGAGCCAAGTAATG-1_1	-8.71232	5.35434
AAGGAGCCAATGTAAG-1_1	8.32782	2.28069
AAGGAGCGTAGCGTAG-1_1	-0.661855	-13.237
AAGGAGCTCACCAGGC-1_1	-5.98466	6.07795
AAGGAGCTCCACTGGG-1_1	7.45037	1.50482
AAGGAGCTCCGAACGC-1_1	9.09659	-1.56697
AAGGCAGCAATCTACG-1_1	-1.36439	3.44846
AAGGCAGCACGAGAGT-1_1	-9.41965	-3.99803
AAGGCAGTCTGGTATG-1_1	-4.74172	-8.87582
AAGGTTCCAGGCTGAA-1_1	-9.47471	4.68733
AAGGTTCCAGTGACAG-1_1	8.12351	0.72425
AAGGTTCGTCCTCCAT-1_1	8.5341	-2.86732
AAGGTTCGTCTTGATG-1_1	-5.23546	4.69805
AAGGTTCTCAACGGGA-1_1	9.59681	-0.106836
AAGGTTCTCCGTTGCT-1_1	-8.7396	5.28081
AAGGTTCTCCTTGCCA-1_1	-7.60044	9.5973
AAGGTTCTCGAGAGCA-1_1	-8.5903	-2.72358
AAGGTTCTCGTCTGAA-1_1	-4.00177	10.7705
AAGTCTGAGAGTTGGC-1_1	-7.01775	5.44371
AAGTCTGAGATCGGGT-1_1	-4.16133	10.6627
AAGTCTGAGGCCCTCA-1_1	-3.21069	11.2471
AAGTCTGCATCGGACC-1_1	9.80621	-1.01093
AAGTCTGTCAGGTAAA-1_1	-6.2152	8.75831
AAGTCTGTCCTCGCAT-1_1	-4.67163	-8.68041
AATCCAGAGCGATAGC-1_1	-8.60187	8.81849
AATCCAGCATCTCCCA-1_1	-5.29181	4.72655
AATCGGTAGAAGGCCT-1_1	-6.60829	8.44948
AATCGGTAGTTCGCAT-1_1	-4.46249	11.2196
AATCGGTCAAATACAG-1_1	7.85373	-2.01689
AATCGGTCACCTTGTC-1_1	-3.5022	11.3594
AATCGGTGTAGCGTAG-1_1	8.18638	-2.57073
AATCGGTGTCATTAGC-1_1	11.6886	1.41056
AATCGGTGTTCCACGG-1_1	11.2879	1.93407
AATCGGTTCCCAGGTG-1_1	7.14867	-5.16906
AATCGGTTCGTGGGAA-1_1	9.86332	1.8083
ACACCAACATGCCTAA-1_1	-3.36309	8.44712
ACACCAAGTACCAGTT-1_1	-4.20556	-0.316055
ACACCAAGTCTGCGGT-1_1	7.0171	-1.71157
ACACCAAGTGTTAAGA-1_1	-4.39011	6.47788
ACACCAATCCTGCTTG-1_1	10.2842	2.25232
ACACCAATCGGCGCTA-1_1	8.9245	1.78949
ACACCCTAGTCGCCGT-1_1	-1.29717	3.37135
ACACCCTCAGATGGCA-1_1	-2.3146	8.64202
ACACCCTCATTCACTT-1_1	-3.96292	11.1366
ACACCCTGTCTGATCA-1_1	-2.9293	6.94418
ACACCCTTCATATCGG-1_1	6.46079	-0.441317
ACACCGGAGACATAAC-1_1	10.5991	1.75577
ACACCGGAGATCCGAG-1_1	-7.87122	6.00727
ACACCGGAGGTGCTAG-1_1	-3.90876	-10.5236
ACACCGGCAATAGCGG-1_1	-2.5216	6.74069
ACACCGGCACATTTCT-1_1	-8.36525	5.61369
ACACCGGCACGAGGTA-1_1	-1.86341	7.85903
ACACCGGCAGACAAGC-1_1	10.4967	1.35841
ACACCGGCATGAACCT-1_1	11.0322	2.47886
ACACCGGCATTGTGCA-1_1	-4.49719	6.66258
ACACCGGTCGTATCAG-1_1	-2.83357	8.84224
ACACCGGTCTGAGGGA-1_1	-3.55154	-11.6121
ACACTGAAGAAGGTGA-1_1	10.1301	-0.62909
ACACTGAGTCACTGGC-1_1	8.84228	-2.03016
ACACTGAGTCTTGTCC-1_1	0.0171928	-5.04334
ACACTGAGTTCAGACT-1_1	-2.74793	-12.9591
ACACTGATCATCGGAT-1_1	-7.13596	5.994
ACAGCCGAGCGCTTAT-1_1	-3.56411	8.74561
ACAGCCGAGGTGACCA-1_1	6.9153	-1.79958
ACAGCCGGTGCAGACA-1_1	7.44266	-0.995718
ACAGCTAAGAAACCTA-1_1	-9.4176	5.03563
ACAGCTAAGATGTCGG-1_1	-3.02197	11.1681
ACAGCTAAGGCTCTTA-1_1	-3.69292	7.16977
ACAGCTACACCGAATT-1_1	6.9281	-4.05154
ACAGCTAGTGTGCCTG-1_1	10.9212	-0.936344
ACAGCTATCAACGCTA-1_1	-9.23484	5.33164
ACAGCTATCTTGAGAC-1_1	-4.64269	6.7913
ACATACGAGAGGGCTT-1_1	8.69805	-3.72419
ACATACGAGATGCGAC-1_1	-8.12017	-3.75106
ACATACGAGCGTGAAC-1_1	6.05561	-8.44574
ACATACGCACAAGTAA-1_1	8.46376	2.16995
ACATACGCACCGGAAA-1_1	-3.72336	7.38685
ACATACGGTACCGTTA-1_1	-3.43834	7.34698
ACATACGGTCATATGC-1_1	-4.18286	11.2817
ACATACGGTGAACCTT-1_1	-4.72382	6.50682
ACATACGGTTACGACT-1_1	-2.4725	7.24677
ACATACGTCTGCGTAA-1_1	9.37431	-0.0387958
ACATCAGAGGCTCATT-1_1	8.65117	2.0357
ACATCAGAGTGCCAGA-1_1	-3.689	10.9492
ACATCAGCACCACGTG-1_1	-7.93354	-1.36218
ACATCAGGTCCCTACT-1_1	-3.63872	9.67093
ACATCAGTCAGGTAAA-1_1	-2.82307	11.2666
ACATGGTAGGCATGTG-1_1	-2.91683	8.09898
ACATGGTAGGTGCACA-1_1	-7.45798	9.34692
ACATGGTCAGCCTTTC-1_1	-3.15979	11.3919
ACATGGTGTGAGTATA-1_1	-8.6839	-4.33982
ACATGGTTCACCACCT-1_1	-7.23412	7.08466
ACCAGTAAGAACAATC-1_1	9.44873	2.47943
ACCAGTAAGCAACGGT-1_1	-3.6984	-10.5457
ACCAGTAAGCACACAG-1_1	-7.64382	9.31454
ACCAGTACAAGGTTCT-1_1	-4.54476	5.6659
ACCAGTACAGATAATG-1_1	8.81043	-0.22744
ACCAGTACAGCTGTGC-1_1	-3.74388	7.70067
ACCAGTAGTCTAGGTT-1_1	8.93088	0.0766881
ACCAGTAGTTATTCTC-1_1	-8.13717	-2.57902
ACCAGTATCCTCGCAT-1_1	-8.38561	-2.06968
ACCAGTATCTGCTTGC-1_1	10.6359	1.5462
ACCAGTATCTGGTTCC-1_1	-8.10493	5.35468
ACCCACTAGGCGTACA-1_1	5.37125	2.33219
ACCCACTCAATAAGCA-1_1	-8.97466	-3.34503
ACCCACTCATGCCCGA-1_1	8.39656	-1.213
ACCCACTGTTCAGTAC-1_1	6.3213	0.240526
ACCCACTTCCGAATGT-1_1	-3.76248	7.07648
ACCCACTTCCTGCTTG-1_1	5.95572	-7.13595
ACCCACTTCTGTTGAG-1_1	-3.15701	11.2827
ACCGTAAAGGCGATAC-1_1	-7.23926	0.0408518
ACCGTAACACAGACTT-1_1	-3.48228	10.8032
ACCGTAAGTTAAAGTG-1_1	-4.04897	10.4872
ACCGTAATCTAACTCT-1_1	5.84151	-6.45167
ACCTTTAAGAAGATTC-1_1	7.78571	-1.03626
ACCTTTACAAGGGTCA-1_1	8.03468	1.72742
ACCTTTAGTACCGGCT-1_1	-7.53562	-0.625965
ACGAGCCCAAGCTGTT-1_1	11.4771	-0.517189
ACGAGCCCAGGCAGTA-1_1	-4.10212	10.465
ACGAGCCGTGATGCCC-1_1	10.6151	-1.89933
ACGAGCCTCAGAGACG-1_1	-4.22948	10.9355
ACGAGCCTCCTTGCCA-1_1	7.98519	-2.81517
ACGAGCCTCGCAAACT-1_1	8.68803	-1.12822
ACGAGGAAGCTAGGCA-1_1	-7.54925	8.1561
ACGAGGAAGGTAGCTG-1_1	-1.88153	-13.1579
ACGAGGACAAATACAG-1_1	-4.04103	9.76595
ACGAGGACACATCCGG-1_1	-3.81272	10.8517
ACGAGGACAGTAACGG-1_1	-1.92012	7.32015
ACGAGGACATATGCTG-1_1	-3.48119	10.7514
ACGAGGAGTACCGTTA-1_1	7.65764	0.121547
ACGAGGAGTGGGTATG-1_1	6.48349	-5.99684
ACGAGGATCGGAAATA-1_1	8.29921	-2.46733
ACGAGGATCTAGCACA-1_1	-8.89876	-4.05354
ACGAGGATCTTCAACT-1_1	6.35948	-0.688626
ACGATACAGATCACGG-1_1	-3.77096	-10.302
ACGATACAGGTGCACA-1_1	-4.38494	9.0548
ACGATACCAGCCTGTG-1_1	-6.4326	3.56966
ACGATACCATATGAGA-1_1	11.7441	0.607791
ACGATACTCAGTCCCT-1_1	-5.09109	-9.68251
ACGATACTCCTAAGTG-1_1	10.0748	1.51224
ACGATACTCGTCGTTC-1_1	-3.78797	7.52132
ACGATACTCTAAGCCA-1_1	-2.756	11.0535
ACGATGTAGCCACGCT-1_1	7.39208	1.41136
ACGATGTAGCTTCGCG-1_1	-3.55415	-11.4516
ACGATGTAGTGTCCCG-1_1	5.39511	1.19924
ACGATGTGTGAGTGAC-1_1	10.4878	1.29934
ACGATGTGTGATGATA-1_1	-4.82045	6.48799
ACGATGTTCCTTGACC-1_1	-8.0648	4.87461
ACGCAGCAGCTACCTA-1_1	-4.85414	6.93121
ACGCAGCCAGACAAGC-1_1	10.8228	-0.430556
ACGCAGCCATCGGTTA-1_1	-3.69035	-0.976832
ACGCAGCGTATATCCG-1_1	9.5678	-0.713955
ACGCAGCGTCGGCACT-1_1	11.1967	-0.0472761
ACGCAGCTCCGCGTTT-1_1	-8.9428	5.37568
ACGCAGCTCGCTAGCG-1_1	-9.17136	-3.07224
ACGCCAGAGTCGATAA-1_1	8.02462	0.479894
ACGCCAGCACGGCCAT-1_1	7.61039	-2.64011
ACGCCAGCATCCTAGA-1_1	4.43178	-3.70493
ACGCCAGCATCGACGC-1_1	-4.16212	8.51061
ACGCCAGTCAGCTTAG-1_1	6.91151	2.74084
ACGCCAGTCAGTGCAT-1_1	11.4389	0.936994
ACGCCAGTCTCCGGTT-1_1	-6.26956	2.06437
ACGCCGACATTCTTAC-1_1	6.6937	-5.95582
ACGCCGAGTCCAAGTT-1_1	-7.74865	-3.23293
ACGCCGATCAGTTCGA-1_1	11.3499	2.23933
ACGCCGATCGGTGTCG-1_1	-7.04774	0.772659
ACGCCGATCTGCTTGC-1_1	-7.32506	1.57431
ACGCCGATCTTTCCTC-1_1	-8.81651	5.52664
ACGGAGACACACAGAG-1_1	-4.238	7.62634
ACGGAGACACGTGAGA-1_1	7.9324	-1.68763
ACGGAGAGTAACGTTC-1_1	-3.67128	-10.8024
ACGGAGATCACCCTCA-1_1	-3.62828	8.08338
ACGGAGATCCTGCAGG-1_1	-1.48284	-13.3041
ACGGCCACAAGGTTTC-1_1	-8.86116	-2.85242
ACGGCCACAGATGGGT-1_1	-3.39816	11.108
ACGGCCACAGTAAGCG-1_1	-4.00613	8.09568
ACGGCCACATTATCTC-1_1	-3.56862	11.1013
ACGGCCAGTAAGTTCC-1_1	8.36736	-3.2165
ACGGCCATCTGCTGCT-1_1	10.1323	3.02164
ACGGGCTAGCAGCGTA-1_1	7.63032	1.30549
ACGGGCTCAAGGTTTC-1_1	6.51468	0.943354
ACGGGCTGTCTGGAGA-1_1	-7.36225	9.25455
ACGGGCTTCCCTGACT-1_1	9.27922	0.337478
ACGGGCTTCTAAGCCA-1_1	9.54779	2.34547
ACGGGTCAGAGTGAGA-1_1	-7.47115	9.02878
ACGGGTCCATAGGATA-1_1	-9.07276	4.93234
ACGGGTCCATGCGCAC-1_1	6.93326	-4.47477
ACGGGTCGTCTCTTTA-1_1	-3.3405	8.58374
ACGGGTCTCAGTCAGT-1_1	8.69885	-2.89049
ACGGGTCTCCAAAGTC-1_1	-2.38607	7.31643
ACGGGTCTCTTGTCAT-1_1	-6.529	7.38768
ACGTCAAAGACTAGAT-1_1	-8.77257	-3.08434
ACGTCAAAGTCGTTTG-1_1	-7.67764	9.00543
ACGTCAAAGTGTACTC-1_1	11.1961	-1.03933
ACGTCAAAGTTCGATC-1_1	7.00065	-4.46088
ACGTCAACACGGTGTC-1_1	-2.42887	8.23175
ACGTCAAGTATTCGTG-1_1	9.22484	0.340144
ACGTCAAGTTCCACAA-1_1	-7.73454	8.86901
ACGTCAATCCTTCAAT-1_1	6.63125	1.96246
ACTATCTAGACTGTAA-1_1	-3.0113	11.5612
ACTATCTAGGCATTGG-1_1	-3.6413	-11.1297
ACTATCTCAAGACACG-1_1	-6.76725	9.11233
ACTATCTCAAGTCTGT-1_1	-2.1948	8.43017
ACTATCTGTACAGACG-1_1	6.99945	0.419426
ACTATCTGTCGCGTGT-1_1	-7.62601	5.27765
ACTATCTTCTCGATGA-1_1	8.36148	-1.12635
ACTATCTTCTCTAGGA-1_1	-7.47829	6.12508
ACTGAACAGATCCCAT-1_1	6.93255	-9.20358
ACTGAACAGCGTAATA-1_1	7.30946	1.27923
ACTGAACCAAAGCGGT-1_1	-9.12408	-3.66583
ACTGAACGTATTACCG-1_1	-9.51393	-3.94415
ACTGAACGTCAAACTC-1_1	-0.293536	-13.3872
ACTGAACGTGTTTGTG-1_1	-8.21167	9.0286
ACTGAACTCAATCACG-1_1	-9.4634	5.06367
ACTGAACTCTTGAGAC-1_1	-7.88426	8.71996
ACTGAGTAGTGGTCCC-1_1	-4.11115	7.20646
ACTGAGTCAACACCCG-1_1	-8.41011	-1.25225
ACTGAGTGTCGAGATG-1_1	-4.48991	10.9443
ACTGAGTTCACTCTTA-1_1	-5.02879	4.83406
ACTGAGTTCGACCAGC-1_1	-3.01425	-12.6115
ACTGATGCAGTTAACC-1_1	-3.83315	11.5021
ACTGATGCATCCGCGA-1_1	7.99359	-3.76641
ACTGATGGTACATCCA-1_1	-3.941	11.0204
ACTGATGGTAGCGTCC-1_1	-4.10825	10.9037
ACTGATGTCTAACCGA-1_1	9.84553	0.733936
ACTGATGTCTACCTGC-1_1	-2.16542	6.91832
ACTGCTCAGCCAGTTT-1_1	-3.54432	-9.83391
ACTGCTCAGCCCAACC-1_1	-3.63022	-9.88625
ACTGCTCAGGCCCTTG-1_1	-3.58418	-11.2133
ACTGCTCAGTTTAGGA-1_1	-2.01159	6.92612
ACTGCTCCAAGTCTAC-1_1	-2.94405	10.8659
ACTGCTCCAGACAAAT-1_1	-3.84513	11.4236
ACTGCTCCATGCAACT-1_1	10.6212	1.96183
ACTGCTCCATTAGGCT-1_1	5.24792	2.4392
ACTGCTCGTCTGGTCG-1_1	-3.48241	-12.2825
ACTGTCCAGGATTCGG-1_1	7.25605	-1.32199
ACTGTCCAGTAGGTGC-1_1	-3.08067	8.45502
ACTGTCCCAGAGTGTG-1_1	-2.8179	11.2555
ACTGTCCGTCTCACCT-1_1	6.80866	0.722199
ACTGTCCGTGAAGGCT-1_1	-3.5557	7.93817
ACTTACTAGTACCGGA-1_1	9.00359	2.701
ACTTACTGTCCGAAGA-1_1	-2.85787	7.71645
ACTTACTTCTCCGGTT-1_1	9.62524	-2.36632
ACTTGTTCAATGACCT-1_1	7.91914	-0.607972
ACTTGTTCACGAAGCA-1_1	10.178	3.02548
ACTTGTTCAGACGCAA-1_1	-4.47227	-9.24771
ACTTGTTGTAGAGTGC-1_1	-4.68814	6.68586
ACTTGTTGTGAAGGCT-1_1	0.548968	-13.5843
ACTTGTTTCATAACCG-1_1	-2.00591	7.83457
ACTTGTTTCCAACCAA-1_1	-3.5108	-11.0516
ACTTGTTTCCAATGGT-1_1	6.51009	-1.50963
ACTTGTTTCCAGATCA-1_1	7.53525	0.608294
ACTTGTTTCGCTTGTC-1_1	-8.45317	-1.7194
ACTTGTTTCTTCGAGA-1_1	-3.69845	-11.1972
ACTTTCACATATACGC-1_1	-5.40863	8.31764
ACTTTCAGTCTAGCGC-1_1	-8.01985	9.35269
ACTTTCAGTGCCTTGG-1_1	-8.62157	4.86732
ACTTTCAGTTGTGGCC-1_1	-6.82451	7.51763
ACTTTCATCATCATTC-1_1	-8.20633	-3.4418
ACTTTCATCTCAAGTG-1_1	9.56344	-0.696483
AGAATAGAGTTGCAGG-1_1	8.60388	-1.13506
AGAATAGCAATGTTGC-1_1	10.8617	-0.103241
AGAATAGCACCATGTA-1_1	-8.69797	-1.26541
AGAATAGCACTGCCAG-1_1	7.73142	-3.81432
AGAATAGCAGGAATCG-1_1	-6.72687	-1.63834
AGAATAGGTTCCCGAG-1_1	-8.75676	5.02365
AGACGTTAGAGCTTCT-1_1	-3.25244	10.9064
AGACGTTAGTATCGAA-1_1	7.67632	1.82662
AGACGTTAGTATTGGA-1_1	-8.36233	-3.54691
AGACGTTAGTGCCAGA-1_1	11.1233	-0.100926
AGACGTTCAAGTCATC-1_1	-2.88547	6.81578
AGACGTTCACTAAGTC-1_1	-8.66241	-3.08026
AGACGTTGTACATGTC-1_1	-8.45084	-0.494601
AGACGTTGTCATATCG-1_1	-6.06408	8.5878
AGACGTTGTTATCACG-1_1	-9.20985	-3.36256
AGACGTTTCGTACGGC-1_1	-3.43857	7.43591
AGACGTTTCTGTTGAG-1_1	6.86107	-3.14602
AGAGCGAAGATAGCAT-1_1	-3.03355	7.45026
AGAGCGAAGGCGATAC-1_1	-4.73773	10.0347
AGAGCGAAGGGTCTCC-1_1	-7.2191	5.0994
AGAGCGACAAGGTTTC-1_1	10.7602	-0.503479
AGAGCGACATATACGC-1_1	-3.70889	8.348
AGAGCGAGTCAAAGCG-1_1	-9.18551	-1.99351
AGAGCGATCGACAGCC-1_1	-4.31942	8.17556
AGAGCTTAGCTCCTCT-1_1	-4.79971	6.49601
AGAGCTTCACAGGAGT-1_1	8.95755	-3.07475
AGAGCTTCACGAAATA-1_1	-8.45705	-2.22219
AGAGCTTCATAGACTC-1_1	-2.93117	8.36066
AGAGCTTGTGAAATCA-1_1	11.2938	-1.08958
AGAGCTTGTTTGACTG-1_1	10.4391	1.41296
AGAGCTTTCACCCGAG-1_1	-7.326	5.34075
AGAGCTTTCATCGGAT-1_1	7.7031	-2.09455
AGAGCTTTCCTTGCCA-1_1	-4.30799	11.033
AGAGCTTTCTTAACCT-1_1	-6.96332	5.15773
AGAGTGGAGCTCCCAG-1_1	9.22035	-1.09081
AGAGTGGAGTTAACGA-1_1	-4.96962	-9.95984
AGAGTGGCACACAGAG-1_1	-7.53232	9.11978
AGAGTGGCAGTCAGCC-1_1	11.0226	-0.259269
AGAGTGGCATCCTTGC-1_1	-7.39125	4.35868
AGAGTGGGTCTCTCGT-1_1	-3.76201	8.11874
AGAGTGGTCAGCTTAG-1_1	-9.58286	-3.01474
AGAGTGGTCCGAACGC-1_1	9.87751	-2.49884
AGAGTGGTCGTTTAGG-1_1	-3.47542	-10.8968
AGATCTGAGAGCAATT-1_1	11.1136	1.29385
AGATCTGAGATGGGTC-1_1	-5.14255	4.72421
AGATCTGAGGGCTCTC-1_1	-3.7927	8.59076
AGATCTGAGGTAGCTG-1_1	-2.83097	8.50695
AGATCTGCATTGGGCC-1_1	-3.32837	7.42031
AGATCTGGTTATCGGT-1_1	8.5202	2.79386
AGATCTGTCTATCGCC-1_1	-6.23112	5.79226
AGATTGCAGTGACTCT-1_1	-2.79564	11.2483
AGATTGCCAAGACGTG-1_1	-7.46861	9.40859
AGATTGCCAAGCCATT-1_1	-8.36029	-1.32409
AGATTGCGTAGAGTGC-1_1	-3.44898	8.37672
AGATTGCGTCGAGATG-1_1	5.70795	-8.12331
AGATTGCGTGAGGCTA-1_1	-7.83024	-0.845434
AGATTGCGTTAGAACA-1_1	9.44699	-1.38234
AGATTGCTCCGCATCT-1_1	-9.4565	5.28325
AGATTGCTCTACTCAT-1_1	-9.13374	-4.06314
AGATTGCTCTACTTAC-1_1	-6.77761	6.19336
AGCAGCCAGCCATCGC-1_1	-4.96375	4.97604
AGCAGCCAGCTACCTA-1_1	-7.52348	-0.234306
AGCAGCCAGTGTCCAT-1_1	-4.82755	-8.81413
AGCAGCCCACAACGTT-1_1	10.3101	0.344348
AGCAGCCGTACCGGCT-1_1	-6.82279	5.65626
AGCAGCCGTACGACCC-1_1	-7.04629	1.25028
AGCAGCCGTCCGAACC-1_1	-8.05095	8.35541
AGCAGCCGTGACCAAG-1_1	8.5298	-3.91367
AGCAGCCTCCACGACG-1_1	-4.011	-9.30393
AGCAGCCTCCGTCATC-1_1	-7.15584	-0.331745
AGCATACAGGATGCGT-1_1	-4.7055	5.41926
AGCATACAGTACGCGA-1_1	-2.86953	10.9333
AGCATACAGTGGACGT-1_1	-1.31971	-13.3497
AGCATACCAACAACCT-1_1	-7.75347	-0.837374
AGCATACCACTGCCAG-1_1	-3.17413	8.86081
AGCATACCAGATCCAT-1_1	-7.37433	6.72069
AGCATACCAGCGTCCA-1_1	-4.50252	-8.64494
AGCATACCATACAGCT-1_1	8.99415	0.113062
AGCATACCATAGTAAG-1_1	-6.80883	9.02477
AGCATACTCATCTGTT-1_1	-2.11926	8.47924
AGCATACTCCGCATCT-1_1	-4.11795	10.3415
AGCATACTCCTAGGGC-1_1	-9.30839	-3.45796
AGCCTAAAGAGACTAT-1_1	-3.52689	-12.2988
AGCCTAAAGAGTCGGT-1_1	-9.18309	4.74113
AGCCTAAAGCCACCTG-1_1	-7.23552	1.00117
AGCCTAAAGCTAACAA-1_1	-4.33012	-8.69736
AGCCTAAAGGGTTTCT-1_1	-8.44306	8.8952
AGCCTAACAGCGAACA-1_1	8.08029	0.710815
AGCCTAACAGCTGTTA-1_1	6.32859	-2.82882
AGCCTAACATGCCCGA-1_1	-7.53712	-0.448651
AGCGGTCAGGCTAGAC-1_1	-7.29312	0.737512
AGCGGTCCACGTAAGG-1_1	8.65657	1.61681
AGCGGTCCAGGGTTAG-1_1	-1.69687	7.33234
AGCGGTCCATAGACTC-1_1	-7.65039	-0.243987
AGCGGTCGTCCATGAT-1_1	-3.29454	7.76359
AGCGGTCGTCTTGCGG-1_1	9.6023	-3.14775
AGCGGTCTCACGCATA-1_1	8.43702	1.81262
AGCGGTCTCCGTCATC-1_1	-3.46829	7.721
AGCGGTCTCTCGGACG-1_1	0.525507	-13.3405
AGCGTATCAACCGCCA-1_1	-7.13153	6.38478
AGCGTATCACTTAAGC-1_1	-8.6234	-1.65162
AGCGTATCATTGGCGC-1_1	-4.24579	6.559
AGCGTATGTCTAGTCA-1_1	-4.99916	6.30707
AGCGTATTCTTGTATC-1_1	-3.07203	8.63456
AGCGTCGAGGGAAACA-1_1	10.1703	-2.72878
AGCGTCGCAGGACCCT-1_1	-8.54737	-1.04107
AGCTCCTAGAGGACGG-1_1	-5.29672	4.74364
AGCTCCTAGATGCCTT-1_1	10.5105	2.31957
AGCTCCTCAGACAGGT-1_1	0.143447	-13.7138
AGCTCCTCAGCTGTAT-1_1	-9.66184	5.11478
AGCTCCTGTGACTCAT-1_1	9.10603	-0.399163
AGCTCCTGTGATGCCC-1_1	-5.1563	8.02573
AGCTCCTTCCCTAACC-1_1	-4.74104	5.40649
AGCTCTCAGCTGCGAA-1_1	-2.82075	10.6556
AGCTCTCCAAAGCAAT-1_1	-7.6255	6.06231
AGCTCTCCAAGTCTGT-1_1	-3.27331	8.65826
AGCTCTCCATCAGTCA-1_1	8.41074	1.65998
AGCTCTCGTAGCGTAG-1_1	-6.89714	2.20148
AGCTCTCGTCACCCAG-1_1	7.91921	-2.96036
AGCTCTCGTCGCTTCT-1_1	7.50106	-3.98807
AGCTCTCGTCTAGCGC-1_1	-9.02385	-2.30768
AGCTCTCGTTCTCATT-1_1	-3.02799	8.25773
AGCTCTCTCAATACCG-1_1	-6.39604	2.56035
AGCTCTCTCGTGGACC-1_1	-4.85399	6.48707
AGCTCTCTCTGCAGTA-1_1	8.55275	1.29364
AGCTTGAAGATGTGTA-1_1	-6.55471	6.37976
AGCTTGAAGCTAGTTC-1_1	-6.40433	2.35669
AGCTTGAGTCTTCGTC-1_1	6.73037	-5.04499
AGCTTGAGTGACGGTA-1_1	8.92402	-3.80044
AGCTTGAGTTCGCTAA-1_1	8.56509	-2.12454
AGCTTGATCGGCTACG-1_1	9.2189	-2.00605
AGCTTGATCGTGGACC-1_1	-7.83793	9.3656
AGCTTGATCGTTACGA-1_1	-7.30384	9.41893
AGGCCACCATATACGC-1_1	9.00029	1.69525
AGGCCACCATGTCTCC-1_1	-3.53713	7.04461
AGGCCACGTGCTAGCC-1_1	-7.71994	1.75466
AGGCCACTCGGATGGA-1_1	9.85739	0.127691
AGGCCGTAGAGGGCTT-1_1	-9.31065	-3.05435
AGGCCGTAGGAGTTGC-1_1	-3.71968	6.73806
AGGCCGTAGGCGTACA-1_1	-7.73655	6.36051
AGGCCGTAGTGACATA-1_1	-4.37851	-9.05864
AGGCCGTCAGACGCTC-1_1	-3.38148	7.47636
AGGCCGTGTACGCTGC-1_1	7.37663	-2.68185
AGGCCGTGTACTTAGC-1_1	-3.32832	-10.2365
AGGCCGTGTGATGATA-1_1	-3.62704	8.23699
AGGCCGTGTGGTAACG-1_1	-3.96623	-8.96196
AGGGAGTAGCTTTGGT-1_1	-4.25124	11.3727
AGGGAGTAGTGGGCTA-1_1	10.8577	0.389191
AGGGAGTCAACTTGAC-1_1	-8.15761	7.16446
AGGGAGTCAATGGACG-1_1	-3.62706	11.0693
AGGGAGTTCCGTCAAA-1_1	-8.2992	-1.97981
AGGGAGTTCGTCTGAA-1_1	-1.71747	-13.2445
AGGGATGCACCGTTGG-1_1	0.0253988	-13.5354
AGGGATGCATGTCGAT-1_1	8.43317	0.309611
AGGGATGGTCTTCTCG-1_1	-6.84513	7.70614
AGGGATGGTGTGACGA-1_1	10.3317	-1.34885
AGGGATGGTTTCGCTC-1_1	-8.95639	5.19033
AGGGATGTCAACGAAA-1_1	-7.03813	5.70521
AGGGATGTCGAATCCA-1_1	-3.80187	-11.7458
AGGGTGAAGCTACCGC-1_1	-7.6287	7.54085
AGGGTGACAATAGCAA-1_1	10.1757	2.28124
AGGGTGACAGCTGTAT-1_1	7.73825	-4.3339
AGGGTGACATCCTAGA-1_1	-7.26093	2.82175
AGGGTGAGTGACGCCT-1_1	-9.48468	5.04746
AGGGTGATCAATACCG-1_1	8.84367	2.42897
AGGGTGATCATATCGG-1_1	-2.31878	8.28685
AGGGTGATCCTTTCGG-1_1	-2.10229	8.06796
AGGTCATAGGCTAGCA-1_1	6.562	-1.41193
AGGTCATAGTTATCGC-1_1	-4.78095	6.45021
AGGTCATCATCGACGC-1_1	8.23134	-3.55157
AGGTCATCATCGATTG-1_1	-9.00612	5.22006
AGGTCATGTCTAGCCG-1_1	10.7222	0.30675
AGGTCATTCCCGACTT-1_1	-9.60635	5.18999
AGGTCATTCTCGGACG-1_1	9.53606	1.40404
AGGTCATTCTGGGCCA-1_1	-6.5856	0.644857
AGGTCCGAGGAGTAGA-1_1	-2.76137	-12.9507
AGGTCCGAGGTAAACT-1_1	-7.14921	8.14585
AGGTCCGCAGTCAGAG-1_1	-4.17188	11.0647
AGGTCCGGTAAATGTG-1_1	-8.90189	-2.98293
AGGTCCGGTGAGCGAT-1_1	-8.50097	-0.647434
AGGTCCGGTTAAAGTG-1_1	-3.73095	-11.9026
AGGTCCGTCACAGTAC-1_1	-2.51853	7.83774
AGGTCCGTCCAAAGTC-1_1	-7.38709	4.51022
AGTAGTCAGCACAGGT-1_1	-1.88589	7.35684
AGTAGTCCAAAGCAAT-1_1	7.87496	-1.76707
AGTAGTCCAAGGACTG-1_1	-4.05109	-10.3166
AGTAGTCCAGCCTTTC-1_1	8.41615	0.376978
AGTAGTCGTTCGCTAA-1_1	-3.52221	7.97512
AGTAGTCGTTCGTGAT-1_1	-3.72565	-9.65638
AGTAGTCTCAGAAATG-1_1	6.3162	0.0226238
AGTAGTCTCAGCTTAG-1_1	8.5305	0.967202
AGTAGTCTCGCATGAT-1_1	8.54616	-2.39668
AGTAGTCTCTGACCTC-1_1	9.34879	-1.88343
AGTAGTCTCTTGAGGT-1_1	-3.66046	-9.8208
AGTCTTTAGCATCATC-1_1	9.02389	-4.62562
AGTCTTTAGTTCGCGC-1_1	-3.45955	8.10963
AGTCTTTCACGTAAGG-1_1	-3.15327	-1.58787
AGTCTTTGTCTTGATG-1_1	-2.39087	8.32424
AGTCTTTGTTATTCTC-1_1	-7.38113	6.76605
AGTCTTTTCAGTTGAC-1_1	6.90076	-1.89983
AGTCTTTTCCCAAGTA-1_1	-2.31963	7.08832
AGTCTTTTCCCATTAT-1_1	8.51705	-1.93236
AGTCTTTTCTCCCTGA-1_1	-9.91569	4.51316
AGTGAGGAGACTCGGA-1_1	-7.16438	6.77951
AGTGAGGAGGACATTA-1_1	-9.09315	5.25101
AGTGAGGCAACGCACC-1_1	-9.88233	5.03246
AGTGAGGCAAGCGATG-1_1	-3.12293	-1.62574
AGTGAGGCAGCTGTAT-1_1	11.1387	2.0196
AGTGAGGCATTATCTC-1_1	-4.05993	-11.476
AGTGAGGCATTGAGCT-1_1	-6.98247	1.90394
AGTGAGGTCTATCCCG-1_1	-8.7325	4.43961
AGTGGGAAGAATGTGT-1_1	7.22842	-2.47325
AGTGGGACAACCGCCA-1_1	-3.07494	11.7173
AGTGGGACAGTTCATG-1_1	6.23972	-0.068266
AGTGGGACATGGGAAC-1_1	-3.48087	11.3178
AGTGGGAGTCTTCGTC-1_1	10.8083	-0.980287
AGTGGGAGTTTAGCTG-1_1	9.38117	-1.04103
AGTGGGAGTTTGTTTC-1_1	-3.00326	11.2262
AGTGTCAAGGCTAGGT-1_1	8.34316	1.05932
AGTGTCAAGTTGAGTA-1_1	-3.78754	10.7829
AGTGTCACACCAGGTC-1_1	-9.37263	-4.2489
AGTGTCACATTCGACA-1_1	9.30568	2.72807
AGTGTCAGTAACGTTC-1_1	-2.41118	8.36993
AGTGTCAGTACAGTTC-1_1	-4.80391	-10.4749
AGTGTCAGTCATACTG-1_1	-9.6452	-3.83124
AGTGTCAGTCTCTTAT-1_1	-4.18931	11.2702
AGTGTCAGTGTGTGCC-1_1	-8.70125	-2.0628
AGTGTCATCACCTTAT-1_1	8.72872	-2.54022
AGTGTCATCTTAGAGC-1_1	-6.53013	2.06516
AGTGTCATCTTTAGGG-1_1	-3.47489	7.47971
AGTTGGTAGCGTTCCG-1_1	-0.671092	-13.3307
AGTTGGTAGGAATTAC-1_1	8.43873	-0.790747
AGTTGGTAGGATATAC-1_1	-5.6013	8.35192
AGTTGGTCACGAAAGC-1_1	-9.37346	5.327
AGTTGGTCAGGAATGC-1_1	-3.6375	-11.0899
AGTTGGTCAGGCAGTA-1_1	-8.67503	-4.18134
AGTTGGTTCCTTAATC-1_1	-2.40558	8.47434
ATAACGCAGCCAGGAT-1_1	8.86318	-0.782958
ATAACGCCACAGACAG-1_1	-4.41307	-9.10679
ATAACGCCATCGGTTA-1_1	8.17007	-2.17184
ATAACGCGTTAAGATG-1_1	10.7911	-0.848251
ATAACGCTCCTTTACA-1_1	-7.44219	9.46802
ATAAGAGAGATGTGTA-1_1	7.70219	-1.67292
ATAAGAGAGCGACGTA-1_1	8.97544	-4.50849
ATAAGAGAGTTGAGTA-1_1	-7.55196	9.10651
ATAAGAGCACCATGTA-1_1	-3.85598	11.6702
ATAAGAGCAGTGAGTG-1_1	-9.64307	-3.07157
ATAAGAGGTGCACGAA-1_1	-3.97606	11.0308
ATAAGAGTCACAGTAC-1_1	9.89099	0.243821
ATAAGAGTCCGCGGTA-1_1	11.6304	0.591037
ATAAGAGTCTAACTGG-1_1	-3.11507	7.43398
ATAGACCAGAAACCTA-1_1	-7.88696	9.31979
ATAGACCAGGCAGGTT-1_1	-7.61033	6.47016
ATAGACCAGGCATGGT-1_1	6.882	-4.33423
ATAGACCAGGCTCAGA-1_1	-6.86735	9.1216
ATAGACCAGGTGCTAG-1_1	-4.45913	7.48497
ATAGACCCAACACGCC-1_1	-2.88532	11.4955
ATAGACCCACGGTAGA-1_1	-9.51635	4.56953
ATAGACCCAGGGATTG-1_1	9.74901	-2.46843
ATAGACCCATTCCTCG-1_1	8.9634	1.21177
ATAGACCGTACAGTTC-1_1	-1.95831	8.13181
ATAGACCGTATTACCG-1_1	9.30882	0.68899
ATAGACCGTATTAGCC-1_1	10.4437	1.37417
ATAGACCGTCTTGTCC-1_1	-8.08149	5.38827
ATAGACCGTGTTTGTG-1_1	6.14967	-0.87207
ATAGACCGTTCCATGA-1_1	-3.38863	11.4221
ATAGACCGTTGACGTT-1_1	-8.52196	-3.02
ATAGACCGTTTACTCT-1_1	6.28182	-2.86868
ATAGACCTCTGCGGCA-1_1	-4.03891	7.52536
ATCACGAAGACTAAGT-1_1	9.17966	0.865628
ATCACGAAGACTGGGT-1_1	8.33729	0.757716
ATCACGAAGCACCGTC-1_1	0.61232	-4.90303
ATCACGAGTCACAAGG-1_1	8.32099	-3.1501
ATCACGATCAGTCAGT-1_1	8.46083	1.74433
ATCATCTAGACTTTCG-1_1	-7.05864	1.99064
ATCATCTAGTGGTCCC-1_1	6.18614	-0.562227
ATCATCTAGTTTAGGA-1_1	-3.7449	10.76
ATCATCTCAATCGAAA-1_1	5.80042	-7.17194
ATCATCTCACCAACCG-1_1	11.3393	0.567465
ATCATCTCATACGCCG-1_1	-3.34138	11.7159
ATCATCTGTAGCTAAA-1_1	-3.87889	-11.2274
ATCATCTTCGGATGTT-1_1	-6.94092	7.98165
ATCATCTTCTTCGAGA-1_1	-6.58165	8.71166
ATCATGGAGACCTAGG-1_1	-4.49403	5.94285
ATCATGGAGTTGTAGA-1_1	-3.84737	-10.4292
ATCATGGCAAGGTTTC-1_1	8.21914	-3.35436
ATCATGGCAATCGGTT-1_1	-6.35968	2.76649
ATCATGGTCAACACCA-1_1	5.72094	-6.60797
ATCCACCCAAGAAGAG-1_1	-7.48315	8.53345
ATCCACCCACCGTTGG-1_1	-9.37203	4.98674
ATCCACCCAGATGGGT-1_1	9.06331	-1.86607
ATCCACCGTATGAAAC-1_1	-7.23527	1.60192
ATCCACCGTCGCGTGT-1_1	-4.94728	5.01842
ATCCACCGTCGGATCC-1_1	-4.17989	10.8453
ATCCGAAAGTGAACGC-1_1	10.9991	-1.37044
ATCCGAACAGATCTGT-1_1	-3.57611	-10.4255
ATCCGAACATTTCACT-1_1	-9.41944	-3.8169
ATCCGAATCAGGCAAG-1_1	-3.90626	11.4421
ATCCGAATCCGGGTGT-1_1	11.1484	2.33538
ATCCGAATCCGTAGGC-1_1	0.147257	-13.3767
ATCCGAATCGTCCAGG-1_1	-9.08044	-3.06381
ATCGAGTCACATGGGA-1_1	-7.36043	5.97934
ATCGAGTCAGTCGATT-1_1	10.0556	2.66461
ATCGAGTCATCCGTGG-1_1	-1.95683	8.04195
ATCGAGTGTCCCTTGT-1_1	-9.54082	-4.16956
ATCGAGTGTCTTGCGG-1_1	-9.81389	-3.34001
ATCTACTCACATCCAA-1_1	7.94057	-0.81571
ATCTACTGTACACCGC-1_1	8.60911	-2.66366
ATCTACTTCAAAGTAG-1_1	7.57396	2.59347
ATCTACTTCCGAAGAG-1_1	7.40963	1.30167
ATCTACTTCTGCTTGC-1_1	-4.72717	5.41531
ATCTGCCAGAAGGGTA-1_1	-4.75676	-9.01412
ATCTGCCAGCGCTTAT-1_1	-8.49234	8.7494
ATCTGCCCACCCAGTG-1_1	-7.35215	-2.32395
ATCTGCCCACGAAGCA-1_1	-4.80806	-8.61469
ATCTGCCGTCCTCCAT-1_1	0.142584	-13.1214
ATCTGCCGTTTGGGCC-1_1	-4.06437	-9.51892
ATCTGCCTCTACTATC-1_1	-5.10413	4.77167
ATGAGGGAGAGCTGCA-1_1	-3.61193	-10.5143
ATGAGGGAGTCATCCA-1_1	-4.34252	-9.99851
ATGAGGGCATCACAAC-1_1	-3.62149	-11.4818
ATGAGGGTCCCTCTTT-1_1	9.72328	-3.04391
ATGCGATAGAATCTCC-1_1	-6.06588	3.29368
ATGCGATAGACCACGA-1_1	-6.12544	5.81721
ATGCGATCAGGAATCG-1_1	0.00993587	-4.9799
ATGCGATTCCGCGCAA-1_1	-9.9565	4.63329
ATGCGATTCGCGTAGC-1_1	-1.81368	7.85709
ATGGGAGGTTCGAATC-1_1	-9.35342	-3.12056
ATGTGTGAGCGAAGGG-1_1	0.594185	-13.4499
ATGTGTGCAAACCTAC-1_1	-2.79257	10.9931
ATGTGTGCACCAGGTC-1_1	10.2992	-2.16342
ATGTGTGCAGCATGAG-1_1	10.0412	1.78168
ATGTGTGGTCCGAATT-1_1	-4.1877	11.4618
ATGTGTGTCGTCCGTT-1_1	-3.63542	-11.7155
ATTACTCAGCTTATCG-1_1	-3.78404	-9.13853
ATTACTCAGTTAACGA-1_1	-7.5743	7.90409
ATTACTCCAGTGGAGT-1_1	9.06851	-2.82518
ATTACTCGTCAAAGCG-1_1	-7.01138	9.45946
ATTACTCGTTACGACT-1_1	-3.7321	-10.7065
ATTACTCTCCAAGCCG-1_1	-7.53715	8.95881
ATTACTCTCTGCTGCT-1_1	-9.51901	4.53949
ATTATCCAGTCCGTAT-1_1	-3.6333	-10.4127
ATTATCCCAAACTGCT-1_1	8.56744	2.08382
ATTATCCCAAAGTGCG-1_1	8.55382	-3.92628
ATTATCCCACAAGCCC-1_1	7.05729	-2.32476
ATTATCCCACCCATTC-1_1	9.62102	1.58792
ATTATCCCACGGACAA-1_1	4.15162	1.41604
ATTATCCGTGACAAAT-1_1	7.96591	-4.22078
ATTATCCTCAACACTG-1_1	-6.03678	3.25164
ATTATCCTCTTTACGT-1_1	-8.19875	-3.43651
ATTCTACAGAATCTCC-1_1	-3.59114	-9.60952
ATTCTACAGTTAGGTA-1_1	5.58858	2.23849
ATTCTACCACGGCGTT-1_1	-2.3322	8.05031
ATTCTACCATAACCTG-1_1	-7.43698	9.64147
ATTCTACTCATATCGG-1_1	10.1441	-2.15295
ATTCTACTCGAGGTAG-1_1	-8.12418	-1.47435
ATTGGACAGACCACGA-1_1	-7.79099	4.27753
ATTGGACAGCAGCGTA-1_1	9.21765	-1.05837
ATTGGACCACATTAGC-1_1	-3.2744	7.55576
ATTGGACGTTACCGAT-1_1	10.6092	-0.0774851
ATTGGACTCCAGTATG-1_1	-2.45717	7.4936
ATTGGACTCCCGGATG-1_1	-9.22853	-3.64311
ATTGGTGAGACTACAA-1_1	-6.63575	1.1143
ATTGGTGAGCCACTAT-1_1	6.61322	-2.85866
ATTGGTGAGTCCATAC-1_1	-9.49607	-3.82245
ATTGGTGCACGACGAA-1_1	-8.67948	-1.21523
ATTGGTGCACGTGAGA-1_1	-2.82475	-12.7908
ATTGGTGCATTGGTAC-1_1	-3.74158	11.1953
ATTGGTGGTTCCACGG-1_1	11.2702	1.03829
ATTTCTGAGAGTGAGA-1_1	-2.70797	-12.8439
ATTTCTGAGATGCGAC-1_1	6.12206	-1.5776
ATTTCTGCAAGCTGGA-1_1	7.42683	-3.0768
ATTTCTGCACAGGCCT-1_1	-7.56119	1.30641
ATTTCTGCACATCTTT-1_1	-8.59149	-2.31543
ATTTCTGGTAGAGCTG-1_1	-5.99542	3.20062
ATTTCTGTCAGCGACC-1_1	7.97192	0.0624286
ATTTCTGTCCACGTTC-1_1	7.27922	-2.34345
ATTTCTGTCCGCTGTT-1_1	-9.34329	-1.07675
ATTTCTGTCCTAGTGA-1_1	-4.40574	11.2557
ATTTCTGTCTACTATC-1_1	-3.51861	-11.5127
ATTTCTGTCTCGCTTG-1_1	-3.04889	7.29969
ATTTCTGTCTTGTACT-1_1	11.5465	0.576112
CAACCAAGTCGCGAAA-1_1	-4.32888	11.1251
CAACCAAGTGACTACT-1_1	0.59932	-5.04132
CAACCAAGTTCACGGC-1_1	6.36079	-2.40271
CAACCAATCCACTCCA-1_1	-7.96217	9.48046
CAACCAATCGGTTAAC-1_1	-8.92384	5.10347
CAACCTCCACTCAGGC-1_1	-2.77005	-10.4475
CAACCTCGTAACGACG-1_1	-9.17646	5.5299
CAACCTCGTAGCAAAT-1_1	9.43861	2.73825
CAACCTCGTAGGGTAC-1_1	-4.10332	11.0993
CAACCTCTCATTGCGA-1_1	-3.87748	8.78996
CAACCTCTCCCGACTT-1_1	-7.33202	9.30243
CAACCTCTCGGCGGTT-1_1	-3.26467	11.6195
CAACTAGAGATGAGAG-1_1	-2.88557	11.2277
CAACTAGAGCCACCTG-1_1	-4.78709	6.5351
CAACTAGAGCTGGAAC-1_1	-5.14145	-9.87775
CAACTAGAGGCATTGG-1_1	-3.01194	7.71136
CAACTAGCACACCGAC-1_1	-8.62095	-0.797285
CAACTAGGTCAGATAA-1_1	-2.89598	10.8009
CAACTAGGTCAGTGGA-1_1	-2.41897	7.97476
CAACTAGGTCCGTCAG-1_1	-6.92527	6.09725
CAACTAGTCACGCATA-1_1	-3.55674	11.6838
CAACTAGTCTCGCATC-1_1	-3.10354	10.7563
CAAGAAAAGATATGGT-1_1	11.1188	0.319216
CAAGAAAAGCCCGAAA-1_1	6.7124	-7.02148
CAAGAAAAGTCATCCA-1_1	-2.31698	8.78723
CAAGAAACACAAGTAA-1_1	-7.70362	9.73278
CAAGAAACACGTAAGG-1_1	-7.40003	2.14899
CAAGAAACATGCTGGC-1_1	-4.67424	-8.57984
CAAGAAAGTACGACCC-1_1	5.28123	-1.72323
CAAGAAAGTCCGTCAG-1_1	-3.80307	11.5439
CAAGAAATCGAGCCCA-1_1	-1.91045	7.33787
CAAGAAATCGTACGGC-1_1	8.95363	-1.57058
CAAGAAATCTGCGACG-1_1	6.29805	-4.96037
CAAGATCAGCCACCTG-1_1	-2.93215	10.542
CAAGATCAGGCGATAC-1_1	-1.83293	7.96815
CAAGATCAGGTACTCT-1_1	-8.69142	4.77224
CAAGATCAGTCTCAAC-1_1	-3.44416	8.06044
CAAGATCCAATCGAAA-1_1	-4.5298	9.19468
CAAGATCCATGGTAGG-1_1	8.96481	-3.66491
CAAGATCGTACTCTCC-1_1	-2.71581	7.09523
CAAGATCTCGGAGGTA-1_1	9.39795	-1.15221
CAAGGCCCAGCTGTGC-1_1	-5.81574	7.53259
CAAGGCCGTAAGTTCC-1_1	-2.2948	7.39478
CAAGGCCGTCCATCCT-1_1	-9.10386	-1.86276
CAAGGCCGTTAAAGAC-1_1	-4.66385	6.49171
CAAGGCCGTTAGAACA-1_1	-4.67794	6.56538
CAAGTTGCATATACCG-1_1	-6.08533	3.19889
CAAGTTGGTACATGTC-1_1	6.07195	0.216715
CAAGTTGGTATGAAAC-1_1	-6.71346	5.32547
CAAGTTGGTTTAGGAA-1_1	8.58389	1.82801
CAAGTTGTCAAAGTAG-1_1	7.00853	1.35812
CAAGTTGTCATGTCTT-1_1	10.4955	-1.81414
CAAGTTGTCTTCGGTC-1_1	8.40525	1.81049
CACAAACAGCCCAATT-1_1	9.3944	2.32055
CACAAACAGGAATTAC-1_1	6.22225	-5.13116
CACAAACAGTCCAGGA-1_1	-1.75297	7.65217
CACAAACCAAAGCGGT-1_1	6.25008	-1.60506
CACAAACCAAGCTGAG-1_1	-1.92193	7.34446
CACAAACCATTGAGCT-1_1	-2.73617	-12.8261
CACAAACGTGGGTCAA-1_1	-3.52078	11.2635
CACAAACTCCATGAAC-1_1	6.31567	-5.17814
CACAAACTCGTTACAG-1_1	7.99213	1.93851
CACACAAAGAACAACT-1_1	6.58187	-3.78976
CACACAACATCGGACC-1_1	-4.10051	-8.6808
CACACAAGTGTCCTCT-1_1	-7.25108	9.37623
CACACAAGTTCCACGG-1_1	-9.01407	5.22393
CACACAATCATATCGG-1_1	-7.10641	-0.256912
CACACAATCTTACCGC-1_1	6.98064	-2.37631
CACACCTAGCTAGGCA-1_1	-3.2572	10.3367
CACACCTAGGTAGCCA-1_1	-8.40652	8.16078
CACACCTCACGGTTTA-1_1	9.94417	-0.669243
CACACCTCAGCGTCCA-1_1	-1.5749	-13.3545
CACACCTGTCGCTTCT-1_1	-8.94307	-4.31689
CACACCTTCCACTGGG-1_1	6.16732	-1.60088
CACACCTTCTCTTGAT-1_1	-2.68551	7.34922
CACACTCAGAATCTCC-1_1	-3.94371	8.86583
CACACTCAGGCCATAG-1_1	-8.82427	-2.66919
CACACTCAGTCCGTAT-1_1	9.39402	2.39392
CACACTCCAATGCCAT-1_1	-6.21704	3.37227
CACACTCGTAGCCTCG-1_1	-7.12067	9.23956
CACACTCGTAGCTGCC-1_1	6.71332	-5.32181
CACACTCGTGGTAACG-1_1	9.34431	2.25684
CACACTCTCACCATAG-1_1	-8.02032	9.39059
CACAGGCAGAGTACCG-1_1	-3.94583	-0.703098
CACAGGCCAAGTAGTA-1_1	-9.28309	-4.19772
CACAGGCCACCTATCC-1_1	11.3312	2.5036
CACAGGCCAGTAACGG-1_1	-2.8164	6.83536
CACAGGCGTACGACCC-1_1	-3.52214	10.9859
CACAGGCGTCCGAATT-1_1	-7.59912	6.98902
CACAGGCTCTAACCGA-1_1	-8.41624	-3.15458
CACAGGCTCTACGAGT-1_1	-9.3659	5.20378
CACAGGCTCTTGTACT-1_1	-7.3872	9.51055
CACAGTAAGAGTGACC-1_1	-3.45852	7.90081
CACAGTACAGATCTGT-1_1	-3.03851	7.78966
CACAGTAGTCGCATAT-1_1	-3.21016	11.1858
CACAGTAGTGTAAGTA-1_1	11.2287	1.10479
CACAGTATCAGCTGGC-1_1	-3.7227	7.51962
CACAGTATCTAACCGA-1_1	-8.99873	-3.03787
CACAGTATCTCGAGTA-1_1	-8.18034	9.61632
CACATAGAGACTAGAT-1_1	-8.07041	-1.20894
CACATAGAGTACACCT-1_1	-7.91623	8.52781
CACATAGCATCACAAC-1_1	8.82342	1.65434
CACATAGGTAGAAAGG-1_1	-4.07462	8.14149
CACATAGTCACTTACT-1_1	-3.10713	7.84854
CACATAGTCACTTCAT-1_1	3.91404	-2.24084
CACATTTAGAAGCCCA-1_1	6.65009	-3.36137
CACATTTAGCACCGCT-1_1	7.26877	2.16159
CACATTTAGCGCCTTG-1_1	-7.73285	0.0663435
CACATTTCAAGTAATG-1_1	-3.0563	7.77862
CACATTTGTTGTACAC-1_1	10.3554	3.07375
CACATTTTCATTCACT-1_1	-7.30145	-0.244638
CACATTTTCCAAGCCG-1_1	6.69753	-4.06958
CACATTTTCGTAGGAG-1_1	-3.56687	-10.8723
CACATTTTCTTGCCGT-1_1	-3.41556	8.15587
CACCACTAGACGCACA-1_1	7.90147	2.64151
CACCACTAGCTGTTCA-1_1	6.15095	0.219453
CACCACTCAATCGAAA-1_1	-8.64013	-2.14987
CACCACTCACCTTGTC-1_1	10.0249	0.351274
CACCACTGTCGACTGC-1_1	-2.62648	7.62491
CACCACTGTTAGGGTG-1_1	-7.78778	8.50836
CACCACTGTTGCCTCT-1_1	-8.12827	-2.08702
CACCACTTCCAGGGCT-1_1	-9.60053	4.98909
CACCACTTCCTACAGA-1_1	8.56619	2.74988
CACCAGGAGAAGAAGC-1_1	-6.07834	5.55014
CACCAGGAGTGACTCT-1_1	-2.31373	7.12461
CACCAGGAGTTGCAGG-1_1	-2.38023	8.23491
CACCAGGCATAACCTG-1_1	-3.02784	11.3752
CACCAGGGTAGGCTGA-1_1	-5.0437	6.77207
CACCAGGGTCTGCAAT-1_1	6.43371	0.812673
CACCAGGGTGTCCTCT-1_1	-3.29424	8.90411
CACCAGGGTTTGCATG-1_1	-8.30732	8.87318
CACCTTGGTCTCGTTC-1_1	7.95615	0.867586
CACCTTGTCCGATATG-1_1	-8.60717	-3.14933
CACCTTGTCTAACCGA-1_1	-4.82727	-9.46267
CACTCCAAGCACACAG-1_1	4.34969	0.626665
CACTCCAAGCCACGTC-1_1	5.79183	-8.92458
CACTCCAAGCCGCCTA-1_1	-8.766	-2.96662
CACTCCAAGTGGTCCC-1_1	6.61297	-2.46459
CACTCCACAGCGAACA-1_1	-2.67712	7.41123
CAGAATCAGATACACA-1_1	-2.47501	8.82619
CAGAATCAGTAGGCCA-1_1	9.66637	2.9044
CAGAATCCAAGCGATG-1_1	-3.09784	8.49469
CAGAATCCATGGATGG-1_1	7.10695	-4.33118
CAGAATCCATGTTCCC-1_1	-3.04127	11.1765
CAGAATCGTCTCCCTA-1_1	-9.488	4.83717
CAGAATCGTTCGTCTC-1_1	8.56562	2.50367
CAGAATCTCATAACCG-1_1	-9.45624	4.70255
CAGAATCTCTAACTGG-1_1	11.1394	-0.235861
CAGAATCTCTGCAAGT-1_1	-7.60011	9.17104
CAGAGAGCATGAGCGA-1_1	-6.16511	8.86046
CAGAGAGCATGGTCAT-1_1	-3.51413	11.2314
CAGAGAGCATTCCTGC-1_1	-3.47869	-11.0734
CAGAGAGGTACCAGTT-1_1	8.82136	-1.30573
CAGAGAGTCTCTGCTG-1_1	11.6976	0.336819
CAGAGAGTCTGTGCAA-1_1	8.59755	-3.43882
CAGATCAAGAAACGCC-1_1	10.27	0.052867
CAGATCAAGAGTCGGT-1_1	-4.3487	10.9354
CAGATCAAGTCCAGGA-1_1	8.04965	1.51138
CAGATCACAGTTCATG-1_1	0.679674	-5.24763
CAGATCACATGCAATC-1_1	8.42575	-3.23149
CAGATCAGTATCGCAT-1_1	6.94729	-2.3527
CAGATCAGTCCGAGTC-1_1	8.42603	-3.40066
CAGATCAGTGCTTCTC-1_1	8.16608	0.592854
CAGCAGCAGATGTGTA-1_1	-8.31201	-1.62693
CAGCAGCAGCTCCCAG-1_1	-3.03879	8.06361
CAGCAGCAGGCTAGGT-1_1	-8.35601	7.51724
CAGCAGCAGGGAGTAA-1_1	7.18587	1.58723
CAGCAGCAGGGCTTGA-1_1	10.7215	1.20922
CAGCAGCCAGTTCCCT-1_1	6.20903	-4.66087
CAGCAGCTCAGCACAT-1_1	-2.0358	7.89483
CAGCAGCTCCATGAAC-1_1	4.9405	-2.38354
CAGCATAAGTGCAAGC-1_1	-8.68159	-2.89281
CAGCATACAATAGAGT-1_1	9.4966	-2.58982
CAGCATAGTCCGAGTC-1_1	-2.45944	6.86961
CAGCATATCGCTTAGA-1_1	-9.36134	-3.23361
CAGCCGAAGGCTCTTA-1_1	-2.89394	10.7937
CAGCCGAAGGTGACCA-1_1	-2.97809	10.8401
CAGCCGACAGGGTTAG-1_1	8.12436	-2.59748
CAGCCGATCACTGGGC-1_1	-9.24112	-4.31991
CAGCCGATCTGTACGA-1_1	-2.09544	7.38361
CAGCGACAGATCCCAT-1_1	-4.81224	5.43929
CAGCGACAGGGAACGG-1_1	-4.99934	-10.2202
CAGCGACAGTGAACGC-1_1	5.94537	-8.82958
CAGCGACCAAAGGAAG-1_1	-4.22504	-10.9788
CAGCGACCAGCTGCTG-1_1	10.7421	-0.127415
CAGCGACGTACAGACG-1_1	-1.43942	3.39099
CAGCGACTCGAGAACG-1_1	-7.95078	9.17585
CAGCGACTCGCGATCG-1_1	-4.35813	11.0694
CAGCTAAAGCCACGCT-1_1	9.16774	-0.667798
CAGCTAAAGTGCGATG-1_1	-2.68104	8.59809
CAGCTAAGTAGGAGTC-1_1	10.1689	-2.64868
CAGCTAAGTCAAGCGA-1_1	6.19665	-4.00853
CAGCTAATCCTATTCA-1_1	7.48228	1.56772
CAGCTAATCGGTCCGA-1_1	0.124057	-4.74343
CAGCTGGCAAGCTGAG-1_1	-6.52858	5.68503
CAGCTGGCAGGTCTCG-1_1	-1.31738	3.40015
CAGCTGGCATGCATGT-1_1	9.1655	0.647389
CAGCTGGCATTCCTCG-1_1	-8.00319	-1.00329
CAGCTGGTCAACTCTT-1_1	-6.81072	9.2417
CAGGTGCCACGAAACG-1_1	8.38996	2.34528
CAGGTGCGTACAGTGG-1_1	-6.18101	3.2817
CAGGTGCGTTAAGAAC-1_1	-3.46518	7.86526
CAGGTGCTCTTGAGAC-1_1	-2.8867	7.62502
CAGTAACAGACTAGAT-1_1	-3.26258	-12.5956
CAGTAACAGTGAAGTT-1_1	-3.93552	-10.6283
CAGTAACAGTGTCCAT-1_1	-2.21969	8.6653
CAGTAACAGTTACCCA-1_1	-8.96348	4.96224
CAGTAACGTTAGATGA-1_1	9.64349	-0.239111
CAGTAACTCGGACAAG-1_1	-4.77858	-8.75721
CAGTAACTCGGTCTAA-1_1	9.90053	-1.91138
CAGTCCTAGCACCGCT-1_1	-8.31073	-2.28017
CAGTCCTAGTTCCACA-1_1	-4.1357	-10.3142
CAGTCCTGTATATCCG-1_1	7.19625	1.55686
CAGTCCTGTCTAAACC-1_1	-3.86229	-11.0691
CATATGGAGCGTGAGT-1_1	10.3656	-1.78037
CATATGGAGGATGGTC-1_1	-7.3527	-0.194049
CATATGGAGGTACTCT-1_1	-9.72378	5.08485
CATATGGCAGGAATGC-1_1	-1.31764	3.33321
CATATGGTCGAGAGCA-1_1	-8.56865	5.36315
CATATTCAGCTACCTA-1_1	11.2063	2.10226
CATATTCAGGGTATCG-1_1	-4.19633	11.6859
CATATTCCACATTAGC-1_1	-3.64664	11.4249
CATATTCCAGCCTTTC-1_1	-2.97815	11.7618
CATATTCCATCCCATC-1_1	-8.94879	-1.5813
CATATTCGTAAGTGGC-1_1	-2.53583	-12.9176
CATATTCGTTCATGGT-1_1	-8.34112	8.74326
CATATTCGTTCGAATC-1_1	-4.74529	5.61368
CATATTCTCCCGACTT-1_1	6.9065	-2.53026
CATATTCTCGTCGTTC-1_1	-9.07149	-1.60747
CATATTCTCTGAGGGA-1_1	-2.87432	6.96671
CATCAAGAGAGACGAA-1_1	-8.00339	8.95665
CATCAAGAGTCCCACG-1_1	-3.12405	7.40461
CATCAAGCACCAGATT-1_1	6.33037	-0.925842
CATCAAGCACTATCTT-1_1	-0.823455	-13.2741
CATCAAGCATCATCCC-1_1	-4.5542	9.89842
CATCAAGCATGGGACA-1_1	0.692696	-13.4183
CATCAAGGTGCACTTA-1_1	10.3004	0.0246782
CATCAAGGTTCAGACT-1_1	-9.97598	4.5454
CATCAAGTCCACGTTC-1_1	-2.354	8.15881
CATCAAGTCGGAAATA-1_1	7.67572	0.754646
CATCAGAGTAGCGTCC-1_1	-7.82343	9.05537
CATCAGAGTCAGCTAT-1_1	-7.48636	-0.463761
CATCAGAGTCCAACTA-1_1	-9.66851	-2.56468
CATCAGAGTCGCCATG-1_1	-3.35676	8.94618
CATCCACAGGGTTTCT-1_1	6.61249	-4.06866
CATCCACCAATGCCAT-1_1	-8.08523	-1.78824
CATCCACCAGGATTGG-1_1	-3.38731	11.1105
CATCCACCATGTCCTC-1_1	9.05334	0.322554
CATCCACCATTACCTT-1_1	-7.21003	5.78556
CATCCACTCAACGGGA-1_1	-7.70716	-0.61864
CATCCACTCCAACCAA-1_1	-4.8898	7.28525
CATCCACTCCGCATCT-1_1	-4.16552	-9.69151
CATCCACTCTTGTTTG-1_1	-7.73332	-0.723776
CATCGAAAGCCCTAAT-1_1	5.68616	-7.27137
CATCGAAAGTTCCACA-1_1	-9.26356	-2.59927
CATCGAACAAGCGAGT-1_1	-9.52508	-2.94437
CATCGAACAGACGCAA-1_1	-4.43607	11.2432
CATCGAACATACTCTT-1_1	-3.48518	8.78338
CATCGAACATGAACCT-1_1	8.08363	0.3033
CATCGAAGTACAGTGG-1_1	-2.2715	8.91605
CATCGAAGTACCCAAT-1_1	7.36496	2.02502
CATCGAAGTTGAGTTC-1_1	6.67224	-1.08177
CATCGAATCAGTGTTG-1_1	-7.49032	4.40019
CATCGAATCGGTCCGA-1_1	-9.0219	-3.54969
CATCGGGAGAACTCGG-1_1	7.7214	-4.93289
CATCGGGAGTAGGCCA-1_1	-4.31091	10.5853
CATCGGGCAAGGACAC-1_1	-2.95005	8.40045
CATCGGGGTCGCGAAA-1_1	10.6895	0.436911
CATCGGGGTGGTCCGT-1_1	-5.09091	-8.72369
CATCGGGGTTATCCGA-1_1	-8.66382	-1.757
CATCGGGTCAGGCCCA-1_1	-3.73491	7.93088
CATCGGGTCCACTGGG-1_1	3.02322	2.03452
CATGACAAGGGTGTTG-1_1	8.58014	-1.62255
CATGACACAAGAGTCG-1_1	9.20416	-3.13709
CATGACACAGGTGGAT-1_1	6.43318	0.0811695
CATGACACATGTAGTC-1_1	-8.29817	8.28654
CATGACAGTCTCGTTC-1_1	10.33	0.0497376
CATGACAGTGTGACGA-1_1	10.0879	1.94109
CATGACATCAAACCAC-1_1	-8.15209	9.47763
CATGACATCAACACGT-1_1	-2.9316	7.82426
CATGACATCCTATTCA-1_1	-3.13926	8.7883
CATGACATCGGATGGA-1_1	-1.87467	7.43876
CATGCCTCATGAGCGA-1_1	6.33102	-3.5845
CATGCCTGTTGTTTGG-1_1	5.68645	-8.55685
CATGCCTTCTCGTTTA-1_1	-7.55586	9.1783
CATGCCTTCTTAGAGC-1_1	-3.56794	-11.11
CATGCCTTCTTCATGT-1_1	-1.47037	-13.3078
CATGGCGAGACATAAC-1_1	-2.95443	7.6336
CATGGCGCACAACGCC-1_1	8.45052	0.139317
CATGGCGCAGTGGGAT-1_1	7.03817	-2.47909
CATGGCGCATAAAGGT-1_1	8.8691	-3.3715
CATGGCGCATCGGTTA-1_1	-0.153276	-13.2141
CATGGCGGTCGAGATG-1_1	-8.39168	7.47053
CATGGCGGTGGAAAGA-1_1	-1.37594	3.3641
CATGGCGTCAGCACAT-1_1	9.08562	0.266449
CATGGCGTCTTGTTTG-1_1	-4.54661	10.9082
CATTATCAGTGTACCT-1_1	9.31565	-2.73201
CATTATCCACCTCGTT-1_1	-9.1304	5.04864
CATTATCCACGACGAA-1_1	-9.65741	-3.26164
CATTATCGTCGCCATG-1_1	6.34874	-0.88049
CATTATCGTCTACCTC-1_1	-8.81288	-4.34712
CATTATCTCTCCAACC-1_1	-7.18892	9.5118
CATTCGCAGAGACTTA-1_1	-8.18011	9.46351
CATTCGCAGGAATGGA-1_1	-4.24091	8.79259
CATTCGCAGGATCGCA-1_1	-2.37508	7.94706
CATTCGCCAAGGTTCT-1_1	-8.3677	-4.64483
CATTCGCCAATTGCTG-1_1	7.42693	-0.492914
CATTCGCCAGATCTGT-1_1	-7.05239	6.37183
CATTCGCCAGTCACTA-1_1	6.52601	-3.88403
CATTCGCGTTCTCATT-1_1	-7.20834	5.79079
CATTCGCTCCAAGCCG-1_1	11.4821	-0.232072
CATTCGCTCTAACTTC-1_1	9.94169	1.25082
CATTCGCTCTCTAGGA-1_1	-3.82748	11.3384
CCAATCCAGAATTCCC-1_1	-8.7231	-1.74684
CCAATCCAGCACCGCT-1_1	8.37759	2.75807
CCAATCCAGCGATAGC-1_1	-3.77797	-9.55075
CCAATCCAGGAATTAC-1_1	-8.93087	-4.00817
CCAATCCAGGACAGCT-1_1	6.27877	-0.746381
CCAATCCCAGACGCTC-1_1	-7.2888	9.15701
CCAATCCCATCTCGCT-1_1	-3.94826	8.56606
CCAATCCGTCGTGGCT-1_1	-6.27964	2.65383
CCAATCCTCTTAGCCC-1_1	-3.90362	7.71621
CCACCTAAGCGTGAGT-1_1	-4.20151	6.80813
CCACCTAAGTGGGATC-1_1	9.62733	-0.360125
CCACCTAAGTTCGCAT-1_1	-8.00649	-0.989081
CCACCTACACTTAACG-1_1	-7.57485	5.64405
CCACCTAGTCAGAGGT-1_1	-3.52322	7.57365
CCACCTAGTCATACTG-1_1	-9.06653	-2.96715
CCACCTAGTGAAGGCT-1_1	10.1159	2.86159
CCACCTATCCAAGCCG-1_1	9.72777	-1.05748
CCACCTATCCACGTGG-1_1	-7.72573	8.94919
CCACCTATCTCACATT-1_1	-3.3043	6.98098
CCACGGAAGAGAGCTC-1_1	-1.33751	3.44223
CCACGGACAAGCCGTC-1_1	-4.98721	6.39616
CCACGGACAGCTCGAC-1_1	-3.33577	11.2882
CCACGGACAGTCTTCC-1_1	8.83007	2.72678
CCACGGACATCGATGT-1_1	-7.14435	9.29864
CCACGGAGTCGAATCT-1_1	-7.90209	-2.83147
CCACGGAGTCGCGTGT-1_1	-3.88039	10.5708
CCACGGAGTGTTAAGA-1_1	9.18182	-4.74183
CCACTACAGAAAGTGG-1_1	-2.64734	10.4162
CCACTACAGGCTACGA-1_1	-2.27247	7.31402
CCACTACGTCCGTCAG-1_1	-4.42169	8.21297
CCACTACGTTCGGGCT-1_1	-1.14641	-13.1999
CCACTACTCTGGTATG-1_1	-2.7877	10.8227
CCAGCGAAGAAACCAT-1_1	-4.06785	-0.505741
CCAGCGAGTAAGGATT-1_1	-6.10308	5.74269
CCAGCGAGTTATCACG-1_1	-3.87036	-9.35928
CCAGCGATCCGCGGTA-1_1	-3.46423	-11.8134
CCAGCGATCTAACTGG-1_1	-3.67875	11.1139
CCAGCGATCTGTCCGT-1_1	-3.52004	10.8358
CCATGTCAGAAGGACA-1_1	-1.15171	-2.39648
CCATGTCAGTGAAGTT-1_1	10.9253	-1.09186
CCATGTCCACACCGAC-1_1	8.07172	-0.268807
CCATGTCCAGGATTGG-1_1	-4.40604	-11.4214
CCATGTCCAGGCTGAA-1_1	-7.29815	5.16208
CCATGTCGTACTTCTT-1_1	-8.36969	-3.94227
CCATGTCGTGCAACGA-1_1	-4.00799	10.6883
CCATGTCTCACCGGGT-1_1	8.18068	-1.20555
CCATGTCTCTTGCAAG-1_1	-8.80223	-1.64657
CCATTCGCAAGCCGTC-1_1	-4.04527	9.84294
CCATTCGCACACATGT-1_1	7.81485	1.23546
CCATTCGCACCAACCG-1_1	6.55246	-7.04199
CCATTCGCACGAAATA-1_1	0.587335	-5.03741
CCATTCGCACTTCGAA-1_1	7.70531	-0.711238
CCCAATCAGGGTTCCC-1_1	-7.59086	6.53144
CCCAATCCAGGATCGA-1_1	8.0122	-2.28633
CCCAATCCATGATCCA-1_1	-1.22613	-2.3888
CCCAATCCATTGCGGC-1_1	-4.48035	11.2545
CCCAATCGTGACGGTA-1_1	11.6956	0.564611
CCCAGTTAGTTTAGGA-1_1	-4.22011	-1.40122
CCCAGTTCAAGGTTTC-1_1	9.74143	-2.76389
CCCAGTTCACGACTCG-1_1	-3.94242	-9.03891
CCCAGTTCATCACGAT-1_1	6.9174	-0.073861
CCCAGTTCATGTCCTC-1_1	-2.40228	6.89609
CCCAGTTCATGTTGAC-1_1	-8.33022	-1.06291
CCCAGTTGTCCTAGCG-1_1	-3.31006	7.88862
CCCAGTTGTCGCTTCT-1_1	-0.105295	-13.3206
CCCAGTTTCATCATTC-1_1	6.11857	-2.39168
CCCAGTTTCGCAAGCC-1_1	-3.54759	11.158
CCCAGTTTCGCTTAGA-1_1	-7.4027	-0.586772
CCCTCCTAGTCCGGTC-1_1	-7.36196	8.95733
CCCTCCTAGTGTGAAT-1_1	-3.60613	11.047
CCCTCCTCAAGGACTG-1_1	-8.14028	9.54923
CCCTCCTCAGCTGTGC-1_1	-8.38271	9.09094
CCCTCCTCATGATCCA-1_1	-7.77664	-0.594835
CCCTCCTCATTTGCTT-1_1	-3.95506	6.99208
CCCTCCTGTAGGACAC-1_1	-7.83445	5.45899
CCCTCCTGTCCAGTAT-1_1	-2.43665	7.82684
CCCTCCTGTTCCACAA-1_1	-4.22515	6.73264
CCCTCCTTCGGTGTCG-1_1	-0.843427	-13.421
CCCTCCTTCTGATTCT-1_1	-2.91866	11.1023
CCGGGATAGATACACA-1_1	-2.97824	11.105
CCGGGATAGCTCCTTC-1_1	-3.48963	9.58613
CCGGGATAGCTTTGGT-1_1	8.34993	1.55924
CCGGGATAGTTGTAGA-1_1	-3.50081	-10.5747
CCGGGATCAACGATCT-1_1	8.54079	2.08084
CCGGGATGTAAACACA-1_1	-6.80762	8.25843
CCGGGATGTATCACCA-1_1	-3.48641	7.2939
CCGGGATGTCATGCCG-1_1	-3.7728	11.6464
CCGGGATGTGTCCTCT-1_1	-4.65599	10.8561
CCGGGATTCTCAAACG-1_1	-5.75714	-1.34269
CCGGTAGAGTGCAAGC-1_1	-3.94938	-0.710088
CCGGTAGGTAAGGGCT-1_1	0.591009	-4.31161
CCGGTAGGTACGCACC-1_1	-8.43828	-2.92471
CCGGTAGGTACTTGAC-1_1	5.52866	-1.86063
CCGGTAGGTAGTACCT-1_1	6.2798	-3.26844
CCGGTAGTCGCATGAT-1_1	-3.61666	-10.0059
CCGGTAGTCTCAAACG-1_1	6.21498	0.537809
CCGGTAGTCTGGTGTA-1_1	10.3408	2.63611
CCGTACTAGACTCGGA-1_1	-3.04792	11.6684
CCGTACTAGAGGTAGA-1_1	-6.54433	2.31272
CCGTACTCAGCCAGAA-1_1	-2.12305	8.05033
CCGTACTGTCATATGC-1_1	-7.74904	4.51581
CCGTACTGTGGTACAG-1_1	9.13721	0.769818
CCGTACTGTGTTTGGT-1_1	0.378513	-13.4767
CCGTACTTCGAGCCCA-1_1	-7.4718	6.03608
CCGTGGAAGCTACCGC-1_1	-9.02854	-2.39437
CCGTGGAAGTAGGCCA-1_1	5.90071	-7.82061
CCGTGGACAGCTGCTG-1_1	-7.67305	0.0951539
CCGTGGATCGACAGCC-1_1	8.97718	-0.609531
CCGTGGATCTTGTTTG-1_1	-2.15051	7.78671
CCGTTCAAGCGATTCT-1_1	-7.73328	8.97181
CCGTTCAAGCTGCAAG-1_1	-4.07632	-0.421917
CCGTTCAAGGCCGAAT-1_1	-3.20385	10.9286
CCGTTCACACAACGCC-1_1	-6.98543	6.12319
CCGTTCACAGATAATG-1_1	-7.9726	9.41051
CCGTTCACAGCCAGAA-1_1	-7.45411	9.48076
CCGTTCAGTAGAGGAA-1_1	-7.34978	0.721575
CCGTTCAGTGACAAAT-1_1	-8.90239	5.01825
CCGTTCAGTGAGCGAT-1_1	6.06036	-0.169458
CCGTTCAGTGATGCCC-1_1	8.50476	-3.96657
CCGTTCATCCTATTCA-1_1	-6.88414	0.973501
CCGTTCATCTTGTACT-1_1	-3.9019	7.27965
CCTAAAGCAAAGGTGC-1_1	-2.11128	-13.0881
CCTAAAGCAAGTCTAC-1_1	-8.86674	-3.54963
CCTAAAGGTTGAGGTG-1_1	8.28627	-2.80851
CCTAAAGTCATACGGT-1_1	-1.52538	-13.207
CCTAAAGTCATCTGCC-1_1	-4.33218	-9.55308
CCTAAAGTCCCAAGTA-1_1	7.95483	1.01353
CCTAAAGTCGCTAGCG-1_1	-3.74651	-9.49125
CCTACACAGACAGACC-1_1	-2.8574	-12.9493
CCTACACAGACCTAGG-1_1	6.0251	-2.27104
CCTACACCACAGTCGC-1_1	6.70359	-1.78692
CCTACACGTCACAAGG-1_1	-4.96049	6.97516
CCTACACGTCCGTCAG-1_1	6.7413	-2.36664
CCTACACGTTCACGGC-1_1	9.01641	2.43725
CCTACACTCATTCACT-1_1	6.16824	-4.13498
CCTACCAAGTCAAGCG-1_1	-2.8175	10.8962
CCTACCACAAGCGAGT-1_1	-7.79056	-0.579408
CCTACCAGTCTCAACA-1_1	-8.80042	-4.4321
CCTACCAGTGTCAATC-1_1	7.07587	-2.86437
CCTACCATCATAGCAC-1_1	-7.6147	-1.26335
CCTAGCTAGGCATGGT-1_1	-7.8582	4.88144
CCTAGCTAGGTGATAT-1_1	-8.2407	-3.22286
CCTAGCTCACATAACC-1_1	-3.52704	11.1686
CCTAGCTCACATCCGG-1_1	-1.89851	7.49338
CCTAGCTCAGCGTTCG-1_1	7.73804	1.03354
CCTAGCTTCCAGAGGA-1_1	-4.12889	11.149
CCTAGCTTCGGAAATA-1_1	8.42229	1.95644
CCTAGCTTCTGCAAGT-1_1	-3.49886	-12.1283
CCTATTAGTAACGTTC-1_1	10.0823	2.02374
CCTATTAGTACGCACC-1_1	-3.6266	7.23979
CCTATTAGTAGCGTCC-1_1	7.71462	-0.874099
CCTATTATCCGCGCAA-1_1	-3.03901	11.1132
CCTCAGTAGAACAATC-1_1	6.11175	-2.50119
CCTCAGTAGGTGCAAC-1_1	-9.40105	5.08214
CCTCAGTCAAAGGTGC-1_1	-3.14374	7.85109
CCTCAGTCAGGTCGTC-1_1	-9.02662	-4.36187
CCTCAGTCATTGGTAC-1_1	-2.54112	8.74564
CCTCAGTGTACCGCTG-1_1	7.73787	1.33533
CCTCAGTGTCACTTCC-1_1	-3.6539	7.89836
CCTCAGTTCAACCATG-1_1	-7.57042	6.62889
CCTCTGAAGTCGATAA-1_1	-7.0342	8.92572
CCTCTGATCTTCTGGC-1_1	-2.20268	7.96806
CCTTACGAGTTAAGTG-1_1	-2.83959	7.34855
CCTTACGCACCGTTGG-1_1	-7.92541	-1.67298
CCTTACGTCCACGTGG-1_1	-7.80028	9.37283
CCTTACGTCTTGACGA-1_1	11.1015	-0.286016
CCTTCCCCACCACGTG-1_1	-7.36417	9.6199
CCTTCCCGTATCGCAT-1_1	8.27967	-2.62412
CCTTCCCGTCGGGTCT-1_1	9.76806	-1.5967
CCTTCCCGTCTGCAAT-1_1	-7.42594	0.249484
CCTTCCCGTGAAATCA-1_1	6.4908	-4.70184
CCTTCCCTCTGCGACG-1_1	8.32088	2.63
CCTTCGAAGCGCCTCA-1_1	7.74008	-0.742868
CCTTCGAAGGGTTTCT-1_1	9.76022	-2.36282
CCTTCGAAGTAATCCC-1_1	9.53006	-0.46822
CCTTCGACACCCATGG-1_1	-5.05474	6.72433
CCTTCGAGTACTCAAC-1_1	4.7014	1.19175
CCTTCGAGTCTGCAAT-1_1	-5.22602	5.00357
CCTTCGAGTTCGAATC-1_1	10.7461	-0.397763
CCTTCGAGTTCGCTAA-1_1	-2.75555	8.86125
CCTTCGATCTGAGGGA-1_1	-4.28718	6.94619
CCTTTCTAGAAACGAG-1_1	-6.6474	-0.298882
CCTTTCTAGAACAATC-1_1	7.90051	-2.52931
CCTTTCTCACAGCGTC-1_1	6.94077	-1.82289
CCTTTCTGTTAGATGA-1_1	-3.03528	7.46875
CCTTTCTTCGCCTGAG-1_1	-2.40252	8.31822
CGAACATCAAGTTCTG-1_1	8.26835	-0.64254
CGAACATGTAGAGGAA-1_1	-9.01567	-4.30173
CGAACATGTTCCTCCA-1_1	8.0484	-4.20801
CGAACATTCCACGTTC-1_1	-4.51131	9.87757
CGAACATTCTAAGCCA-1_1	5.54316	-2.43158
CGAATGTAGAGAACAG-1_1	-6.3129	2.99925
CGAATGTCACTGTTAG-1_1	-3.43564	6.92632
CGAATGTCAGTCGATT-1_1	-7.18121	7.40926
CGAATGTGTGAGGGTT-1_1	6.94061	1.6678
CGAATGTGTTAAAGTG-1_1	-5.04195	5.6902
CGAATGTTCACAAACC-1_1	-3.34923	7.54003
CGAATGTTCGGCGCAT-1_1	-8.31068	-2.46267
CGAATGTTCTGGCGTG-1_1	-3.82468	-9.58619
CGACCTTAGAATGTTG-1_1	10.381	-0.162126
CGACCTTAGCACGCCT-1_1	6.15512	0.0391697
CGACCTTAGCTCAACT-1_1	-2.19097	7.04346
CGACCTTAGTTTGCGT-1_1	11.2018	0.946683
CGACCTTTCGGTGTTA-1_1	7.26051	1.56774
CGACTTCAGCGCCTTG-1_1	-3.71821	11.1224
CGACTTCAGGCCCTCA-1_1	6.33622	-0.0817274
CGACTTCTCAAACAAG-1_1	-5.04002	-9.55762
CGACTTCTCGAATCCA-1_1	-4.0061	10.9202
CGACTTCTCTGTCTAT-1_1	-1.82106	8.12308
CGACTTCTCTTGCAAG-1_1	-9.31813	4.98022
CGAGAAGAGATTACCC-1_1	-4.09329	10.4467
CGAGAAGAGCTTATCG-1_1	-5.4107	8.27153
CGAGAAGCACAGAGGT-1_1	11.1385	-0.650602
CGAGAAGCAGCGTAAG-1_1	-3.37088	11.2239
CGAGAAGGTAACGCGA-1_1	-7.71135	8.14451
CGAGAAGGTACCTACA-1_1	-3.43629	-9.77518
CGAGAAGGTAGTACCT-1_1	-3.65587	-11.3281
CGAGAAGGTCCATCCT-1_1	11.7002	1.54113
CGAGAAGTCACGACTA-1_1	-4.02502	10.0359
CGAGAAGTCACTATTC-1_1	-4.01969	11.6735
CGAGAAGTCAGCACAT-1_1	9.59656	-0.743193
CGAGAAGTCAGGCAAG-1_1	-3.88951	10.8281
CGAGCACAGCAGATCG-1_1	-7.88584	4.95566
CGAGCACAGCATCATC-1_1	-4.02286	-10.6872
CGAGCACAGCGAGAAA-1_1	0.692448	-4.90021
CGAGCACAGGCTACGA-1_1	9.74855	1.05964
CGAGCACAGTAACCCT-1_1	-4.1113	8.01153
CGAGCACAGTTACGGG-1_1	-5.258	4.75584
CGAGCACGTACCGTTA-1_1	0.0858723	-13.1993
CGAGCACGTCCGAATT-1_1	-6.1486	3.64256
CGAGCCAAGACGCTTT-1_1	-4.71514	5.69705
CGAGCCAAGGGTCGAT-1_1	8.38677	1.66937
CGAGCCAGTACAAGTA-1_1	-7.0656	-1.88194
CGAGCCAGTTCTGGTA-1_1	-8.70897	-0.808802
CGAGCCATCACTTACT-1_1	-9.42547	-4.34047
CGATCGGAGTCTTGCA-1_1	-4.68188	10.0759
CGATCGGCAAGTCATC-1_1	-8.75897	4.88259
CGATCGGGTCATATCG-1_1	-4.63663	-8.79714
CGATCGGGTCCGTTAA-1_1	9.54242	2.814
CGATCGGGTTCCCGAG-1_1	-6.16191	2.80884
CGATCGGTCATCGATG-1_1	-7.19114	8.02936
CGATGGCAGGACGAAA-1_1	-3.76807	7.55522
CGATGGCCACACGCTG-1_1	-4.68303	-9.08577
CGATGGCGTAGAGGAA-1_1	10.1957	-1.82185
CGATGGCGTATAGGGC-1_1	9.15664	-0.461518
CGATGGCTCCACGCAG-1_1	-9.34794	-1.95762
CGATGGCTCCTGTAGA-1_1	-4.93407	6.38761
CGATGTAGTCGACTAT-1_1	-4.54584	6.11239
CGATGTAGTGCGGTAA-1_1	-2.64468	8.05854
CGATGTAGTTAAGATG-1_1	-3.90313	-9.78667
CGATGTAGTTACCGAT-1_1	11.1687	1.2972
CGATGTATCGTACGGC-1_1	-3.46964	11.3904
CGATTGACACAACTGT-1_1	8.05309	1.10409
CGATTGACACGAGAGT-1_1	-3.76417	-11.5757
CGATTGACAGACAAGC-1_1	-2.84773	7.77333
CGATTGACAGATAATG-1_1	-2.26386	7.57628
CGATTGACAGCTTCGG-1_1	10.8068	-1.59847
CGATTGACAGGCAGTA-1_1	4.3483	-3.48894
CGATTGACATACCATG-1_1	-3.54542	-9.7671
CGATTGATCTCTTGAT-1_1	8.94161	1.20807
CGCCAAGAGTCGTACT-1_1	-2.82852	10.8405
CGCCAAGGTCCAAGTT-1_1	-4.98991	8.26494
CGCCAAGTCCGCATCT-1_1	6.72712	-3.27188
CGCCAAGTCCTTTCGG-1_1	-5.48808	6.63401
CGCCAAGTCTACCAGA-1_1	6.84693	-2.8468
CGCCAAGTCTCTGCTG-1_1	-2.01668	7.20099
CGCGGTAAGCAATCTC-1_1	-8.59028	-3.09601
CGCGGTAAGTTCGCAT-1_1	11.1978	-0.94049
CGCGGTACAAGCCATT-1_1	-7.39717	9.18456
CGCGGTAGTCAGAAGC-1_1	-2.96871	10.6881
CGCGGTAGTGAGCGAT-1_1	-4.20666	7.47485
CGCGGTATCCTGTAGA-1_1	-3.77193	-0.891065
CGCGGTATCTTGTCAT-1_1	-1.7718	-13.2485
CGCGTTTGTAGTAGTA-1_1	-4.99589	5.05971
CGCGTTTGTGTTGAGG-1_1	-7.61275	8.61529
CGCTATCAGAAGGTGA-1_1	-8.00519	-2.03967
CGCTATCCAACCGCCA-1_1	-8.6651	-3.84565
CGCTATCCAGCAGTTT-1_1	8.82809	0.593194
CGCTATCGTCTAGTGT-1_1	10.8663	2.42865
CGCTATCTCATCTGTT-1_1	9.03942	-4.17657
CGCTATCTCTCAACTT-1_1	-3.67977	11.4541
CGCTGGAAGGAATTAC-1_1	5.94399	-4.47451
CGCTGGACAGTCGTGC-1_1	-0.0704744	-5.01816
CGCTGGACATGAACCT-1_1	-2.00438	8.37299
CGCTGGAGTAAGGGCT-1_1	8.94188	-2.00165
CGCTGGATCCACGTGG-1_1	-7.06725	1.03792
CGCTGGATCCTGCAGG-1_1	-7.55081	0.638132
CGCTTCACAAGTTCTG-1_1	-3.69338	-0.971142
CGCTTCACACACAGAG-1_1	-3.96662	-0.634172
CGCTTCACAGTGACAG-1_1	-3.9009	11.7421
CGCTTCAGTGCAGTAG-1_1	-6.62521	6.08302
CGCTTCAGTTGTGGAG-1_1	-8.38555	-4.64485
CGCTTCATCATTTGGG-1_1	6.21102	-9.37949
CGGACACAGGATTCGG-1_1	10.2668	2.57605
CGGACACAGTTCGATC-1_1	8.18612	-1.54004
CGGACACCAGCGTTCG-1_1	-2.19608	7.44262
CGGACACCATGCAACT-1_1	-8.18827	8.69901
CGGACACGTCTGCCAG-1_1	-8.5692	-1.03891
CGGACACGTTACAGAA-1_1	-3.73294	9.13031
CGGACACGTTAGTGGG-1_1	-7.32583	5.98559
CGGACACTCATCACCC-1_1	7.07481	1.63724
CGGACACTCATGCTCC-1_1	3.38337	1.34335
CGGACACTCATTTGGG-1_1	-3.67182	11.2452
CGGACGTAGGGAAACA-1_1	-8.69149	5.17469
CGGACGTCAGCCAGAA-1_1	-7.44055	0.450503
CGGACGTCAGCGTAAG-1_1	-7.79703	-0.889472
CGGACGTGTCACCCAG-1_1	-9.54707	-3.11365
CGGACGTGTCTAGAGG-1_1	9.23062	-3.30271
CGGACGTGTGCTAGCC-1_1	-3.56568	10.7748
CGGACGTGTGGACGAT-1_1	-8.56811	4.83778
CGGACGTTCACAGGCC-1_1	-3.56638	11.7087
CGGACGTTCCCAGGTG-1_1	-4.53125	6.95497
CGGACGTTCGACCAGC-1_1	-4.18525	-0.344791
CGGACGTTCTAACTGG-1_1	-0.0448876	-13.4395
CGGACGTTCTGATACG-1_1	-8.54406	8.90292
CGGACTGAGGCATGGT-1_1	-4.15992	10.234
CGGACTGCAAGGACTG-1_1	-7.55386	4.20523
CGGACTGGTAGCACGA-1_1	-6.10782	6.56741
CGGACTGGTGCGCTTG-1_1	10.7329	2.7333
CGGACTGGTTCGTCTC-1_1	8.37443	-1.01441
CGGAGCTAGGAGCGAG-1_1	-4.17957	8.14905
CGGAGCTAGGCATGTG-1_1	-9.16639	-2.00188
CGGAGCTAGTCAATAG-1_1	8.87627	-0.338951
CGGAGCTCAGTAAGCG-1_1	-4.74373	9.71536
CGGAGCTGTAGCGCAA-1_1	7.87447	-0.79889
CGGAGCTGTCTGGTCG-1_1	-2.80763	8.61633
CGGAGCTTCTCTGTCG-1_1	-3.76048	-10.1356
CGGAGTCCAACACCCG-1_1	-3.36987	10.9288
CGGAGTCCACCGCTAG-1_1	-5.23798	6.79313
CGGAGTCCATTCGACA-1_1	-3.44965	9.86301
CGGCTAGAGAAACCGC-1_1	-3.71496	-0.993061
CGGCTAGAGGCTATCT-1_1	-3.20875	11.2133
CGGCTAGAGGTGTGGT-1_1	11.5027	1.03341
CGGCTAGCATCCAACA-1_1	10.289	3.19314
CGGCTAGGTAAGGATT-1_1	6.32148	-1.62685
CGGCTAGGTCGAACAG-1_1	-8.78136	-4.23197
CGGCTAGGTGGTCCGT-1_1	5.78566	-4.16822
CGGCTAGTCAACGAAA-1_1	-7.19386	9.01174
CGGCTAGTCAACGGCC-1_1	-8.21032	-2.39884
CGGCTAGTCATGCTCC-1_1	-7.38605	5.63044
CGGCTAGTCCTGCAGG-1_1	10.4349	-0.941962
CGGCTAGTCTGAGTGT-1_1	10.1479	-1.88541
CGGCTAGTCTGATTCT-1_1	-2.36054	7.90275
CGGGTCAAGATGCGAC-1_1	-3.19039	6.72337
CGGGTCACACAGGCCT-1_1	-3.76927	-10.4373
CGGGTCACAGCCTATA-1_1	7.30756	2.87886
CGGGTCACATCGATGT-1_1	-2.55713	8.48704
CGGGTCATCAAAGTAG-1_1	-7.70067	-0.877444
CGGGTCATCAACACTG-1_1	9.50377	-2.59316
CGGGTCATCACCCGAG-1_1	-8.80385	-2.4687
CGGGTCATCACCCTCA-1_1	6.47527	-4.90587
CGGGTCATCGAATGGG-1_1	-8.34448	7.63577
CGGGTCATCTCCAACC-1_1	6.54359	-5.69589
CGGTTAACAAGCGAGT-1_1	-7.41292	0.942313
CGGTTAACAAGTAGTA-1_1	7.67512	-3.82325
CGGTTAACAGACGCTC-1_1	-3.47507	11.7893
CGGTTAAGTCTGCAAT-1_1	9.32164	-1.9844
CGGTTAAGTTGCCTCT-1_1	8.61282	1.09179
CGGTTAAGTTGGGACA-1_1	-8.71772	5.25327
CGGTTAATCACATGCA-1_1	-3.09776	10.9995
CGTAGCGCAAAGTGCG-1_1	-3.33853	9.71179
CGTAGCGGTCAGGACA-1_1	-7.79736	8.91868
CGTAGCGGTTGCTCCT-1_1	10.2252	-1.86428
CGTAGCGTCAGATAAG-1_1	-6.99597	5.50778
CGTAGGCAGCTAGTCT-1_1	9.37103	1.7115
CGTAGGCCAGCTGCTG-1_1	-8.84578	4.93836
CGTAGGCCATGTTCCC-1_1	-4.14172	8.15485
CGTAGGCGTAGGACAC-1_1	6.38498	-2.70653
CGTAGGCGTTATCGGT-1_1	-4.14257	-9.10361
CGTAGGCTCGCGCCAA-1_1	11.0943	-0.894822
CGTAGGCTCTAGCACA-1_1	-6.89979	0.136798
CGTCACTAGGCTCTTA-1_1	6.75705	-2.30223
CGTCACTCAGCTGCTG-1_1	-3.671	8.42836
CGTCACTGTATCGCAT-1_1	-1.58549	-13.3518
CGTCACTGTGCCTGGT-1_1	-3.74721	11.6149
CGTCACTGTTCAGGCC-1_1	9.87873	-0.790878
CGTCACTTCACGCGGT-1_1	7.98248	1.69439
CGTCACTTCCCAAGAT-1_1	-3.07564	11.1221
CGTCACTTCTATGTGG-1_1	10.2048	-2.19281
CGTCAGGAGACCACGA-1_1	-8.58157	-2.88271
CGTCAGGAGATCTGCT-1_1	-4.38123	-8.58927
CGTCAGGAGGTGCTTT-1_1	-6.90493	7.84997
CGTCAGGCAATAAGCA-1_1	-8.729	-3.70464
CGTCAGGCAGATGGGT-1_1	-4.2823	-10.1866
CGTCAGGGTCAGAAGC-1_1	-6.63361	8.62236
CGTCAGGGTCCGTTAA-1_1	-5.14463	6.45625
CGTCAGGGTGCAGTAG-1_1	-6.76211	8.63875
CGTCAGGTCCCGACTT-1_1	9.96142	2.73428
CGTCAGGTCGCGTAGC-1_1	-3.17737	11.312
CGTCCATAGATACACA-1_1	-2.76965	7.68395
CGTCCATCAGGATCGA-1_1	9.17134	-0.712651
CGTCCATGTTTGGCGC-1_1	-6.418	3.4526
CGTCTACAGATGTGTA-1_1	6.09495	-4.29916
CGTCTACAGCTAGTGG-1_1	-6.26422	2.41628
CGTCTACAGTAACCCT-1_1	-4.67521	6.95984
CGTCTACCAATGTTGC-1_1	10.4457	-0.728732
CGTCTACCACTGTCGG-1_1	-3.12548	-1.62319
CGTCTACCAGACAGGT-1_1	-3.43472	11.2174
CGTCTACCAGTACACT-1_1	-3.45992	10.9001
CGTCTACGTTGTCTTT-1_1	7.48216	0.531342
CGTCTACTCGCGATCG-1_1	-1.49269	3.29131
CGTGAGCAGTACGCCC-1_1	-2.19823	8.07885
CGTGAGCAGTAGTGCG-1_1	6.28774	-2.31805
CGTGAGCAGTTTCCTT-1_1	-3.90676	-0.749168
CGTGAGCCAATCCGAT-1_1	-6.01799	2.87001
CGTGAGCCACACCGAC-1_1	9.3413	-0.639107
CGTGAGCCACGGTAGA-1_1	6.19323	-1.52801
CGTGAGCGTTACGCGC-1_1	-7.6379	8.43826
CGTGAGCTCGCTTGTC-1_1	-9.18918	-1.96307
CGTGTAAAGATGCCTT-1_1	-7.35313	0.531386
CGTGTAAAGGTGCTAG-1_1	9.42926	0.43879
CGTGTAACAAGCTGTT-1_1	-8.60824	-0.455491
CGTGTAACATAGAAAC-1_1	-7.74245	5.23302
CGTGTAACATCCTTGC-1_1	-9.1796	-2.08164
CGTGTAAGTCTCTTTA-1_1	-5.35171	8.06797
CGTGTAATCAGTTTGG-1_1	7.2951	-5.32973
CGTGTCTAGTTCCACA-1_1	-2.58161	-13.0344
CGTGTCTCAAAGCGGT-1_1	-6.66369	2.20792
CGTGTCTCATACTCTT-1_1	-8.46058	-1.61745
CGTGTCTCATATACGC-1_1	-4.27734	10.0196
CGTGTCTCATCACAAC-1_1	-9.60713	-2.29073
CGTGTCTCATGCAACT-1_1	-2.93778	10.9556
CGTGTCTGTACCAGTT-1_1	-6.53541	3.6065
CGTGTCTGTTCCCTTG-1_1	-7.59047	4.08077
CGTGTCTTCACAGGCC-1_1	-8.14567	9.1931
CGTGTCTTCCACGACG-1_1	9.52944	-2.08472
CGTGTCTTCGAATGCT-1_1	-2.8308	8.20369
CGTGTCTTCTCAAGTG-1_1	6.36032	-9.4436
CGTGTCTTCTGGGCCA-1_1	0.396342	-13.5541
CGTTAGAAGACTGTAA-1_1	-6.75959	-1.36248
CGTTAGAAGATCCCAT-1_1	7.48189	1.4972
CGTTAGAAGGAACTGC-1_1	-4.92604	-8.82144
CGTTAGAAGGGATCTG-1_1	-3.5307	7.87873
CGTTAGACACATTAGC-1_1	-3.17831	11.3261
CGTTAGACACTACAGT-1_1	-8.74633	-2.92882
CGTTAGAGTATGGTTC-1_1	-3.0054	-10.7152
CGTTAGAGTCTTGATG-1_1	-8.52576	8.64533
CGTTAGATCATCATTC-1_1	-8.53235	-2.06714
CGTTAGATCTACCAGA-1_1	9.28902	-1.89952
CGTTCTGAGAACTGTA-1_1	-1.71707	7.66629
CGTTCTGCACAGACAG-1_1	-5.6508	8.14919
CGTTCTGCACTTCTGC-1_1	-4.56506	-9.18981
CGTTCTGCAGCGTAAG-1_1	9.43169	2.58185
CGTTCTGGTGCAGTAG-1_1	-8.54344	4.74033
CGTTCTGGTGCTGTAT-1_1	-3.75495	9.65088
CGTTGGGAGGTAAACT-1_1	11.043	1.83681
CGTTGGGAGTAGGCCA-1_1	-3.14034	-12.6484
CGTTGGGAGTGTACCT-1_1	-9.6668	4.7985
CGTTGGGCAACTGCGC-1_1	8.28201	-2.30105
CGTTGGGCACTCGACG-1_1	-8.31975	7.79012
CGTTGGGCAGGAATCG-1_1	-0.147851	-13.3374
CGTTGGGGTAGAGTGC-1_1	6.42784	-9.13664
CGTTGGGGTGAACCTT-1_1	-7.3743	9.18693
CTAACTTGTTACGCGC-1_1	-5.40175	6.63274
CTAACTTTCAAAGACA-1_1	2.63985	-2.38839
CTAACTTTCCCTAATT-1_1	6.27322	-0.170465
CTAACTTTCGGATGTT-1_1	-5.53764	6.97321
CTAACTTTCGGCGGTT-1_1	-3.43022	10.9731
CTAACTTTCGTTGACA-1_1	-2.5213	8.1834
CTAAGACAGGAGTAGA-1_1	-7.92619	-1.13217
CTAAGACCAAACTGCT-1_1	-2.81456	10.6953
CTAAGACCACACTGCG-1_1	-3.04431	-1.69362
CTAAGACCATGACATC-1_1	6.47938	-6.77697
CTAAGACGTATATGGA-1_1	9.10319	-1.73682
CTAAGACGTCATCCCT-1_1	-3.0841	8.09884
CTAAGACGTGTAATGA-1_1	-3.21451	11.5412
CTAAGACTCTATCCCG-1_1	6.64804	0.881446
CTAAGACTCTATGTGG-1_1	11.1642	-0.93536
CTAAGACTCTCCAACC-1_1	7.10297	-1.05888
CTAATGGCAGGACGTA-1_1	-9.42228	5.3316
CTAATGGGTCCATGAT-1_1	8.09016	0.193578
CTAATGGGTCCTCTTG-1_1	-7.72428	8.32916
CTAATGGGTCTAAACC-1_1	7.82248	-2.04189
CTAATGGTCAGGTTCA-1_1	-2.95971	-12.6508
CTAATGGTCATTATCC-1_1	-3.30626	11.2883
CTACACCAGAACTCGG-1_1	6.57446	-4.5981
CTACACCAGGAACTGC-1_1	-8.06411	5.4328
CTACACCAGGACGAAA-1_1	-4.11085	-8.97985
CTACACCAGGGATACC-1_1	6.03325	-0.490822
CTACACCCATCGGGTC-1_1	6.51954	0.403809
CTACACCGTCTAGAGG-1_1	-8.3508	7.67205
CTACACCGTCTAGCCG-1_1	8.04847	1.68885
CTACACCGTGCGGTAA-1_1	8.28055	2.75
CTACACCGTTTAGCTG-1_1	-0.692602	-13.3637
CTACACCTCTGTCTCG-1_1	7.72939	0.684405
CTACACCTCTTTAGGG-1_1	0.716395	-5.50795
CTACATTCACCACCAG-1_1	-4.57469	7.16736
CTACATTCAGCCACCA-1_1	-1.96268	8.15132
CTACATTGTACAGTGG-1_1	-3.72643	-11.4188
CTACATTTCCCTGACT-1_1	-1.76306	7.55475
CTACCCACAGATAATG-1_1	6.85713	1.7185
CTACCCACATATACCG-1_1	-7.15973	7.54838
CTACCCACATTGGCGC-1_1	9.79159	0.721214
CTACCCAGTCACAAGG-1_1	-3.00661	7.28531
CTACCCAGTTATCACG-1_1	7.04864	0.782584
CTACCCATCCATTCTA-1_1	-3.05667	11.5316
CTACCCATCTATCGCC-1_1	-7.54756	9.02561
CTACGTCAGAACAACT-1_1	0.237364	-12.9951
CTACGTCAGCCAACAG-1_1	-4.3713	6.79247
CTACGTCGTAGCGTGA-1_1	8.7303	1.67972
CTACGTCGTGGTAACG-1_1	-8.41717	5.28975
CTAGAGTAGAATGTTG-1_1	7.49345	-2.19922
CTAGAGTAGTGCCAGA-1_1	5.50324	-2.07694
CTAGAGTCAAACCTAC-1_1	8.64503	-1.22797
CTAGAGTGTAGAGCTG-1_1	-7.65844	6.01431
CTAGAGTGTCAGAAGC-1_1	-6.98102	0.632279
CTAGAGTGTGGGTATG-1_1	-8.01425	-0.659434
CTAGAGTGTGTGCCTG-1_1	-3.97053	8.53191
CTAGAGTTCCGTAGGC-1_1	-3.38219	11.232
CTAGCCTAGACTAGGC-1_1	9.72566	-1.43175
CTAGCCTCACAAGTAA-1_1	7.25934	-5.35825
CTAGCCTCATCGGAAG-1_1	-7.38426	6.51946
CTAGCCTGTAAAGGAG-1_1	-3.12141	8.9951
CTAGCCTTCCAGAGGA-1_1	8.97847	3.12527
CTAGCCTTCCCTAATT-1_1	-3.41916	7.09071
CTAGTGAAGGCAGTCA-1_1	-9.00942	5.35544
CTAGTGAAGGGCTTGA-1_1	-3.59274	11.6396
CTAGTGACACATTCGA-1_1	-8.6628	-3.47991
CTAGTGACACCATGTA-1_1	-6.91498	6.73519
CTAGTGACATGCCTAA-1_1	-2.99781	-12.6117
CTAGTGACATGTTGAC-1_1	-4.89306	-9.7467
CTAGTGAGTCGATTGT-1_1	11.0194	-0.843223
CTAGTGAGTCGGCACT-1_1	-9.13875	-2.81062
CTAGTGAGTCTAACGT-1_1	-7.74025	-2.32894
CTAGTGAGTGACGGTA-1_1	-3.0518	6.91083
CTAGTGAGTGCTTCTC-1_1	-3.68208	11.6288
CTCACACAGTTACGGG-1_1	-7.72967	4.51476
CTCACACCAAAGGTGC-1_1	10.003	0.554655
CTCACACCACCGAAAG-1_1	-7.48101	6.31143
CTCACACGTCCGAACC-1_1	-7.30354	6.68656
CTCACACGTGTTAAGA-1_1	8.70285	1.81476
CTCACACTCAGCGACC-1_1	-3.79353	-9.64822
CTCACACTCCAAGTAC-1_1	-8.51079	-1.44558
CTCACACTCGGAAATA-1_1	-3.92235	-9.61402
CTCAGAAAGGCAGGTT-1_1	-8.08706	-1.90151
CTCAGAAAGTACTTGC-1_1	-3.51728	6.88701
CTCAGAACAAATCCGT-1_1	7.14831	1.90201
CTCAGAACACTTCTGC-1_1	-3.15711	11.3714
CTCAGAACATCGACGC-1_1	-7.9012	-0.754633
CTCAGAAGTAGGGTAC-1_1	-4.51205	10.6039
CTCAGAATCAACACCA-1_1	10.3508	-1.63232
CTCATTAAGACTAGAT-1_1	10.8935	0.982048
CTCATTAAGTGTACGG-1_1	10.2813	-0.808389
CTCATTACACTTCGAA-1_1	-2.35393	7.04443
CTCATTAGTATGGTTC-1_1	-3.21453	11.2121
CTCATTAGTTGGTAAA-1_1	7.9016	1.32824
CTCATTATCGTTACAG-1_1	-7.44482	-0.584749
CTCCTAGAGAGGTACC-1_1	5.95845	-7.32361
CTCCTAGCAACTGGCC-1_1	8.72887	2.57264
CTCCTAGCAATGCCAT-1_1	6.519	-0.579139
CTCCTAGCACAGATTC-1_1	-3.54363	8.25736
CTCCTAGGTCACACGC-1_1	8.01145	-1.49002
CTCCTAGTCTGAAAGA-1_1	-4.82606	-9.25791
CTCGAAAGTAAGTAGT-1_1	-4.10226	-8.76477
CTCGAAAGTGAGGGAG-1_1	4.67315	-1.78084
CTCGAAAGTTACGACT-1_1	-8.04105	0.0969509
CTCGAGGAGACCACGA-1_1	5.94185	-2.49294
CTCGAGGAGATAGGAG-1_1	-3.69399	11.5136
CTCGAGGCAACGATGG-1_1	8.63627	1.64377
CTCGAGGCAGTTCCCT-1_1	-6.42481	5.70331
CTCGAGGGTCCTGCTT-1_1	-7.18698	6.6197
CTCGAGGGTGAAGGCT-1_1	-8.82876	-3.4571
CTCGAGGTCCAGTATG-1_1	-4.56978	-9.02447
CTCGAGGTCCGCGCAA-1_1	7.12594	1.25876
CTCGAGGTCCTTGCCA-1_1	-7.98213	8.92232
CTCGAGGTCGGTCTAA-1_1	9.53522	-1.64239
CTCGGAGCAAATACAG-1_1	6.56922	-3.15013
CTCGGAGCAATGTAAG-1_1	-2.90281	11.0205
CTCGGAGCACACGCTG-1_1	-9.42517	5.1244
CTCGGAGCACAGAGGT-1_1	-8.60179	-4.34593
CTCGGAGCAGATCCAT-1_1	7.25528	-0.172373
CTCGGAGGTTTGTTGG-1_1	-8.31632	-1.26064
CTCGGGAAGACCCACC-1_1	-8.47813	4.63388
CTCGGGAAGATGTAAC-1_1	-3.36651	-12.0123
CTCGGGACAACGATGG-1_1	-7.17215	9.39186
CTCGGGACAGCTGGCT-1_1	-7.9202	0.124
CTCGGGACAGTATGCT-1_1	10.5487	-0.954508
CTCGTACAGCTGAAAT-1_1	-3.51525	10.9127
CTCGTACAGGTGCAAC-1_1	-3.1384	10.9557
CTCGTACAGTGTACTC-1_1	8.48556	-3.95841
CTCGTACCATCGATGT-1_1	10.3067	-1.49778
CTCGTACCATTCCTGC-1_1	8.74224	0.821768
CTCGTACGTCCGTCAG-1_1	7.94918	0.717237
CTCGTACGTGACTCAT-1_1	8.90834	-0.30522
CTCGTACGTGAGTATA-1_1	-4.38355	7.81035
CTCGTACTCGAATGCT-1_1	-3.93921	7.40674
CTCGTCAAGCACACAG-1_1	8.76364	0.239595
CTCGTCAAGCCGATTT-1_1	-6.98617	1.01336
CTCGTCAAGGGCACTA-1_1	-8.07059	5.01315
CTCGTCACAGATCCAT-1_1	9.57583	2.67797
CTCGTCACATCCTAGA-1_1	-4.59459	-8.76086
CTCGTCAGTAGCGTCC-1_1	8.27058	-3.88539
CTCGTCAGTGCTGTAT-1_1	-7.25787	9.42082
CTCGTCATCATCTGCC-1_1	6.65081	-6.9512
CTCGTCATCTGACCTC-1_1	-4.79253	-9.72145
CTCTAATAGAGACGAA-1_1	7.62076	1.23005
CTCTAATAGCTGCCCA-1_1	8.82997	-0.842196
CTCTAATAGTCAAGGC-1_1	8.98529	0.446846
CTCTAATAGTCCTCCT-1_1	-4.77808	6.63551
CTCTAATCAAGACGTG-1_1	10.0085	-1.55298
CTCTAATGTGCCTGCA-1_1	-2.45542	7.28011
CTCTAATGTGTTAAGA-1_1	-3.95829	11.1354
CTCTAATTCACCCTCA-1_1	-3.31576	10.7013
CTCTAATTCGACAGCC-1_1	8.19415	2.95486
CTCTACGAGGCTAGAC-1_1	6.7716	-2.99172
CTCTACGCAACCGCCA-1_1	-9.18811	-3.59604
CTCTACGCACCAGGCT-1_1	-2.40573	-13.0174
CTCTACGGTCCAGTGC-1_1	-2.81753	7.29057
CTCTACGGTGCTAGCC-1_1	7.11361	-1.27291
CTCTACGGTTCCACAA-1_1	-2.86522	9.15301
CTCTACGTCTCCAGGG-1_1	-3.55268	-9.76013
CTCTGGTAGGCATTGG-1_1	-8.6632	-2.8866
CTCTGGTAGGTCATCT-1_1	-3.59958	10.8876
CTCTGGTCAGTTTACG-1_1	7.90087	0.725315
CTCTGGTCATGAGCGA-1_1	-2.4906	7.81044
CTCTGGTTCCGCGTTT-1_1	-3.09399	7.74527
CTCTGGTTCTCAAACG-1_1	-7.42881	5.88881
CTGAAACAGCTAGTTC-1_1	-0.00699527	-5.69584
CTGAAACAGGCGATAC-1_1	-2.11934	-13.1883
CTGAAACCAACTGCTA-1_1	-8.91798	5.41934
CTGAAACCACAGGCCT-1_1	-7.02184	9.07153
CTGAAACCACCCTATC-1_1	10.5453	1.34642
CTGAAACCATGACGGA-1_1	10.2296	0.711487
CTGAAACGTGTTCGAT-1_1	-3.80367	7.83671
CTGAAACGTTAAGAAC-1_1	-3.9187	-9.14787
CTGAAACGTTGTTTGG-1_1	10.1553	-0.256073
CTGAAACTCACGCGGT-1_1	-8.31582	-0.795773
CTGAAACTCCTTGCCA-1_1	7.39172	-5.07987
CTGAAGTGTAGCCTAT-1_1	-3.20321	6.66698
CTGAAGTGTTACCAGT-1_1	-3.55213	7.58188
CTGAAGTGTTACCGAT-1_1	7.0281	-0.31854
CTGAAGTTCATGCTCC-1_1	-2.63421	7.5446
CTGAAGTTCCTGTAGA-1_1	-9.60578	-3.18891
CTGAAGTTCCTTTCGG-1_1	-2.76316	7.38514
CTGATAGAGAGTAAGG-1_1	-10.0694	4.5273
CTGATAGAGTACCGGA-1_1	-3.97572	11.2593
CTGATAGAGTGTCCAT-1_1	-2.99473	8.78444
CTGATAGAGTTGTAGA-1_1	-8.9273	-4.11942
CTGATAGCAGAGTGTG-1_1	9.08558	-2.66862
CTGATAGCAGCCTGTG-1_1	5.97316	-6.96208
CTGATAGCAGTGGGAT-1_1	-6.57847	1.79439
CTGATAGGTAAGCACG-1_1	-2.90786	10.6477
CTGATAGGTTCCCTTG-1_1	8.76681	1.24607
CTGATAGTCCGCTGTT-1_1	11.6833	1.83928
CTGATAGTCGATGAGG-1_1	7.33688	-4.8658
CTGATCCAGATGTGGC-1_1	9.55684	1.98431
CTGATCCAGTACGTAA-1_1	-2.81967	8.59419
CTGATCCCACGGACAA-1_1	-2.43924	7.122
CTGATCCCATTTCACT-1_1	-5.11857	4.76509
CTGATCCGTCGACTAT-1_1	-2.92519	8.71734
CTGATCCGTGCAACTT-1_1	6.58623	0.724948
CTGATCCTCAACACCA-1_1	-8.40207	7.77789
CTGATCCTCGATCCCT-1_1	-4.74771	8.40266
CTGATCCTCTGTCCGT-1_1	7.62413	-1.01161
CTGCCTAAGATCGGGT-1_1	-4.24727	-10.0587
CTGCCTATCAATAAGG-1_1	8.33901	1.11158
CTGCCTATCTTAGAGC-1_1	-3.18499	8.37929
CTGCGGAAGAAGGTTT-1_1	4.8525	-2.56376
CTGCGGAAGATAGCAT-1_1	-5.13868	7.91708
CTGCGGAAGCAATATG-1_1	7.09147	-0.0899472
CTGCGGAAGGGTTTCT-1_1	-3.37342	11.2395
CTGCGGACACATTTCT-1_1	-2.61224	8.15633
CTGCGGAGTACAAGTA-1_1	-3.76177	-9.2464
CTGCGGAGTCGATTGT-1_1	6.8674	-4.55213
CTGCGGAGTCTAGCCG-1_1	-5.34224	7.75385
CTGCGGATCAAAGACA-1_1	-9.86564	-3.62947
CTGCGGATCAATAAGG-1_1	-6.04661	2.81766
CTGCGGATCGAGAACG-1_1	-3.73741	11.7901
CTGCTGTAGGGTTCCC-1_1	-5.1235	-8.97783
CTGCTGTGTACTTGAC-1_1	-3.21332	10.97
CTGCTGTGTATGGTTC-1_1	6.11786	-8.68868
CTGCTGTGTTGCGTTA-1_1	-1.39509	3.22737
CTGGTCTAGATATACG-1_1	10.8913	0.934937
CTGGTCTAGGGTTTCT-1_1	7.56405	-0.174158
CTGGTCTCAAGCGAGT-1_1	8.51219	0.7237
CTGGTCTCAAGCTGTT-1_1	-3.67453	7.84024
CTGGTCTCACAGGTTT-1_1	8.66511	1.23273
CTGGTCTGTCAAAGAT-1_1	6.75962	-4.44886
CTGGTCTGTGGCAAAC-1_1	-3.21604	8.78138
CTGGTCTGTTGAGGTG-1_1	-4.17334	9.72773
CTGGTCTTCGAGGTAG-1_1	-3.6021	-1.12528
CTGGTCTTCTACCAGA-1_1	-7.38494	7.14031
CTGTGCTAGCCTTGAT-1_1	-7.96286	9.42154
CTGTGCTAGGCTATCT-1_1	-2.74991	11.0503
CTGTGCTCAATGGAGC-1_1	5.7724	-2.49149
CTGTGCTCAGACGCCT-1_1	10.1755	-1.02287
CTGTGCTCATTTCACT-1_1	11.4419	1.40165
CTGTGCTGTGAAATCA-1_1	6.94056	-0.00262683
CTGTGCTTCCTTCAAT-1_1	6.50693	-0.648286
CTGTTTAAGACCTAGG-1_1	9.44472	3.13249
CTGTTTAAGAGCTATA-1_1	-4.77517	-9.18112
CTGTTTACACATTAGC-1_1	-7.88498	-1.38437
CTGTTTACAGTATCTG-1_1	6.89779	-4.95698
CTGTTTACAGTCAGCC-1_1	-4.94663	5.02011
CTGTTTACAGTCCTTC-1_1	-7.89302	9.17601
CTGTTTACATGCAATC-1_1	-4.60813	5.74415
CTGTTTAGTCGCGGTT-1_1	-4.66974	-8.82802
CTGTTTAGTTTCCACC-1_1	-9.17195	-4.21186
CTGTTTAGTTTGGCGC-1_1	7.39738	1.76308
CTGTTTATCATATCGG-1_1	8.987	2.98009
CTGTTTATCCGTTGCT-1_1	-3.78988	11.3565
CTGTTTATCTTGAGAC-1_1	-8.64705	-3.43571
CTGTTTATCTTGCAAG-1_1	7.11472	-1.02183
CTTAACTAGCGTGTCC-1_1	10.6953	0.075732
CTTAACTAGCTTCGCG-1_1	4.36742	-2.02561
CTTAACTAGTTCGATC-1_1	7.29481	-0.755846
CTTAACTCAGAGTGTG-1_1	9.77034	-2.78164
CTTAACTCAGTGGAGT-1_1	7.60705	-1.98088
CTTAACTCATACAGCT-1_1	0.517366	-4.70918
CTTAACTGTAATTGGA-1_1	-3.22798	11.4523
CTTAACTGTCAGAATA-1_1	4.62931	-3.28069
CTTAACTGTTGGTGGA-1_1	-3.25193	-12.4768
CTTAACTTCCTAGAAC-1_1	-9.16669	5.30349
CTTACCGAGCAGCGTA-1_1	-3.72649	11.6265
CTTACCGCAGCCAGAA-1_1	-7.93117	5.1575
CTTACCGCAGTTTACG-1_1	-2.76255	7.63248
CTTACCGGTGACTACT-1_1	-0.22068	-13.3644
CTTACCGGTGTCCTCT-1_1	10.1801	0.774256
CTTACCGTCAGCTGGC-1_1	-7.90974	5.77448
CTTACCGTCCTAGAAC-1_1	6.2124	1.94646
CTTACCGTCGTTTAGG-1_1	-2.9973	7.64614
CTTAGGAAGCTAACAA-1_1	-4.40357	-9.47628
CTTAGGAAGGGTCGAT-1_1	-4.50827	-9.361
CTTAGGACACCGCTAG-1_1	-7.80524	-2.76391
CTTAGGAGTACGCACC-1_1	-7.89075	8.15594
CTTAGGAGTCAGGACA-1_1	-8.02902	9.14992
CTTAGGAGTGCGCTTG-1_1	-2.69182	8.10971
CTTAGGATCAATAAGG-1_1	-3.71848	11.5574
CTTCTCTCACGCATCG-1_1	6.72719	-5.27819
CTTCTCTGTACTTCTT-1_1	6.69817	0.503504
CTTCTCTGTGCACTTA-1_1	-8.29816	5.30077
CTTCTCTGTTTGTTTC-1_1	-8.47218	5.36456
CTTCTCTTCAGGATCT-1_1	-1.27752	-13.3274
CTTCTCTTCAGTTTGG-1_1	8.68183	-4.06838
CTTCTCTTCCGCGTTT-1_1	-6.06115	2.93766
CTTCTCTTCGTATCAG-1_1	-7.97524	-3.07462
CTTCTCTTCTATCGCC-1_1	-9.95203	4.60347
CTTGGCTAGCGTCAAG-1_1	-4.14232	8.01864
CTTGGCTAGGTGATAT-1_1	-5.35388	6.3779
CTTGGCTAGTACATGA-1_1	-1.73408	-13.3441
CTTGGCTAGTAGCCGA-1_1	5.7748	-5.90189
CTTGGCTCAAGTCTAC-1_1	6.63842	0.386761
CTTGGCTCATTCGACA-1_1	-2.98739	7.74575
CTTGGCTGTCATTAGC-1_1	11.5939	2.01011
CTTTGCGCACGCGAAA-1_1	9.18919	-0.0592791
CTTTGCGCACTGTGTA-1_1	-8.06223	8.98738
CTTTGCGCAGCATACT-1_1	0.192697	-13.6409
CTTTGCGCAGTAACGG-1_1	-3.65207	-9.88139
CTTTGCGCATACAGCT-1_1	11.3594	-0.0739383
CTTTGCGGTATAATGG-1_1	-3.29838	11.6601
CTTTGCGGTTATGCGT-1_1	-3.85275	8.45488
CTTTGCGTCTCTGTCG-1_1	-8.50341	-1.89791
GAAACTCAGACAATAC-1_1	-2.16858	6.91945
GAAACTCCACAGGTTT-1_1	-3.11484	-1.66192
GAAACTCCATAGGATA-1_1	-3.1374	11.7219
GAAACTCCATTGTGCA-1_1	-9.28995	-4.0987
GAAACTCGTATCGCAT-1_1	-3.38444	-12.2047
GAAACTCGTCACAAGG-1_1	9.84365	0.571056
GAAACTCGTGCACGAA-1_1	9.80077	-0.866506
GAAACTCGTTCAGACT-1_1	-8.06073	-1.8159
GAAATGACACAGTCGC-1_1	10.0479	3.29733
GAAATGACAGGGTTAG-1_1	6.64187	-5.27605
GAAATGATCATGCTCC-1_1	-6.24066	2.50053
GAACATCAGTACGATA-1_1	-8.14368	9.60238
GAACATCGTGATGTCT-1_1	10.1555	-2.11649
GAACATCGTTATTCTC-1_1	9.41929	0.200313
GAACATCTCACTCTTA-1_1	8.14368	-0.0705237
GAACATCTCGAGAGCA-1_1	-8.63247	-3.9446
GAACATCTCGCCTGAG-1_1	5.71735	0.0461013
GAACATCTCTTGGGTA-1_1	-3.66479	7.62233
GAACCTAAGAGGGCTT-1_1	-4.52597	6.51214
GAACCTAAGCATCATC-1_1	11.0081	1.46385
GAACCTAAGTCGCCGT-1_1	-6.92348	6.59609
GAACCTACAACACCTA-1_1	-2.39361	8.70358
GAACCTACAAGTAGTA-1_1	-3.14723	11.5175
GAACCTACAATCACAC-1_1	-9.26038	5.00474
GAACCTACACATGGGA-1_1	-8.79693	-1.54896
GAACCTAGTAGCTCCG-1_1	5.56763	-1.70727
GAACCTATCACATACG-1_1	-2.65393	8.5077
GAACCTATCAGGTTCA-1_1	-9.48381	4.97346
GAACCTATCATATCGG-1_1	-6.94073	6.01421
GAACCTATCCTTGACC-1_1	-2.99295	1.49197
GAACCTATCGGTCCGA-1_1	-3.80795	11.4226
GAACCTATCGTCTGAA-1_1	-4.08314	10.4916
GAACCTATCTTCTGGC-1_1	-3.48993	8.80412
GAACGGAAGCGAAGGG-1_1	-5.61869	4.77689
GAACGGAAGTACGTAA-1_1	0.468388	-5.41532
GAACGGAAGTGAAGAG-1_1	6.68788	2.33921
GAACGGACAGCGTAAG-1_1	-3.53268	-12.1825
GAACGGAGTGTTCGAT-1_1	-4.76012	6.03355
GAACGGATCCAGAAGG-1_1	-4.69421	-8.90835
GAACGGATCCTACAGA-1_1	9.32572	-2.28537
GAACGGATCGGAGCAA-1_1	-3.62929	11.0433
GAAGCAGAGGTGATTA-1_1	10.9264	0.703349
GAAGCAGAGTAGATGT-1_1	-2.13232	-12.9978
GAAGCAGCAGTCTTCC-1_1	-3.78795	8.30549
GAAGCAGCAGTTTACG-1_1	8.95224	-3.59493
GAAGCAGCATGCCTAA-1_1	-3.80093	-9.71108
GAAGCAGGTGGTACAG-1_1	-3.47694	6.90424
GAAGCAGGTTGGGACA-1_1	9.70332	-3.10007
GAAGCAGTCAGTTGAC-1_1	-4.48565	5.81031
GAATAAGAGCCACGTC-1_1	6.98062	-3.00339
GAATAAGAGTAGCCGA-1_1	-3.63295	6.76552
GAATAAGAGTGAACAT-1_1	-2.4053	8.0943
GAATAAGCAGTTCATG-1_1	-2.54301	-12.9581
GAATAAGCATTACGAC-1_1	-3.62005	-10.4175
GAATAAGCATTCACTT-1_1	6.99552	-5.33882
GAATAAGGTAGCGTCC-1_1	9.25744	3.14945
GAATAAGGTCAACTGT-1_1	-8.10392	-1.39736
GAATAAGTCAAACGGG-1_1	-6.62222	5.80266
GAATAAGTCCGTAGTA-1_1	6.01768	-7.70681
GAATAAGTCTTGCATT-1_1	-9.08205	5.57059
GAATGAAAGAGGTAGA-1_1	-9.08583	-4.40413
GAATGAAAGATATGGT-1_1	7.92086	-2.3289
GAATGAAAGCATGGCA-1_1	-8.72431	5.5253
GAATGAAAGCGCCTTG-1_1	10.0465	-2.49259
GAATGAAAGGCCATAG-1_1	-7.76559	4.30007
GAATGAAAGGCGATAC-1_1	-3.96081	7.69416
GAATGAAGTAAAGGAG-1_1	-9.39075	5.09648
GAATGAAGTCCGAGTC-1_1	6.18795	1.54427
GAATGAAGTTGATTCG-1_1	7.26251	-5.41042
GAATGAATCTGAGTGT-1_1	-4.00304	-10.3863
GACACGCCAGACAGGT-1_1	8.79667	2.27327
GACACGCCATCACCCT-1_1	-1.39003	3.38512
GACACGCCATCTATGG-1_1	-7.4557	6.4187
GACACGCCATTTCAGG-1_1	-3.94231	-10.0317
GACACGCGTACTCGCG-1_1	6.7786	0.923265
GACACGCTCGGAAATA-1_1	-8.28363	5.45069
GACACGCTCTTTAGTC-1_1	-7.42363	3.8207
GACAGAGAGAATTGTG-1_1	-1.77196	7.85185
GACAGAGCAATAGAGT-1_1	-6.58778	1.69593
GACAGAGCACCGCTAG-1_1	4.83962	-2.07823
GACAGAGCAGCTTCGG-1_1	-4.35602	-9.88088
GACAGAGGTGTTCGAT-1_1	9.6005	2.12999
GACAGAGTCACTTACT-1_1	0.767998	-5.94329
GACAGAGTCGGATGGA-1_1	-3.48772	11.1879
GACCAATCACAGACTT-1_1	-3.74657	11.7841
GACCAATCATGATCCA-1_1	-7.85021	-4.22569
GACCAATGTGGCAAAC-1_1	8.56315	0.0321461
GACCAATTCATTCACT-1_1	-6.20562	3.62737
GACCAATTCTGGTATG-1_1	-7.85942	8.84288
GACCTGGAGATCGGGT-1_1	-3.83804	-9.3102
GACCTGGAGCAATATG-1_1	9.35639	-1.85847
GACCTGGAGCTAAGAT-1_1	-4.19314	-0.38084
GACCTGGCAAGTCATC-1_1	-8.41394	-1.3188
GACCTGGGTACACCGC-1_1	-1.85052	7.24144
GACCTGGGTGAAGGCT-1_1	11.2582	-0.622773
GACCTGGGTTCCGTCT-1_1	-8.13073	9.04711
GACCTGGTCCTTGCCA-1_1	8.17773	-0.0601291
GACCTGGTCCTTTACA-1_1	8.38943	2.5449
GACCTGGTCGCGCCAA-1_1	0.385286	-5.72418
GACCTGGTCGTTGCCT-1_1	-2.8821	-12.6347
GACCTGGTCTTAGCCC-1_1	-7.64165	5.04359
GACGCGTAGCGTTTAC-1_1	-2.85864	7.35454
GACGCGTCATCGGTTA-1_1	-2.52654	7.19817
GACGCGTGTCAAACTC-1_1	-3.85597	10.3465
GACGCGTGTGCAGTAG-1_1	-4.09519	-10.9956
GACGCGTGTTCCAACA-1_1	-4.07885	-9.34088
GACGCGTGTTCGTCTC-1_1	10.714	-0.00246381
GACGCGTTCACGCGGT-1_1	3.51159	-2.34358
GACGCGTTCATTGCGA-1_1	7.07883	-1.47495
GACGCGTTCGCTGATA-1_1	-3.78126	8.02148
GACGGCTAGACAGGCT-1_1	-8.12838	5.75866
GACGGCTCAATGGAGC-1_1	9.32391	1.99385
GACGGCTCATCCTAGA-1_1	-5.52692	6.17865
GACGGCTGTCATACTG-1_1	-9.45133	-4.07727
GACGGCTTCACATACG-1_1	-6.95256	5.16197
GACGGCTTCCGCGGTA-1_1	8.71754	-3.85721
GACGGCTTCGCGTAGC-1_1	8.94534	-4.01479
GACGTGCCATCCCACT-1_1	-3.26602	7.76329
GACGTGCGTAAGGGAA-1_1	-4.348	-10.707
GACGTGCGTACCTACA-1_1	7.32196	-1.95304
GACGTGCGTGGAAAGA-1_1	8.25151	0.295633
GACGTTAAGAGCTGCA-1_1	-7.83216	5.75448
GACGTTATCCACGAAT-1_1	-9.26804	-4.14438
GACTAACAGCTCAACT-1_1	-3.70961	11.3151
GACTAACAGTGAAGAG-1_1	-3.20787	-12.5436
GACTAACCACATGGGA-1_1	-7.14661	8.91148
GACTAACCAGACGCAA-1_1	-3.1496	7.4123
GACTAACGTAGGCATG-1_1	-7.63817	8.90112
GACTAACGTGGCGAAT-1_1	9.37555	3.2355
GACTAACGTGTATGGG-1_1	-3.62324	11.3238
GACTAACTCAACGAAA-1_1	-8.66305	-3.72872
GACTAACTCTGCGTAA-1_1	7.49245	-1.49816
GACTACAAGGCATTGG-1_1	-4.57389	10.5373
GACTACACAAGTCTAC-1_1	6.42936	-9.13295
GACTACACACATCCAA-1_1	-3.58667	11.5632
GACTACACAGGACGTA-1_1	-7.48223	9.02601
GACTACAGTACAAGTA-1_1	-4.27577	6.72104
GACTACAGTTGCGCAC-1_1	-8.94672	5.10587
GACTACATCCGTTGTC-1_1	4.38592	-2.11109
GACTGCGAGTGCGATG-1_1	0.563816	-13.3032
GACTGCGCATCAGTCA-1_1	11.2637	1.27732
GACTGCGGTTACGTCA-1_1	-3.05584	11.5734
GACTGCGTCAATCTCT-1_1	-8.35942	-0.397503
GACTGCGTCCGATATG-1_1	-7.72792	5.34898
GACTGCGTCCGCGCAA-1_1	-3.6506	7.64763
GAGCAGAAGCGATTCT-1_1	7.05308	-4.3512
GAGCAGACATGCCTTC-1_1	-4.57881	6.4996
[truncated: 38,697 more rows]

## Sheet: Fig 1 B
	0	1	2	3	4	5	6	7	8	9
pre	6200	4535	3223	1012	1805	919	1189	542	260	69
post	5303	3331	2862	4655	1891	1615	580	499	138	68

## Sheet: Fig 1 C
	UMAP_1	UMAP_2	ID	stage
AAACCTGAGCTACCGC-1_1	-3.95268	-9.60832	pat1.pre	pre
AAACCTGAGTCGAGTG-1_1	-3.53529	-10.3915	pat1.pre	pre
AAACCTGCAACACCTA-1_1	-0.620007	-13.2231	pat1.pre	pre
AAACCTGCACGGACAA-1_1	-9.3875	-3.10337	pat1.pre	pre
AAACCTGGTACGACCC-1_1	-4.81841	6.71409	pat1.pre	pre
AAACCTGGTTACAGAA-1_1	-3.00844	11.5928	pat1.pre	pre
AAACCTGTCAAACCAC-1_1	-9.0036	5.54326	pat1.pre	pre
AAACGGGAGTCAATAG-1_1	11.0769	0.448425	pat1.pre	pre
AAACGGGAGTTAAGTG-1_1	-7.09606	6.44548	pat1.pre	pre
AAACGGGCAAGGACTG-1_1	10.5936	2.96141	pat1.pre	pre
AAACGGGCATGGTAGG-1_1	9.93032	-0.718451	pat1.pre	pre
AAACGGGGTACTCTCC-1_1	-4.2357	9.9709	pat1.pre	pre
AAACGGGGTAGCACGA-1_1	9.19705	-3.96082	pat1.pre	pre
AAACGGGGTCATGCCG-1_1	-8.37642	-1.51289	pat1.pre	pre
AAACGGGGTCTAGCGC-1_1	-7.80002	6.32987	pat1.pre	pre
AAAGATGAGCTGTTCA-1_1	7.7109	-1.59753	pat1.pre	pre
AAAGATGAGGGTGTGT-1_1	-4.44181	11.1272	pat1.pre	pre
AAAGATGCAGTGGAGT-1_1	5.12213	-2.14143	pat1.pre	pre
AAAGATGCATTGGTAC-1_1	8.99779	-2.5174	pat1.pre	pre
AAAGATGGTACAGCAG-1_1	8.12821	0.942119	pat1.pre	pre
AAAGATGGTCATGCAT-1_1	-4.25015	9.9209	pat1.pre	pre
AAAGATGGTGTGTGCC-1_1	6.28282	-9.3938	pat1.pre	pre
AAAGATGTCAAACCAC-1_1	-8.82345	-1.67312	pat1.pre	pre
AAAGATGTCCAGTATG-1_1	-7.32461	1.18966	pat1.pre	pre
AAAGATGTCCTCATTA-1_1	7.53019	1.44891	pat1.pre	pre
AAAGCAAAGCACCGCT-1_1	-9.13851	-4.11508	pat1.pre	pre
AAAGCAAAGGAGTACC-1_1	8.26875	-1.54053	pat1.pre	pre
AAAGCAAAGTTTAGGA-1_1	-7.29682	5.53324	pat1.pre	pre
AAAGCAACATTTCAGG-1_1	-2.69055	10.6196	pat1.pre	pre
AAAGCAAGTGTGAAAT-1_1	-7.57418	7.76141	pat1.pre	pre
AAAGCAATCAAGAAGT-1_1	1.18016	2.15425	pat1.pre	pre
AAAGCAATCGGGAGTA-1_1	-4.32137	-9.01273	pat1.pre	pre
AAAGCAATCTAACTGG-1_1	-8.32892	8.14776	pat1.pre	pre
AAAGCAATCTGATACG-1_1	-8.06743	-0.71539	pat1.pre	pre
AAAGTAGAGTCGATAA-1_1	-7.53011	-0.371241	pat1.pre	pre
AAAGTAGAGTGGGCTA-1_1	-3.20827	7.55459	pat1.pre	pre
AAAGTAGCAAGGGTCA-1_1	11.3615	-0.861115	pat1.pre	pre
AAAGTAGCATACGCTA-1_1	10.3559	-1.72177	pat1.pre	pre
AAAGTAGTCATGTCCC-1_1	-4.58115	10.5775	pat1.pre	pre
AAAGTAGTCGAGGTAG-1_1	5.67584	-1.27409	pat1.pre	pre
AAATGCCAGCCTATGT-1_1	-3.35525	10.5837	pat1.pre	pre
AAATGCCAGGCAATTA-1_1	10.8206	-0.31389	pat1.pre	pre
AAATGCCAGTCGAGTG-1_1	10.4434	0.191337	pat1.pre	pre
AAATGCCCACCAGATT-1_1	-8.03206	8.64667	pat1.pre	pre
AAATGCCCACGAGAGT-1_1	9.82429	0.832759	pat1.pre	pre
AAATGCCGTAGTACCT-1_1	-2.47308	8.65431	pat1.pre	pre
AAATGCCGTTGTCTTT-1_1	6.7938	0.0803135	pat1.pre	pre
AAATGCCTCCACGACG-1_1	6.29456	-8.09858	pat1.pre	pre
AAATGCCTCTTATCTG-1_1	-3.20478	10.5571	pat1.pre	pre
AACACGTAGATGTGTA-1_1	6.86156	-4.73137	pat1.pre	pre
AACACGTAGCACGCCT-1_1	-9.00775	4.63676	pat1.pre	pre
AACACGTAGCTCCTTC-1_1	-1.86194	7.5744	pat1.pre	pre
AACACGTAGTACGCGA-1_1	-2.51674	-13.0786	pat1.pre	pre
AACACGTGTCCGTGAC-1_1	-9.10084	4.35662	pat1.pre	pre
AACACGTGTTCTGTTT-1_1	8.95356	-0.217793	pat1.pre	pre
AACACGTTCATTGCGA-1_1	-7.7824	-1.20396	pat1.pre	pre
AACACGTTCCCTCAGT-1_1	-8.74468	-2.11289	pat1.pre	pre
AACACGTTCCTCTAGC-1_1	-8.80785	-2.04739	pat1.pre	pre
AACACGTTCTCTGTCG-1_1	-8.35584	-3.75379	pat1.pre	pre
AACACGTTCTTCTGGC-1_1	-4.10783	-9.97462	pat1.pre	pre
AACCATGCACATTCGA-1_1	8.10512	0.859314	pat1.pre	pre
AACCATGCAGCTCCGA-1_1	-9.33662	5.28801	pat1.pre	pre
AACCATGCATACAGCT-1_1	-2.94065	11.1309	pat1.pre	pre
AACCATGCATCTCCCA-1_1	7.09565	0.408961	pat1.pre	pre
AACCATGGTATAGTAG-1_1	7.74515	-3.80635	pat1.pre	pre
AACCGCGAGACCACGA-1_1	9.3541	2.25112	pat1.pre	pre
AACCGCGAGGATTCGG-1_1	-4.75214	6.70995	pat1.pre	pre
AACCGCGAGGTGCTTT-1_1	-6.08848	2.63939	pat1.pre	pre
AACCGCGCAAATACAG-1_1	9.98929	-1.51926	pat1.pre	pre
AACCGCGGTACATGTC-1_1	-4.39444	10.9632	pat1.pre	pre
AACCGCGGTATATCCG-1_1	-5.85313	6.49569	pat1.pre	pre
AACCGCGGTCCGAAGA-1_1	-6.40437	6.00032	pat1.pre	pre
AACCGCGGTCTTGCGG-1_1	-6.34908	2.42854	pat1.pre	pre
AACCGCGGTTCACGGC-1_1	-7.21444	9.14248	pat1.pre	pre
AACCGCGTCGCCCTTA-1_1	8.00141	2.13365	pat1.pre	pre
AACGTTGAGACCGGAT-1_1	-5.53725	5.81347	pat1.pre	pre
AACGTTGAGGTGTTAA-1_1	-3.35463	8.69704	pat1.pre	pre
AACGTTGCAAAGTGCG-1_1	9.61252	-2.87813	pat1.pre	pre
AACGTTGCAATAGCGG-1_1	9.63133	-0.34741	pat1.pre	pre
AACGTTGCAGCTATTG-1_1	-4.11017	10.568	pat1.pre	pre
AACGTTGCAGTCGATT-1_1	-8.90901	-3.85849	pat1.pre	pre
AACGTTGCATCTCGCT-1_1	-4.14477	6.67972	pat1.pre	pre
AACGTTGCATGAAGTA-1_1	-8.181	4.97927	pat1.pre	pre
AACGTTGGTAAGGGAA-1_1	9.7804	-1.49622	pat1.pre	pre
AACGTTGGTCTTCAAG-1_1	10.9604	2.79361	pat1.pre	pre
AACGTTGGTGCCTGTG-1_1	-3.17424	-1.6152	pat1.pre	pre
AACGTTGTCGTAGGTT-1_1	9.96772	-0.289553	pat1.pre	pre
AACGTTGTCTCGGACG-1_1	-7.68898	4.33027	pat1.pre	pre
AACTCAGAGAGGTTGC-1_1	-2.98552	11.4014	pat1.pre	pre
AACTCAGAGCAAATCA-1_1	-2.54035	7.66497	pat1.pre	pre
AACTCAGAGGAGTTTA-1_1	-8.40568	8.88058	pat1.pre	pre
AACTCAGAGTCCCACG-1_1	7.55767	-0.30121	pat1.pre	pre
AACTCAGGTGGGTATG-1_1	7.0151	-4.06008	pat1.pre	pre
AACTCAGGTGTGCCTG-1_1	-4.43803	6.68818	pat1.pre	pre
AACTCAGTCGCAAACT-1_1	-3.26595	11.7354	pat1.pre	pre
AACTCAGTCTCAAGTG-1_1	8.51301	-4.08075	pat1.pre	pre
AACTCCCAGAATTGTG-1_1	-7.85953	9.31204	pat1.pre	pre
AACTCCCGTGATAAAC-1_1	-9.90192	4.57782	pat1.pre	pre
AACTCCCTCCTAAGTG-1_1	-1.75947	-13.0987	pat1.pre	pre
AACTCCCTCGTCGTTC-1_1	-8.31168	-2.11596	pat1.pre	pre
AACTCCCTCTGCAGTA-1_1	-2.60295	7.73993	pat1.pre	pre
AACTCTTAGCTAAACA-1_1	6.64456	1.06226	pat1.pre	pre
AACTCTTAGGTACTCT-1_1	-7.70728	5.42265	pat1.pre	pre
AACTCTTAGTAGCGGT-1_1	9.82316	-1.32124	pat1.pre	pre
AACTCTTAGTATGACA-1_1	6.53446	-5.58466	pat1.pre	pre
AACTCTTAGTGTGAAT-1_1	8.14509	-4.0827	pat1.pre	pre
AACTCTTCAAAGTCAA-1_1	-2.43445	6.74078	pat1.pre	pre
AACTCTTCAATCAGAA-1_1	-2.26066	7.61694	pat1.pre	pre
AACTCTTCACCCAGTG-1_1	-4.19084	9.92125	pat1.pre	pre
AACTCTTGTAAGGGAA-1_1	-3.20917	-1.50786	pat1.pre	pre
AACTGGTAGAATTCCC-1_1	9.96899	3.32447	pat1.pre	pre
AACTGGTAGACACGAC-1_1	-3.30593	8.88223	pat1.pre	pre
AACTGGTAGCGTAGTG-1_1	10.6898	0.732487	pat1.pre	pre
AACTGGTAGGCTCAGA-1_1	-8.31058	-3.17295	pat1.pre	pre
AACTGGTGTTACCGAT-1_1	-7.15574	5.40683	pat1.pre	pre
AACTGGTGTTCCACTC-1_1	-4.61649	5.80046	pat1.pre	pre
AACTGGTTCATGTCTT-1_1	8.15047	1.67315	pat1.pre	pre
AACTGGTTCTTACCTA-1_1	-5.70424	4.51857	pat1.pre	pre
AACTTTCAGAATTGTG-1_1	-3.09566	7.09432	pat1.pre	pre
AACTTTCAGCCCGAAA-1_1	-3.07206	8.60019	pat1.pre	pre
AACTTTCAGCCGTCGT-1_1	-4.04553	-10.8883	pat1.pre	pre
AACTTTCAGTCAAGGC-1_1	7.61867	-1.79265	pat1.pre	pre
AACTTTCCACCACGTG-1_1	-4.70107	10.112	pat1.pre	pre
AACTTTCCACCCAGTG-1_1	-6.97577	1.99575	pat1.pre	pre
AACTTTCCATCGTCGG-1_1	-4.22441	10.5806	pat1.pre	pre
AACTTTCGTAAAGTCA-1_1	-7.00574	6.89744	pat1.pre	pre
AACTTTCGTGCAGTAG-1_1	-7.36578	-0.874324	pat1.pre	pre
AACTTTCTCACCCGAG-1_1	-3.94003	10.6997	pat1.pre	pre
AAGACCTAGCCACGTC-1_1	9.44015	2.74485	pat1.pre	pre
AAGACCTCATCATCCC-1_1	-3.16132	8.50665	pat1.pre	pre
AAGACCTGTGCACCAC-1_1	10.3108	-1.53568	pat1.pre	pre
AAGACCTTCAATACCG-1_1	-3.26877	7.38713	pat1.pre	pre
AAGACCTTCCGCGCAA-1_1	-4.56276	5.81749	pat1.pre	pre
AAGCCGCAGACAGGCT-1_1	-2.26632	7.12641	pat1.pre	pre
AAGCCGCAGATGTCGG-1_1	-8.28202	5.26546	pat1.pre	pre
AAGCCGCAGGACGAAA-1_1	-6.82329	6.92375	pat1.pre	pre
AAGCCGCAGGGTGTGT-1_1	8.57096	0.00878505	pat1.pre	pre
AAGCCGCAGTCGATAA-1_1	7.08978	-1.98752	pat1.pre	pre
AAGCCGCCATTGGCGC-1_1	-2.49332	6.72278	pat1.pre	pre
AAGCCGCGTAAGAGGA-1_1	-7.63418	-1.08247	pat1.pre	pre
AAGCCGCGTCTGGTCG-1_1	-9.33177	-2.83829	pat1.pre	pre
AAGCCGCGTGAGTGAC-1_1	9.0563	2.81826	pat1.pre	pre
AAGCCGCTCGAGCCCA-1_1	-9.01147	-4.60804	pat1.pre	pre
AAGCCGCTCGCTTAGA-1_1	-8.02972	9.25982	pat1.pre	pre
AAGGAGCAGACAGGCT-1_1	-8.42738	-4.20544	pat1.pre	pre
AAGGAGCCAAGTAATG-1_1	-8.71232	5.35434	pat1.pre	pre
AAGGAGCCAATGTAAG-1_1	8.32782	2.28069	pat1.pre	pre
AAGGAGCGTAGCGTAG-1_1	-0.661855	-13.237	pat1.pre	pre
AAGGAGCTCACCAGGC-1_1	-5.98466	6.07795	pat1.pre	pre
AAGGAGCTCCACTGGG-1_1	7.45037	1.50482	pat1.pre	pre
AAGGAGCTCCGAACGC-1_1	9.09659	-1.56697	pat1.pre	pre
AAGGCAGCAATCTACG-1_1	-1.36439	3.44846	pat1.pre	pre
AAGGCAGCACGAGAGT-1_1	-9.41965	-3.99803	pat1.pre	pre
AAGGCAGTCTGGTATG-1_1	-4.74172	-8.87582	pat1.pre	pre
AAGGTTCCAGGCTGAA-1_1	-9.47471	4.68733	pat1.pre	pre
AAGGTTCCAGTGACAG-1_1	8.12351	0.72425	pat1.pre	pre
AAGGTTCGTCCTCCAT-1_1	8.5341	-2.86732	pat1.pre	pre
AAGGTTCGTCTTGATG-1_1	-5.23546	4.69805	pat1.pre	pre
AAGGTTCTCAACGGGA-1_1	9.59681	-0.106836	pat1.pre	pre
AAGGTTCTCCGTTGCT-1_1	-8.7396	5.28081	pat1.pre	pre
AAGGTTCTCCTTGCCA-1_1	-7.60044	9.5973	pat1.pre	pre
AAGGTTCTCGAGAGCA-1_1	-8.5903	-2.72358	pat1.pre	pre
AAGGTTCTCGTCTGAA-1_1	-4.00177	10.7705	pat1.pre	pre
AAGTCTGAGAGTTGGC-1_1	-7.01775	5.44371	pat1.pre	pre
AAGTCTGAGATCGGGT-1_1	-4.16133	10.6627	pat1.pre	pre
AAGTCTGAGGCCCTCA-1_1	-3.21069	11.2471	pat1.pre	pre
AAGTCTGCATCGGACC-1_1	9.80621	-1.01093	pat1.pre	pre
AAGTCTGTCAGGTAAA-1_1	-6.2152	8.75831	pat1.pre	pre
AAGTCTGTCCTCGCAT-1_1	-4.67163	-8.68041	pat1.pre	pre
AATCCAGAGCGATAGC-1_1	-8.60187	8.81849	pat1.pre	pre
AATCCAGCATCTCCCA-1_1	-5.29181	4.72655	pat1.pre	pre
AATCGGTAGAAGGCCT-1_1	-6.60829	8.44948	pat1.pre	pre
AATCGGTAGTTCGCAT-1_1	-4.46249	11.2196	pat1.pre	pre
AATCGGTCAAATACAG-1_1	7.85373	-2.01689	pat1.pre	pre
AATCGGTCACCTTGTC-1_1	-3.5022	11.3594	pat1.pre	pre
AATCGGTGTAGCGTAG-1_1	8.18638	-2.57073	pat1.pre	pre
AATCGGTGTCATTAGC-1_1	11.6886	1.41056	pat1.pre	pre
AATCGGTGTTCCACGG-1_1	11.2879	1.93407	pat1.pre	pre
AATCGGTTCCCAGGTG-1_1	7.14867	-5.16906	pat1.pre	pre
AATCGGTTCGTGGGAA-1_1	9.86332	1.8083	pat1.pre	pre
ACACCAACATGCCTAA-1_1	-3.36309	8.44712	pat1.pre	pre
ACACCAAGTACCAGTT-1_1	-4.20556	-0.316055	pat1.pre	pre
ACACCAAGTCTGCGGT-1_1	7.0171	-1.71157	pat1.pre	pre
ACACCAAGTGTTAAGA-1_1	-4.39011	6.47788	pat1.pre	pre
ACACCAATCCTGCTTG-1_1	10.2842	2.25232	pat1.pre	pre
ACACCAATCGGCGCTA-1_1	8.9245	1.78949	pat1.pre	pre
ACACCCTAGTCGCCGT-1_1	-1.29717	3.37135	pat1.pre	pre
ACACCCTCAGATGGCA-1_1	-2.3146	8.64202	pat1.pre	pre
ACACCCTCATTCACTT-1_1	-3.96292	11.1366	pat1.pre	pre
ACACCCTGTCTGATCA-1_1	-2.9293	6.94418	pat1.pre	pre
ACACCCTTCATATCGG-1_1	6.46079	-0.441317	pat1.pre	pre
ACACCGGAGACATAAC-1_1	10.5991	1.75577	pat1.pre	pre
ACACCGGAGATCCGAG-1_1	-7.87122	6.00727	pat1.pre	pre
ACACCGGAGGTGCTAG-1_1	-3.90876	-10.5236	pat1.pre	pre
ACACCGGCAATAGCGG-1_1	-2.5216	6.74069	pat1.pre	pre
ACACCGGCACATTTCT-1_1	-8.36525	5.61369	pat1.pre	pre
ACACCGGCACGAGGTA-1_1	-1.86341	7.85903	pat1.pre	pre
ACACCGGCAGACAAGC-1_1	10.4967	1.35841	pat1.pre	pre
ACACCGGCATGAACCT-1_1	11.0322	2.47886	pat1.pre	pre
ACACCGGCATTGTGCA-1_1	-4.49719	6.66258	pat1.pre	pre
ACACCGGTCGTATCAG-1_1	-2.83357	8.84224	pat1.pre	pre
ACACCGGTCTGAGGGA-1_1	-3.55154	-11.6121	pat1.pre	pre
ACACTGAAGAAGGTGA-1_1	10.1301	-0.62909	pat1.pre	pre
ACACTGAGTCACTGGC-1_1	8.84228	-2.03016	pat1.pre	pre
ACACTGAGTCTTGTCC-1_1	0.0171928	-5.04334	pat1.pre	pre
ACACTGAGTTCAGACT-1_1	-2.74793	-12.9591	pat1.pre	pre
ACACTGATCATCGGAT-1_1	-7.13596	5.994	pat1.pre	pre
ACAGCCGAGCGCTTAT-1_1	-3.56411	8.74561	pat1.pre	pre
ACAGCCGAGGTGACCA-1_1	6.9153	-1.79958	pat1.pre	pre
ACAGCCGGTGCAGACA-1_1	7.44266	-0.995718	pat1.pre	pre
ACAGCTAAGAAACCTA-1_1	-9.4176	5.03563	pat1.pre	pre
ACAGCTAAGATGTCGG-1_1	-3.02197	11.1681	pat1.pre	pre
ACAGCTAAGGCTCTTA-1_1	-3.69292	7.16977	pat1.pre	pre
ACAGCTACACCGAATT-1_1	6.9281	-4.05154	pat1.pre	pre
ACAGCTAGTGTGCCTG-1_1	10.9212	-0.936344	pat1.pre	pre
ACAGCTATCAACGCTA-1_1	-9.23484	5.33164	pat1.pre	pre
ACAGCTATCTTGAGAC-1_1	-4.64269	6.7913	pat1.pre	pre
ACATACGAGAGGGCTT-1_1	8.69805	-3.72419	pat1.pre	pre
ACATACGAGATGCGAC-1_1	-8.12017	-3.75106	pat1.pre	pre
ACATACGAGCGTGAAC-1_1	6.05561	-8.44574	pat1.pre	pre
ACATACGCACAAGTAA-1_1	8.46376	2.16995	pat1.pre	pre
ACATACGCACCGGAAA-1_1	-3.72336	7.38685	pat1.pre	pre
ACATACGGTACCGTTA-1_1	-3.43834	7.34698	pat1.pre	pre
ACATACGGTCATATGC-1_1	-4.18286	11.2817	pat1.pre	pre
ACATACGGTGAACCTT-1_1	-4.72382	6.50682	pat1.pre	pre
ACATACGGTTACGACT-1_1	-2.4725	7.24677	pat1.pre	pre
ACATACGTCTGCGTAA-1_1	9.37431	-0.0387958	pat1.pre	pre
ACATCAGAGGCTCATT-1_1	8.65117	2.0357	pat1.pre	pre
ACATCAGAGTGCCAGA-1_1	-3.689	10.9492	pat1.pre	pre
ACATCAGCACCACGTG-1_1	-7.93354	-1.36218	pat1.pre	pre
ACATCAGGTCCCTACT-1_1	-3.63872	9.67093	pat1.pre	pre
ACATCAGTCAGGTAAA-1_1	-2.82307	11.2666	pat1.pre	pre
ACATGGTAGGCATGTG-1_1	-2.91683	8.09898	pat1.pre	pre
ACATGGTAGGTGCACA-1_1	-7.45798	9.34692	pat1.pre	pre
ACATGGTCAGCCTTTC-1_1	-3.15979	11.3919	pat1.pre	pre
ACATGGTGTGAGTATA-1_1	-8.6839	-4.33982	pat1.pre	pre
ACATGGTTCACCACCT-1_1	-7.23412	7.08466	pat1.pre	pre
ACCAGTAAGAACAATC-1_1	9.44873	2.47943	pat1.pre	pre
ACCAGTAAGCAACGGT-1_1	-3.6984	-10.5457	pat1.pre	pre
ACCAGTAAGCACACAG-1_1	-7.64382	9.31454	pat1.pre	pre
ACCAGTACAAGGTTCT-1_1	-4.54476	5.6659	pat1.pre	pre
ACCAGTACAGATAATG-1_1	8.81043	-0.22744	pat1.pre	pre
ACCAGTACAGCTGTGC-1_1	-3.74388	7.70067	pat1.pre	pre
ACCAGTAGTCTAGGTT-1_1	8.93088	0.0766881	pat1.pre	pre
ACCAGTAGTTATTCTC-1_1	-8.13717	-2.57902	pat1.pre	pre
ACCAGTATCCTCGCAT-1_1	-8.38561	-2.06968	pat1.pre	pre
ACCAGTATCTGCTTGC-1_1	10.6359	1.5462	pat1.pre	pre
ACCAGTATCTGGTTCC-1_1	-8.10493	5.35468	pat1.pre	pre
ACCCACTAGGCGTACA-1_1	5.37125	2.33219	pat1.pre	pre
ACCCACTCAATAAGCA-1_1	-8.97466	-3.34503	pat1.pre	pre
ACCCACTCATGCCCGA-1_1	8.39656	-1.213	pat1.pre	pre
ACCCACTGTTCAGTAC-1_1	6.3213	0.240526	pat1.pre	pre
ACCCACTTCCGAATGT-1_1	-3.76248	7.07648	pat1.pre	pre
ACCCACTTCCTGCTTG-1_1	5.95572	-7.13595	pat1.pre	pre
ACCCACTTCTGTTGAG-1_1	-3.15701	11.2827	pat1.pre	pre
ACCGTAAAGGCGATAC-1_1	-7.23926	0.0408518	pat1.pre	pre
ACCGTAACACAGACTT-1_1	-3.48228	10.8032	pat1.pre	pre
ACCGTAAGTTAAAGTG-1_1	-4.04897	10.4872	pat1.pre	pre
ACCGTAATCTAACTCT-1_1	5.84151	-6.45167	pat1.pre	pre
ACCTTTAAGAAGATTC-1_1	7.78571	-1.03626	pat1.pre	pre
ACCTTTACAAGGGTCA-1_1	8.03468	1.72742	pat1.pre	pre
ACCTTTAGTACCGGCT-1_1	-7.53562	-0.625965	pat1.pre	pre
ACGAGCCCAAGCTGTT-1_1	11.4771	-0.517189	pat1.pre	pre
ACGAGCCCAGGCAGTA-1_1	-4.10212	10.465	pat1.pre	pre
ACGAGCCGTGATGCCC-1_1	10.6151	-1.89933	pat1.pre	pre
ACGAGCCTCAGAGACG-1_1	-4.22948	10.9355	pat1.pre	pre
ACGAGCCTCCTTGCCA-1_1	7.98519	-2.81517	pat1.pre	pre
ACGAGCCTCGCAAACT-1_1	8.68803	-1.12822	pat1.pre	pre
ACGAGGAAGCTAGGCA-1_1	-7.54925	8.1561	pat1.pre	pre
ACGAGGAAGGTAGCTG-1_1	-1.88153	-13.1579	pat1.pre	pre
ACGAGGACAAATACAG-1_1	-4.04103	9.76595	pat1.pre	pre
ACGAGGACACATCCGG-1_1	-3.81272	10.8517	pat1.pre	pre
ACGAGGACAGTAACGG-1_1	-1.92012	7.32015	pat1.pre	pre
ACGAGGACATATGCTG-1_1	-3.48119	10.7514	pat1.pre	pre
ACGAGGAGTACCGTTA-1_1	7.65764	0.121547	pat1.pre	pre
ACGAGGAGTGGGTATG-1_1	6.48349	-5.99684	pat1.pre	pre
ACGAGGATCGGAAATA-1_1	8.29921	-2.46733	pat1.pre	pre
ACGAGGATCTAGCACA-1_1	-8.89876	-4.05354	pat1.pre	pre
ACGAGGATCTTCAACT-1_1	6.35948	-0.688626	pat1.pre	pre
ACGATACAGATCACGG-1_1	-3.77096	-10.302	pat1.pre	pre
ACGATACAGGTGCACA-1_1	-4.38494	9.0548	pat1.pre	pre
ACGATACCAGCCTGTG-1_1	-6.4326	3.56966	pat1.pre	pre
ACGATACCATATGAGA-1_1	11.7441	0.607791	pat1.pre	pre
ACGATACTCAGTCCCT-1_1	-5.09109	-9.68251	pat1.pre	pre
ACGATACTCCTAAGTG-1_1	10.0748	1.51224	pat1.pre	pre
ACGATACTCGTCGTTC-1_1	-3.78797	7.52132	pat1.pre	pre
ACGATACTCTAAGCCA-1_1	-2.756	11.0535	pat1.pre	pre
ACGATGTAGCCACGCT-1_1	7.39208	1.41136	pat1.pre	pre
ACGATGTAGCTTCGCG-1_1	-3.55415	-11.4516	pat1.pre	pre
ACGATGTAGTGTCCCG-1_1	5.39511	1.19924	pat1.pre	pre
ACGATGTGTGAGTGAC-1_1	10.4878	1.29934	pat1.pre	pre
ACGATGTGTGATGATA-1_1	-4.82045	6.48799	pat1.pre	pre
ACGATGTTCCTTGACC-1_1	-8.0648	4.87461	pat1.pre	pre
ACGCAGCAGCTACCTA-1_1	-4.85414	6.93121	pat1.pre	pre
ACGCAGCCAGACAAGC-1_1	10.8228	-0.430556	pat1.pre	pre
ACGCAGCCATCGGTTA-1_1	-3.69035	-0.976832	pat1.pre	pre
ACGCAGCGTATATCCG-1_1	9.5678	-0.713955	pat1.pre	pre
ACGCAGCGTCGGCACT-1_1	11.1967	-0.0472761	pat1.pre	pre
ACGCAGCTCCGCGTTT-1_1	-8.9428	5.37568	pat1.pre	pre
ACGCAGCTCGCTAGCG-1_1	-9.17136	-3.07224	pat1.pre	pre
ACGCCAGAGTCGATAA-1_1	8.02462	0.479894	pat1.pre	pre
ACGCCAGCACGGCCAT-1_1	7.61039	-2.64011	pat1.pre	pre
ACGCCAGCATCCTAGA-1_1	4.43178	-3.70493	pat1.pre	pre
ACGCCAGCATCGACGC-1_1	-4.16212	8.51061	pat1.pre	pre
ACGCCAGTCAGCTTAG-1_1	6.91151	2.74084	pat1.pre	pre
ACGCCAGTCAGTGCAT-1_1	11.4389	0.936994	pat1.pre	pre
ACGCCAGTCTCCGGTT-1_1	-6.26956	2.06437	pat1.pre	pre
ACGCCGACATTCTTAC-1_1	6.6937	-5.95582	pat1.pre	pre
ACGCCGAGTCCAAGTT-1_1	-7.74865	-3.23293	pat1.pre	pre
ACGCCGATCAGTTCGA-1_1	11.3499	2.23933	pat1.pre	pre
ACGCCGATCGGTGTCG-1_1	-7.04774	0.772659	pat1.pre	pre
ACGCCGATCTGCTTGC-1_1	-7.32506	1.57431	pat1.pre	pre
ACGCCGATCTTTCCTC-1_1	-8.81651	5.52664	pat1.pre	pre
ACGGAGACACACAGAG-1_1	-4.238	7.62634	pat1.pre	pre
ACGGAGACACGTGAGA-1_1	7.9324	-1.68763	pat1.pre	pre
ACGGAGAGTAACGTTC-1_1	-3.67128	-10.8024	pat1.pre	pre
ACGGAGATCACCCTCA-1_1	-3.62828	8.08338	pat1.pre	pre
ACGGAGATCCTGCAGG-1_1	-1.48284	-13.3041	pat1.pre	pre
ACGGCCACAAGGTTTC-1_1	-8.86116	-2.85242	pat1.pre	pre
ACGGCCACAGATGGGT-1_1	-3.39816	11.108	pat1.pre	pre
ACGGCCACAGTAAGCG-1_1	-4.00613	8.09568	pat1.pre	pre
ACGGCCACATTATCTC-1_1	-3.56862	11.1013	pat1.pre	pre
ACGGCCAGTAAGTTCC-1_1	8.36736	-3.2165	pat1.pre	pre
ACGGCCATCTGCTGCT-1_1	10.1323	3.02164	pat1.pre	pre
ACGGGCTAGCAGCGTA-1_1	7.63032	1.30549	pat1.pre	pre
ACGGGCTCAAGGTTTC-1_1	6.51468	0.943354	pat1.pre	pre
ACGGGCTGTCTGGAGA-1_1	-7.36225	9.25455	pat1.pre	pre
ACGGGCTTCCCTGACT-1_1	9.27922	0.337478	pat1.pre	pre
ACGGGCTTCTAAGCCA-1_1	9.54779	2.34547	pat1.pre	pre
ACGGGTCAGAGTGAGA-1_1	-7.47115	9.02878	pat1.pre	pre
ACGGGTCCATAGGATA-1_1	-9.07276	4.93234	pat1.pre	pre
ACGGGTCCATGCGCAC-1_1	6.93326	-4.47477	pat1.pre	pre
ACGGGTCGTCTCTTTA-1_1	-3.3405	8.58374	pat1.pre	pre
ACGGGTCTCAGTCAGT-1_1	8.69885	-2.89049	pat1.pre	pre
ACGGGTCTCCAAAGTC-1_1	-2.38607	7.31643	pat1.pre	pre
ACGGGTCTCTTGTCAT-1_1	-6.529	7.38768	pat1.pre	pre
ACGTCAAAGACTAGAT-1_1	-8.77257	-3.08434	pat1.pre	pre
ACGTCAAAGTCGTTTG-1_1	-7.67764	9.00543	pat1.pre	pre
ACGTCAAAGTGTACTC-1_1	11.1961	-1.03933	pat1.pre	pre
ACGTCAAAGTTCGATC-1_1	7.00065	-4.46088	pat1.pre	pre
ACGTCAACACGGTGTC-1_1	-2.42887	8.23175	pat1.pre	pre
ACGTCAAGTATTCGTG-1_1	9.22484	0.340144	pat1.pre	pre
ACGTCAAGTTCCACAA-1_1	-7.73454	8.86901	pat1.pre	pre
ACGTCAATCCTTCAAT-1_1	6.63125	1.96246	pat1.pre	pre
ACTATCTAGACTGTAA-1_1	-3.0113	11.5612	pat1.pre	pre
ACTATCTAGGCATTGG-1_1	-3.6413	-11.1297	pat1.pre	pre
ACTATCTCAAGACACG-1_1	-6.76725	9.11233	pat1.pre	pre
ACTATCTCAAGTCTGT-1_1	-2.1948	8.43017	pat1.pre	pre
ACTATCTGTACAGACG-1_1	6.99945	0.419426	pat1.pre	pre
ACTATCTGTCGCGTGT-1_1	-7.62601	5.27765	pat1.pre	pre
ACTATCTTCTCGATGA-1_1	8.36148	-1.12635	pat1.pre	pre
ACTATCTTCTCTAGGA-1_1	-7.47829	6.12508	pat1.pre	pre
ACTGAACAGATCCCAT-1_1	6.93255	-9.20358	pat1.pre	pre
ACTGAACAGCGTAATA-1_1	7.30946	1.27923	pat1.pre	pre
ACTGAACCAAAGCGGT-1_1	-9.12408	-3.66583	pat1.pre	pre
ACTGAACGTATTACCG-1_1	-9.51393	-3.94415	pat1.pre	pre
ACTGAACGTCAAACTC-1_1	-0.293536	-13.3872	pat1.pre	pre
ACTGAACGTGTTTGTG-1_1	-8.21167	9.0286	pat1.pre	pre
ACTGAACTCAATCACG-1_1	-9.4634	5.06367	pat1.pre	pre
ACTGAACTCTTGAGAC-1_1	-7.88426	8.71996	pat1.pre	pre
ACTGAGTAGTGGTCCC-1_1	-4.11115	7.20646	pat1.pre	pre
ACTGAGTCAACACCCG-1_1	-8.41011	-1.25225	pat1.pre	pre
ACTGAGTGTCGAGATG-1_1	-4.48991	10.9443	pat1.pre	pre
ACTGAGTTCACTCTTA-1_1	-5.02879	4.83406	pat1.pre	pre
ACTGAGTTCGACCAGC-1_1	-3.01425	-12.6115	pat1.pre	pre
ACTGATGCAGTTAACC-1_1	-3.83315	11.5021	pat1.pre	pre
ACTGATGCATCCGCGA-1_1	7.99359	-3.76641	pat1.pre	pre
ACTGATGGTACATCCA-1_1	-3.941	11.0204	pat1.pre	pre
ACTGATGGTAGCGTCC-1_1	-4.10825	10.9037	pat1.pre	pre
ACTGATGTCTAACCGA-1_1	9.84553	0.733936	pat1.pre	pre
ACTGATGTCTACCTGC-1_1	-2.16542	6.91832	pat1.pre	pre
ACTGCTCAGCCAGTTT-1_1	-3.54432	-9.83391	pat1.pre	pre
ACTGCTCAGCCCAACC-1_1	-3.63022	-9.88625	pat1.pre	pre
ACTGCTCAGGCCCTTG-1_1	-3.58418	-11.2133	pat1.pre	pre
ACTGCTCAGTTTAGGA-1_1	-2.01159	6.92612	pat1.pre	pre
ACTGCTCCAAGTCTAC-1_1	-2.94405	10.8659	pat1.pre	pre
ACTGCTCCAGACAAAT-1_1	-3.84513	11.4236	pat1.pre	pre
ACTGCTCCATGCAACT-1_1	10.6212	1.96183	pat1.pre	pre
ACTGCTCCATTAGGCT-1_1	5.24792	2.4392	pat1.pre	pre
ACTGCTCGTCTGGTCG-1_1	-3.48241	-12.2825	pat1.pre	pre
ACTGTCCAGGATTCGG-1_1	7.25605	-1.32199	pat1.pre	pre
ACTGTCCAGTAGGTGC-1_1	-3.08067	8.45502	pat1.pre	pre
ACTGTCCCAGAGTGTG-1_1	-2.8179	11.2555	pat1.pre	pre
ACTGTCCGTCTCACCT-1_1	6.80866	0.722199	pat1.pre	pre
ACTGTCCGTGAAGGCT-1_1	-3.5557	7.93817	pat1.pre	pre
ACTTACTAGTACCGGA-1_1	9.00359	2.701	pat1.pre	pre
ACTTACTGTCCGAAGA-1_1	-2.85787	7.71645	pat1.pre	pre
ACTTACTTCTCCGGTT-1_1	9.62524	-2.36632	pat1.pre	pre
ACTTGTTCAATGACCT-1_1	7.91914	-0.607972	pat1.pre	pre
ACTTGTTCACGAAGCA-1_1	10.178	3.02548	pat1.pre	pre
ACTTGTTCAGACGCAA-1_1	-4.47227	-9.24771	pat1.pre	pre
ACTTGTTGTAGAGTGC-1_1	-4.68814	6.68586	pat1.pre	pre
ACTTGTTGTGAAGGCT-1_1	0.548968	-13.5843	pat1.pre	pre
ACTTGTTTCATAACCG-1_1	-2.00591	7.83457	pat1.pre	pre
ACTTGTTTCCAACCAA-1_1	-3.5108	-11.0516	pat1.pre	pre
ACTTGTTTCCAATGGT-1_1	6.51009	-1.50963	pat1.pre	pre
ACTTGTTTCCAGATCA-1_1	7.53525	0.608294	pat1.pre	pre
ACTTGTTTCGCTTGTC-1_1	-8.45317	-1.7194	pat1.pre	pre
ACTTGTTTCTTCGAGA-1_1	-3.69845	-11.1972	pat1.pre	pre
ACTTTCACATATACGC-1_1	-5.40863	8.31764	pat1.pre	pre
ACTTTCAGTCTAGCGC-1_1	-8.01985	9.35269	pat1.pre	pre
ACTTTCAGTGCCTTGG-1_1	-8.62157	4.86732	pat1.pre	pre
ACTTTCAGTTGTGGCC-1_1	-6.82451	7.51763	pat1.pre	pre
ACTTTCATCATCATTC-1_1	-8.20633	-3.4418	pat1.pre	pre
ACTTTCATCTCAAGTG-1_1	9.56344	-0.696483	pat1.pre	pre
AGAATAGAGTTGCAGG-1_1	8.60388	-1.13506	pat1.pre	pre
AGAATAGCAATGTTGC-1_1	10.8617	-0.103241	pat1.pre	pre
AGAATAGCACCATGTA-1_1	-8.69797	-1.26541	pat1.pre	pre
AGAATAGCACTGCCAG-1_1	7.73142	-3.81432	pat1.pre	pre
AGAATAGCAGGAATCG-1_1	-6.72687	-1.63834	pat1.pre	pre
AGAATAGGTTCCCGAG-1_1	-8.75676	5.02365	pat1.pre	pre
AGACGTTAGAGCTTCT-1_1	-3.25244	10.9064	pat1.pre	pre
AGACGTTAGTATCGAA-1_1	7.67632	1.82662	pat1.pre	pre
AGACGTTAGTATTGGA-1_1	-8.36233	-3.54691	pat1.pre	pre
AGACGTTAGTGCCAGA-1_1	11.1233	-0.100926	pat1.pre	pre
AGACGTTCAAGTCATC-1_1	-2.88547	6.81578	pat1.pre	pre
AGACGTTCACTAAGTC-1_1	-8.66241	-3.08026	pat1.pre	pre
AGACGTTGTACATGTC-1_1	-8.45084	-0.494601	pat1.pre	pre
AGACGTTGTCATATCG-1_1	-6.06408	8.5878	pat1.pre	pre
AGACGTTGTTATCACG-1_1	-9.20985	-3.36256	pat1.pre	pre
AGACGTTTCGTACGGC-1_1	-3.43857	7.43591	pat1.pre	pre
AGACGTTTCTGTTGAG-1_1	6.86107	-3.14602	pat1.pre	pre
AGAGCGAAGATAGCAT-1_1	-3.03355	7.45026	pat1.pre	pre
AGAGCGAAGGCGATAC-1_1	-4.73773	10.0347	pat1.pre	pre
AGAGCGAAGGGTCTCC-1_1	-7.2191	5.0994	pat1.pre	pre
AGAGCGACAAGGTTTC-1_1	10.7602	-0.503479	pat1.pre	pre
AGAGCGACATATACGC-1_1	-3.70889	8.348	pat1.pre	pre
AGAGCGAGTCAAAGCG-1_1	-9.18551	-1.99351	pat1.pre	pre
AGAGCGATCGACAGCC-1_1	-4.31942	8.17556	pat1.pre	pre
AGAGCTTAGCTCCTCT-1_1	-4.79971	6.49601	pat1.pre	pre
AGAGCTTCACAGGAGT-1_1	8.95755	-3.07475	pat1.pre	pre
AGAGCTTCACGAAATA-1_1	-8.45705	-2.22219	pat1.pre	pre
AGAGCTTCATAGACTC-1_1	-2.93117	8.36066	pat1.pre	pre
AGAGCTTGTGAAATCA-1_1	11.2938	-1.08958	pat1.pre	pre
AGAGCTTGTTTGACTG-1_1	10.4391	1.41296	pat1.pre	pre
AGAGCTTTCACCCGAG-1_1	-7.326	5.34075	pat1.pre	pre
AGAGCTTTCATCGGAT-1_1	7.7031	-2.09455	pat1.pre	pre
AGAGCTTTCCTTGCCA-1_1	-4.30799	11.033	pat1.pre	pre
AGAGCTTTCTTAACCT-1_1	-6.96332	5.15773	pat1.pre	pre
AGAGTGGAGCTCCCAG-1_1	9.22035	-1.09081	pat1.pre	pre
AGAGTGGAGTTAACGA-1_1	-4.96962	-9.95984	pat1.pre	pre
AGAGTGGCACACAGAG-1_1	-7.53232	9.11978	pat1.pre	pre
AGAGTGGCAGTCAGCC-1_1	11.0226	-0.259269	pat1.pre	pre
AGAGTGGCATCCTTGC-1_1	-7.39125	4.35868	pat1.pre	pre
AGAGTGGGTCTCTCGT-1_1	-3.76201	8.11874	pat1.pre	pre
AGAGTGGTCAGCTTAG-1_1	-9.58286	-3.01474	pat1.pre	pre
AGAGTGGTCCGAACGC-1_1	9.87751	-2.49884	pat1.pre	pre
AGAGTGGTCGTTTAGG-1_1	-3.47542	-10.8968	pat1.pre	pre
AGATCTGAGAGCAATT-1_1	11.1136	1.29385	pat1.pre	pre
AGATCTGAGATGGGTC-1_1	-5.14255	4.72421	pat1.pre	pre
AGATCTGAGGGCTCTC-1_1	-3.7927	8.59076	pat1.pre	pre
AGATCTGAGGTAGCTG-1_1	-2.83097	8.50695	pat1.pre	pre
AGATCTGCATTGGGCC-1_1	-3.32837	7.42031	pat1.pre	pre
AGATCTGGTTATCGGT-1_1	8.5202	2.79386	pat1.pre	pre
AGATCTGTCTATCGCC-1_1	-6.23112	5.79226	pat1.pre	pre
AGATTGCAGTGACTCT-1_1	-2.79564	11.2483	pat1.pre	pre
AGATTGCCAAGACGTG-1_1	-7.46861	9.40859	pat1.pre	pre
AGATTGCCAAGCCATT-1_1	-8.36029	-1.32409	pat1.pre	pre
AGATTGCGTAGAGTGC-1_1	-3.44898	8.37672	pat1.pre	pre
AGATTGCGTCGAGATG-1_1	5.70795	-8.12331	pat1.pre	pre
AGATTGCGTGAGGCTA-1_1	-7.83024	-0.845434	pat1.pre	pre
AGATTGCGTTAGAACA-1_1	9.44699	-1.38234	pat1.pre	pre
AGATTGCTCCGCATCT-1_1	-9.4565	5.28325	pat1.pre	pre
AGATTGCTCTACTCAT-1_1	-9.13374	-4.06314	pat1.pre	pre
AGATTGCTCTACTTAC-1_1	-6.77761	6.19336	pat1.pre	pre
AGCAGCCAGCCATCGC-1_1	-4.96375	4.97604	pat1.pre	pre
AGCAGCCAGCTACCTA-1_1	-7.52348	-0.234306	pat1.pre	pre
AGCAGCCAGTGTCCAT-1_1	-4.82755	-8.81413	pat1.pre	pre
AGCAGCCCACAACGTT-1_1	10.3101	0.344348	pat1.pre	pre
AGCAGCCGTACCGGCT-1_1	-6.82279	5.65626	pat1.pre	pre
AGCAGCCGTACGACCC-1_1	-7.04629	1.25028	pat1.pre	pre
AGCAGCCGTCCGAACC-1_1	-8.05095	8.35541	pat1.pre	pre
AGCAGCCGTGACCAAG-1_1	8.5298	-3.91367	pat1.pre	pre
AGCAGCCTCCACGACG-1_1	-4.011	-9.30393	pat1.pre	pre
AGCAGCCTCCGTCATC-1_1	-7.15584	-0.331745	pat1.pre	pre
AGCATACAGGATGCGT-1_1	-4.7055	5.41926	pat1.pre	pre
AGCATACAGTACGCGA-1_1	-2.86953	10.9333	pat1.pre	pre
AGCATACAGTGGACGT-1_1	-1.31971	-13.3497	pat1.pre	pre
AGCATACCAACAACCT-1_1	-7.75347	-0.837374	pat1.pre	pre
AGCATACCACTGCCAG-1_1	-3.17413	8.86081	pat1.pre	pre
AGCATACCAGATCCAT-1_1	-7.37433	6.72069	pat1.pre	pre
AGCATACCAGCGTCCA-1_1	-4.50252	-8.64494	pat1.pre	pre
AGCATACCATACAGCT-1_1	8.99415	0.113062	pat1.pre	pre
AGCATACCATAGTAAG-1_1	-6.80883	9.02477	pat1.pre	pre
AGCATACTCATCTGTT-1_1	-2.11926	8.47924	pat1.pre	pre
AGCATACTCCGCATCT-1_1	-4.11795	10.3415	pat1.pre	pre
AGCATACTCCTAGGGC-1_1	-9.30839	-3.45796	pat1.pre	pre
AGCCTAAAGAGACTAT-1_1	-3.52689	-12.2988	pat1.pre	pre
AGCCTAAAGAGTCGGT-1_1	-9.18309	4.74113	pat1.pre	pre
AGCCTAAAGCCACCTG-1_1	-7.23552	1.00117	pat1.pre	pre
AGCCTAAAGCTAACAA-1_1	-4.33012	-8.69736	pat1.pre	pre
AGCCTAAAGGGTTTCT-1_1	-8.44306	8.8952	pat1.pre	pre
AGCCTAACAGCGAACA-1_1	8.08029	0.710815	pat1.pre	pre
AGCCTAACAGCTGTTA-1_1	6.32859	-2.82882	pat1.pre	pre
AGCCTAACATGCCCGA-1_1	-7.53712	-0.448651	pat1.pre	pre
AGCGGTCAGGCTAGAC-1_1	-7.29312	0.737512	pat1.pre	pre
AGCGGTCCACGTAAGG-1_1	8.65657	1.61681	pat1.pre	pre
AGCGGTCCAGGGTTAG-1_1	-1.69687	7.33234	pat1.pre	pre
AGCGGTCCATAGACTC-1_1	-7.65039	-0.243987	pat1.pre	pre
AGCGGTCGTCCATGAT-1_1	-3.29454	7.76359	pat1.pre	pre
AGCGGTCGTCTTGCGG-1_1	9.6023	-3.14775	pat1.pre	pre
AGCGGTCTCACGCATA-1_1	8.43702	1.81262	pat1.pre	pre
AGCGGTCTCCGTCATC-1_1	-3.46829	7.721	pat1.pre	pre
AGCGGTCTCTCGGACG-1_1	0.525507	-13.3405	pat1.pre	pre
AGCGTATCAACCGCCA-1_1	-7.13153	6.38478	pat1.pre	pre
AGCGTATCACTTAAGC-1_1	-8.6234	-1.65162	pat1.pre	pre
AGCGTATCATTGGCGC-1_1	-4.24579	6.559	pat1.pre	pre
AGCGTATGTCTAGTCA-1_1	-4.99916	6.30707	pat1.pre	pre
AGCGTATTCTTGTATC-1_1	-3.07203	8.63456	pat1.pre	pre
AGCGTCGAGGGAAACA-1_1	10.1703	-2.72878	pat1.pre	pre
AGCGTCGCAGGACCCT-1_1	-8.54737	-1.04107	pat1.pre	pre
AGCTCCTAGAGGACGG-1_1	-5.29672	4.74364	pat1.pre	pre
AGCTCCTAGATGCCTT-1_1	10.5105	2.31957	pat1.pre	pre
AGCTCCTCAGACAGGT-1_1	0.143447	-13.7138	pat1.pre	pre
AGCTCCTCAGCTGTAT-1_1	-9.66184	5.11478	pat1.pre	pre
AGCTCCTGTGACTCAT-1_1	9.10603	-0.399163	pat1.pre	pre
AGCTCCTGTGATGCCC-1_1	-5.1563	8.02573	pat1.pre	pre
AGCTCCTTCCCTAACC-1_1	-4.74104	5.40649	pat1.pre	pre
AGCTCTCAGCTGCGAA-1_1	-2.82075	10.6556	pat1.pre	pre
AGCTCTCCAAAGCAAT-1_1	-7.6255	6.06231	pat1.pre	pre
AGCTCTCCAAGTCTGT-1_1	-3.27331	8.65826	pat1.pre	pre
AGCTCTCCATCAGTCA-1_1	8.41074	1.65998	pat1.pre	pre
AGCTCTCGTAGCGTAG-1_1	-6.89714	2.20148	pat1.pre	pre
AGCTCTCGTCACCCAG-1_1	7.91921	-2.96036	pat1.pre	pre
AGCTCTCGTCGCTTCT-1_1	7.50106	-3.98807	pat1.pre	pre
AGCTCTCGTCTAGCGC-1_1	-9.02385	-2.30768	pat1.pre	pre
AGCTCTCGTTCTCATT-1_1	-3.02799	8.25773	pat1.pre	pre
AGCTCTCTCAATACCG-1_1	-6.39604	2.56035	pat1.pre	pre
AGCTCTCTCGTGGACC-1_1	-4.85399	6.48707	pat1.pre	pre
AGCTCTCTCTGCAGTA-1_1	8.55275	1.29364	pat1.pre	pre
AGCTTGAAGATGTGTA-1_1	-6.55471	6.37976	pat1.pre	pre
AGCTTGAAGCTAGTTC-1_1	-6.40433	2.35669	pat1.pre	pre
AGCTTGAGTCTTCGTC-1_1	6.73037	-5.04499	pat1.pre	pre
AGCTTGAGTGACGGTA-1_1	8.92402	-3.80044	pat1.pre	pre
AGCTTGAGTTCGCTAA-1_1	8.56509	-2.12454	pat1.pre	pre
AGCTTGATCGGCTACG-1_1	9.2189	-2.00605	pat1.pre	pre
AGCTTGATCGTGGACC-1_1	-7.83793	9.3656	pat1.pre	pre
AGCTTGATCGTTACGA-1_1	-7.30384	9.41893	pat1.pre	pre
AGGCCACCATATACGC-1_1	9.00029	1.69525	pat1.pre	pre
AGGCCACCATGTCTCC-1_1	-3.53713	7.04461	pat1.pre	pre
AGGCCACGTGCTAGCC-1_1	-7.71994	1.75466	pat1.pre	pre
AGGCCACTCGGATGGA-1_1	9.85739	0.127691	pat1.pre	pre
AGGCCGTAGAGGGCTT-1_1	-9.31065	-3.05435	pat1.pre	pre
AGGCCGTAGGAGTTGC-1_1	-3.71968	6.73806	pat1.pre	pre
AGGCCGTAGGCGTACA-1_1	-7.73655	6.36051	pat1.pre	pre
AGGCCGTAGTGACATA-1_1	-4.37851	-9.05864	pat1.pre	pre
AGGCCGTCAGACGCTC-1_1	-3.38148	7.47636	pat1.pre	pre
AGGCCGTGTACGCTGC-1_1	7.37663	-2.68185	pat1.pre	pre
AGGCCGTGTACTTAGC-1_1	-3.32832	-10.2365	pat1.pre	pre
AGGCCGTGTGATGATA-1_1	-3.62704	8.23699	pat1.pre	pre
AGGCCGTGTGGTAACG-1_1	-3.96623	-8.96196	pat1.pre	pre
AGGGAGTAGCTTTGGT-1_1	-4.25124	11.3727	pat1.pre	pre
AGGGAGTAGTGGGCTA-1_1	10.8577	0.389191	pat1.pre	pre
AGGGAGTCAACTTGAC-1_1	-8.15761	7.16446	pat1.pre	pre
AGGGAGTCAATGGACG-1_1	-3.62706	11.0693	pat1.pre	pre
AGGGAGTTCCGTCAAA-1_1	-8.2992	-1.97981	pat1.pre	pre
AGGGAGTTCGTCTGAA-1_1	-1.71747	-13.2445	pat1.pre	pre
AGGGATGCACCGTTGG-1_1	0.0253988	-13.5354	pat1.pre	pre
AGGGATGCATGTCGAT-1_1	8.43317	0.309611	pat1.pre	pre
AGGGATGGTCTTCTCG-1_1	-6.84513	7.70614	pat1.pre	pre
AGGGATGGTGTGACGA-1_1	10.3317	-1.34885	pat1.pre	pre
AGGGATGGTTTCGCTC-1_1	-8.95639	5.19033	pat1.pre	pre
AGGGATGTCAACGAAA-1_1	-7.03813	5.70521	pat1.pre	pre
AGGGATGTCGAATCCA-1_1	-3.80187	-11.7458	pat1.pre	pre
AGGGTGAAGCTACCGC-1_1	-7.6287	7.54085	pat1.pre	pre
AGGGTGACAATAGCAA-1_1	10.1757	2.28124	pat1.pre	pre
AGGGTGACAGCTGTAT-1_1	7.73825	-4.3339	pat1.pre	pre
AGGGTGACATCCTAGA-1_1	-7.26093	2.82175	pat1.pre	pre
AGGGTGAGTGACGCCT-1_1	-9.48468	5.04746	pat1.pre	pre
AGGGTGATCAATACCG-1_1	8.84367	2.42897	pat1.pre	pre
AGGGTGATCATATCGG-1_1	-2.31878	8.28685	pat1.pre	pre
AGGGTGATCCTTTCGG-1_1	-2.10229	8.06796	pat1.pre	pre
AGGTCATAGGCTAGCA-1_1	6.562	-1.41193	pat1.pre	pre
AGGTCATAGTTATCGC-1_1	-4.78095	6.45021	pat1.pre	pre
AGGTCATCATCGACGC-1_1	8.23134	-3.55157	pat1.pre	pre
AGGTCATCATCGATTG-1_1	-9.00612	5.22006	pat1.pre	pre
AGGTCATGTCTAGCCG-1_1	10.7222	0.30675	pat1.pre	pre
AGGTCATTCCCGACTT-1_1	-9.60635	5.18999	pat1.pre	pre
AGGTCATTCTCGGACG-1_1	9.53606	1.40404	pat1.pre	pre
AGGTCATTCTGGGCCA-1_1	-6.5856	0.644857	pat1.pre	pre
AGGTCCGAGGAGTAGA-1_1	-2.76137	-12.9507	pat1.pre	pre
AGGTCCGAGGTAAACT-1_1	-7.14921	8.14585	pat1.pre	pre
AGGTCCGCAGTCAGAG-1_1	-4.17188	11.0647	pat1.pre	pre
AGGTCCGGTAAATGTG-1_1	-8.90189	-2.98293	pat1.pre	pre
AGGTCCGGTGAGCGAT-1_1	-8.50097	-0.647434	pat1.pre	pre
AGGTCCGGTTAAAGTG-1_1	-3.73095	-11.9026	pat1.pre	pre
AGGTCCGTCACAGTAC-1_1	-2.51853	7.83774	pat1.pre	pre
AGGTCCGTCCAAAGTC-1_1	-7.38709	4.51022	pat1.pre	pre
AGTAGTCAGCACAGGT-1_1	-1.88589	7.35684	pat1.pre	pre
AGTAGTCCAAAGCAAT-1_1	7.87496	-1.76707	pat1.pre	pre
AGTAGTCCAAGGACTG-1_1	-4.05109	-10.3166	pat1.pre	pre
AGTAGTCCAGCCTTTC-1_1	8.41615	0.376978	pat1.pre	pre
AGTAGTCGTTCGCTAA-1_1	-3.52221	7.97512	pat1.pre	pre
AGTAGTCGTTCGTGAT-1_1	-3.72565	-9.65638	pat1.pre	pre
AGTAGTCTCAGAAATG-1_1	6.3162	0.0226238	pat1.pre	pre
AGTAGTCTCAGCTTAG-1_1	8.5305	0.967202	pat1.pre	pre
AGTAGTCTCGCATGAT-1_1	8.54616	-2.39668	pat1.pre	pre
AGTAGTCTCTGACCTC-1_1	9.34879	-1.88343	pat1.pre	pre
AGTAGTCTCTTGAGGT-1_1	-3.66046	-9.8208	pat1.pre	pre
AGTCTTTAGCATCATC-1_1	9.02389	-4.62562	pat1.pre	pre
AGTCTTTAGTTCGCGC-1_1	-3.45955	8.10963	pat1.pre	pre
AGTCTTTCACGTAAGG-1_1	-3.15327	-1.58787	pat1.pre	pre
AGTCTTTGTCTTGATG-1_1	-2.39087	8.32424	pat1.pre	pre
AGTCTTTGTTATTCTC-1_1	-7.38113	6.76605	pat1.pre	pre
AGTCTTTTCAGTTGAC-1_1	6.90076	-1.89983	pat1.pre	pre
AGTCTTTTCCCAAGTA-1_1	-2.31963	7.08832	pat1.pre	pre
AGTCTTTTCCCATTAT-1_1	8.51705	-1.93236	pat1.pre	pre
AGTCTTTTCTCCCTGA-1_1	-9.91569	4.51316	pat1.pre	pre
AGTGAGGAGACTCGGA-1_1	-7.16438	6.77951	pat1.pre	pre
AGTGAGGAGGACATTA-1_1	-9.09315	5.25101	pat1.pre	pre
AGTGAGGCAACGCACC-1_1	-9.88233	5.03246	pat1.pre	pre
AGTGAGGCAAGCGATG-1_1	-3.12293	-1.62574	pat1.pre	pre
AGTGAGGCAGCTGTAT-1_1	11.1387	2.0196	pat1.pre	pre
AGTGAGGCATTATCTC-1_1	-4.05993	-11.476	pat1.pre	pre
AGTGAGGCATTGAGCT-1_1	-6.98247	1.90394	pat1.pre	pre
AGTGAGGTCTATCCCG-1_1	-8.7325	4.43961	pat1.pre	pre
AGTGGGAAGAATGTGT-1_1	7.22842	-2.47325	pat1.pre	pre
AGTGGGACAACCGCCA-1_1	-3.07494	11.7173	pat1.pre	pre
AGTGGGACAGTTCATG-1_1	6.23972	-0.068266	pat1.pre	pre
AGTGGGACATGGGAAC-1_1	-3.48087	11.3178	pat1.pre	pre
AGTGGGAGTCTTCGTC-1_1	10.8083	-0.980287	pat1.pre	pre
AGTGGGAGTTTAGCTG-1_1	9.38117	-1.04103	pat1.pre	pre
AGTGGGAGTTTGTTTC-1_1	-3.00326	11.2262	pat1.pre	pre
AGTGTCAAGGCTAGGT-1_1	8.34316	1.05932	pat1.pre	pre
AGTGTCAAGTTGAGTA-1_1	-3.78754	10.7829	pat1.pre	pre
AGTGTCACACCAGGTC-1_1	-9.37263	-4.2489	pat1.pre	pre
AGTGTCACATTCGACA-1_1	9.30568	2.72807	pat1.pre	pre
AGTGTCAGTAACGTTC-1_1	-2.41118	8.36993	pat1.pre	pre
AGTGTCAGTACAGTTC-1_1	-4.80391	-10.4749	pat1.pre	pre
AGTGTCAGTCATACTG-1_1	-9.6452	-3.83124	pat1.pre	pre
AGTGTCAGTCTCTTAT-1_1	-4.18931	11.2702	pat1.pre	pre
AGTGTCAGTGTGTGCC-1_1	-8.70125	-2.0628	pat1.pre	pre
AGTGTCATCACCTTAT-1_1	8.72872	-2.54022	pat1.pre	pre
AGTGTCATCTTAGAGC-1_1	-6.53013	2.06516	pat1.pre	pre
AGTGTCATCTTTAGGG-1_1	-3.47489	7.47971	pat1.pre	pre
AGTTGGTAGCGTTCCG-1_1	-0.671092	-13.3307	pat1.pre	pre
AGTTGGTAGGAATTAC-1_1	8.43873	-0.790747	pat1.pre	pre
AGTTGGTAGGATATAC-1_1	-5.6013	8.35192	pat1.pre	pre
AGTTGGTCACGAAAGC-1_1	-9.37346	5.327	pat1.pre	pre
AGTTGGTCAGGAATGC-1_1	-3.6375	-11.0899	pat1.pre	pre
AGTTGGTCAGGCAGTA-1_1	-8.67503	-4.18134	pat1.pre	pre
AGTTGGTTCCTTAATC-1_1	-2.40558	8.47434	pat1.pre	pre
ATAACGCAGCCAGGAT-1_1	8.86318	-0.782958	pat1.pre	pre
ATAACGCCACAGACAG-1_1	-4.41307	-9.10679	pat1.pre	pre
ATAACGCCATCGGTTA-1_1	8.17007	-2.17184	pat1.pre	pre
ATAACGCGTTAAGATG-1_1	10.7911	-0.848251	pat1.pre	pre
ATAACGCTCCTTTACA-1_1	-7.44219	9.46802	pat1.pre	pre
ATAAGAGAGATGTGTA-1_1	7.70219	-1.67292	pat1.pre	pre
ATAAGAGAGCGACGTA-1_1	8.97544	-4.50849	pat1.pre	pre
ATAAGAGAGTTGAGTA-1_1	-7.55196	9.10651	pat1.pre	pre
ATAAGAGCACCATGTA-1_1	-3.85598	11.6702	pat1.pre	pre
ATAAGAGCAGTGAGTG-1_1	-9.64307	-3.07157	pat1.pre	pre
ATAAGAGGTGCACGAA-1_1	-3.97606	11.0308	pat1.pre	pre
ATAAGAGTCACAGTAC-1_1	9.89099	0.243821	pat1.pre	pre
ATAAGAGTCCGCGGTA-1_1	11.6304	0.591037	pat1.pre	pre
ATAAGAGTCTAACTGG-1_1	-3.11507	7.43398	pat1.pre	pre
ATAGACCAGAAACCTA-1_1	-7.88696	9.31979	pat1.pre	pre
ATAGACCAGGCAGGTT-1_1	-7.61033	6.47016	pat1.pre	pre
ATAGACCAGGCATGGT-1_1	6.882	-4.33423	pat1.pre	pre
ATAGACCAGGCTCAGA-1_1	-6.86735	9.1216	pat1.pre	pre
ATAGACCAGGTGCTAG-1_1	-4.45913	7.48497	pat1.pre	pre
ATAGACCCAACACGCC-1_1	-2.88532	11.4955	pat1.pre	pre
ATAGACCCACGGTAGA-1_1	-9.51635	4.56953	pat1.pre	pre
ATAGACCCAGGGATTG-1_1	9.74901	-2.46843	pat1.pre	pre
ATAGACCCATTCCTCG-1_1	8.9634	1.21177	pat1.pre	pre
ATAGACCGTACAGTTC-1_1	-1.95831	8.13181	pat1.pre	pre
ATAGACCGTATTACCG-1_1	9.30882	0.68899	pat1.pre	pre
ATAGACCGTATTAGCC-1_1	10.4437	1.37417	pat1.pre	pre
ATAGACCGTCTTGTCC-1_1	-8.08149	5.38827	pat1.pre	pre
ATAGACCGTGTTTGTG-1_1	6.14967	-0.87207	pat1.pre	pre
ATAGACCGTTCCATGA-1_1	-3.38863	11.4221	pat1.pre	pre
ATAGACCGTTGACGTT-1_1	-8.52196	-3.02	pat1.pre	pre
ATAGACCGTTTACTCT-1_1	6.28182	-2.86868	pat1.pre	pre
ATAGACCTCTGCGGCA-1_1	-4.03891	7.52536	pat1.pre	pre
ATCACGAAGACTAAGT-1_1	9.17966	0.865628	pat1.pre	pre
ATCACGAAGACTGGGT-1_1	8.33729	0.757716	pat1.pre	pre
ATCACGAAGCACCGTC-1_1	0.61232	-4.90303	pat1.pre	pre
ATCACGAGTCACAAGG-1_1	8.32099	-3.1501	pat1.pre	pre
ATCACGATCAGTCAGT-1_1	8.46083	1.74433	pat1.pre	pre
ATCATCTAGACTTTCG-1_1	-7.05864	1.99064	pat1.pre	pre
ATCATCTAGTGGTCCC-1_1	6.18614	-0.562227	pat1.pre	pre
ATCATCTAGTTTAGGA-1_1	-3.7449	10.76	pat1.pre	pre
ATCATCTCAATCGAAA-1_1	5.80042	-7.17194	pat1.pre	pre
ATCATCTCACCAACCG-1_1	11.3393	0.567465	pat1.pre	pre
ATCATCTCATACGCCG-1_1	-3.34138	11.7159	pat1.pre	pre
ATCATCTGTAGCTAAA-1_1	-3.87889	-11.2274	pat1.pre	pre
ATCATCTTCGGATGTT-1_1	-6.94092	7.98165	pat1.pre	pre
ATCATCTTCTTCGAGA-1_1	-6.58165	8.71166	pat1.pre	pre
ATCATGGAGACCTAGG-1_1	-4.49403	5.94285	pat1.pre	pre
ATCATGGAGTTGTAGA-1_1	-3.84737	-10.4292	pat1.pre	pre
ATCATGGCAAGGTTTC-1_1	8.21914	-3.35436	pat1.pre	pre
ATCATGGCAATCGGTT-1_1	-6.35968	2.76649	pat1.pre	pre
ATCATGGTCAACACCA-1_1	5.72094	-6.60797	pat1.pre	pre
ATCCACCCAAGAAGAG-1_1	-7.48315	8.53345	pat1.pre	pre
ATCCACCCACCGTTGG-1_1	-9.37203	4.98674	pat1.pre	pre
ATCCACCCAGATGGGT-1_1	9.06331	-1.86607	pat1.pre	pre
ATCCACCGTATGAAAC-1_1	-7.23527	1.60192	pat1.pre	pre
ATCCACCGTCGCGTGT-1_1	-4.94728	5.01842	pat1.pre	pre
ATCCACCGTCGGATCC-1_1	-4.17989	10.8453	pat1.pre	pre
ATCCGAAAGTGAACGC-1_1	10.9991	-1.37044	pat1.pre	pre
ATCCGAACAGATCTGT-1_1	-3.57611	-10.4255	pat1.pre	pre
ATCCGAACATTTCACT-1_1	-9.41944	-3.8169	pat1.pre	pre
ATCCGAATCAGGCAAG-1_1	-3.90626	11.4421	pat1.pre	pre
ATCCGAATCCGGGTGT-1_1	11.1484	2.33538	pat1.pre	pre
ATCCGAATCCGTAGGC-1_1	0.147257	-13.3767	pat1.pre	pre
ATCCGAATCGTCCAGG-1_1	-9.08044	-3.06381	pat1.pre	pre
ATCGAGTCACATGGGA-1_1	-7.36043	5.97934	pat1.pre	pre
ATCGAGTCAGTCGATT-1_1	10.0556	2.66461	pat1.pre	pre
ATCGAGTCATCCGTGG-1_1	-1.95683	8.04195	pat1.pre	pre
ATCGAGTGTCCCTTGT-1_1	-9.54082	-4.16956	pat1.pre	pre
ATCGAGTGTCTTGCGG-1_1	-9.81389	-3.34001	pat1.pre	pre
ATCTACTCACATCCAA-1_1	7.94057	-0.81571	pat1.pre	pre
ATCTACTGTACACCGC-1_1	8.60911	-2.66366	pat1.pre	pre
ATCTACTTCAAAGTAG-1_1	7.57396	2.59347	pat1.pre	pre
ATCTACTTCCGAAGAG-1_1	7.40963	1.30167	pat1.pre	pre
ATCTACTTCTGCTTGC-1_1	-4.72717	5.41531	pat1.pre	pre
ATCTGCCAGAAGGGTA-1_1	-4.75676	-9.01412	pat1.pre	pre
ATCTGCCAGCGCTTAT-1_1	-8.49234	8.7494	pat1.pre	pre
ATCTGCCCACCCAGTG-1_1	-7.35215	-2.32395	pat1.pre	pre
ATCTGCCCACGAAGCA-1_1	-4.80806	-8.61469	pat1.pre	pre
ATCTGCCGTCCTCCAT-1_1	0.142584	-13.1214	pat1.pre	pre
ATCTGCCGTTTGGGCC-1_1	-4.06437	-9.51892	pat1.pre	pre
ATCTGCCTCTACTATC-1_1	-5.10413	4.77167	pat1.pre	pre
ATGAGGGAGAGCTGCA-1_1	-3.61193	-10.5143	pat1.pre	pre
ATGAGGGAGTCATCCA-1_1	-4.34252	-9.99851	pat1.pre	pre
ATGAGGGCATCACAAC-1_1	-3.62149	-11.4818	pat1.pre	pre
ATGAGGGTCCCTCTTT-1_1	9.72328	-3.04391	pat1.pre	pre
ATGCGATAGAATCTCC-1_1	-6.06588	3.29368	pat1.pre	pre
ATGCGATAGACCACGA-1_1	-6.12544	5.81721	pat1.pre	pre
ATGCGATCAGGAATCG-1_1	0.00993587	-4.9799	pat1.pre	pre
ATGCGATTCCGCGCAA-1_1	-9.9565	4.63329	pat1.pre	pre
ATGCGATTCGCGTAGC-1_1	-1.81368	7.85709	pat1.pre	pre
ATGGGAGGTTCGAATC-1_1	-9.35342	-3.12056	pat1.pre	pre
ATGTGTGAGCGAAGGG-1_1	0.594185	-13.4499	pat1.pre	pre
ATGTGTGCAAACCTAC-1_1	-2.79257	10.9931	pat1.pre	pre
ATGTGTGCACCAGGTC-1_1	10.2992	-2.16342	pat1.pre	pre
ATGTGTGCAGCATGAG-1_1	10.0412	1.78168	pat1.pre	pre
ATGTGTGGTCCGAATT-1_1	-4.1877	11.4618	pat1.pre	pre
ATGTGTGTCGTCCGTT-1_1	-3.63542	-11.7155	pat1.pre	pre
ATTACTCAGCTTATCG-1_1	-3.78404	-9.13853	pat1.pre	pre
ATTACTCAGTTAACGA-1_1	-7.5743	7.90409	pat1.pre	pre
ATTACTCCAGTGGAGT-1_1	9.06851	-2.82518	pat1.pre	pre
ATTACTCGTCAAAGCG-1_1	-7.01138	9.45946	pat1.pre	pre
ATTACTCGTTACGACT-1_1	-3.7321	-10.7065	pat1.pre	pre
ATTACTCTCCAAGCCG-1_1	-7.53715	8.95881	pat1.pre	pre
ATTACTCTCTGCTGCT-1_1	-9.51901	4.53949	pat1.pre	pre
ATTATCCAGTCCGTAT-1_1	-3.6333	-10.4127	pat1.pre	pre
ATTATCCCAAACTGCT-1_1	8.56744	2.08382	pat1.pre	pre
ATTATCCCAAAGTGCG-1_1	8.55382	-3.92628	pat1.pre	pre
ATTATCCCACAAGCCC-1_1	7.05729	-2.32476	pat1.pre	pre
ATTATCCCACCCATTC-1_1	9.62102	1.58792	pat1.pre	pre
ATTATCCCACGGACAA-1_1	4.15162	1.41604	pat1.pre	pre
ATTATCCGTGACAAAT-1_1	7.96591	-4.22078	pat1.pre	pre
ATTATCCTCAACACTG-1_1	-6.03678	3.25164	pat1.pre	pre
ATTATCCTCTTTACGT-1_1	-8.19875	-3.43651	pat1.pre	pre
ATTCTACAGAATCTCC-1_1	-3.59114	-9.60952	pat1.pre	pre
ATTCTACAGTTAGGTA-1_1	5.58858	2.23849	pat1.pre	pre
ATTCTACCACGGCGTT-1_1	-2.3322	8.05031	pat1.pre	pre
ATTCTACCATAACCTG-1_1	-7.43698	9.64147	pat1.pre	pre
ATTCTACTCATATCGG-1_1	10.1441	-2.15295	pat1.pre	pre
ATTCTACTCGAGGTAG-1_1	-8.12418	-1.47435	pat1.pre	pre
ATTGGACAGACCACGA-1_1	-7.79099	4.27753	pat1.pre	pre
ATTGGACAGCAGCGTA-1_1	9.21765	-1.05837	pat1.pre	pre
ATTGGACCACATTAGC-1_1	-3.2744	7.55576	pat1.pre	pre
ATTGGACGTTACCGAT-1_1	10.6092	-0.0774851	pat1.pre	pre
ATTGGACTCCAGTATG-1_1	-2.45717	7.4936	pat1.pre	pre
ATTGGACTCCCGGATG-1_1	-9.22853	-3.64311	pat1.pre	pre
ATTGGTGAGACTACAA-1_1	-6.63575	1.1143	pat1.pre	pre
ATTGGTGAGCCACTAT-1_1	6.61322	-2.85866	pat1.pre	pre
ATTGGTGAGTCCATAC-1_1	-9.49607	-3.82245	pat1.pre	pre
ATTGGTGCACGACGAA-1_1	-8.67948	-1.21523	pat1.pre	pre
ATTGGTGCACGTGAGA-1_1	-2.82475	-12.7908	pat1.pre	pre
ATTGGTGCATTGGTAC-1_1	-3.74158	11.1953	pat1.pre	pre
ATTGGTGGTTCCACGG-1_1	11.2702	1.03829	pat1.pre	pre
ATTTCTGAGAGTGAGA-1_1	-2.70797	-12.8439	pat1.pre	pre
ATTTCTGAGATGCGAC-1_1	6.12206	-1.5776	pat1.pre	pre
ATTTCTGCAAGCTGGA-1_1	7.42683	-3.0768	pat1.pre	pre
ATTTCTGCACAGGCCT-1_1	-7.56119	1.30641	pat1.pre	pre
ATTTCTGCACATCTTT-1_1	-8.59149	-2.31543	pat1.pre	pre
ATTTCTGGTAGAGCTG-1_1	-5.99542	3.20062	pat1.pre	pre
ATTTCTGTCAGCGACC-1_1	7.97192	0.0624286	pat1.pre	pre
ATTTCTGTCCACGTTC-1_1	7.27922	-2.34345	pat1.pre	pre
ATTTCTGTCCGCTGTT-1_1	-9.34329	-1.07675	pat1.pre	pre
ATTTCTGTCCTAGTGA-1_1	-4.40574	11.2557	pat1.pre	pre
ATTTCTGTCTACTATC-1_1	-3.51861	-11.5127	pat1.pre	pre
ATTTCTGTCTCGCTTG-1_1	-3.04889	7.29969	pat1.pre	pre
ATTTCTGTCTTGTACT-1_1	11.5465	0.576112	pat1.pre	pre
CAACCAAGTCGCGAAA-1_1	-4.32888	11.1251	pat1.pre	pre
CAACCAAGTGACTACT-1_1	0.59932	-5.04132	pat1.pre	pre
CAACCAAGTTCACGGC-1_1	6.36079	-2.40271	pat1.pre	pre
CAACCAATCCACTCCA-1_1	-7.96217	9.48046	pat1.pre	pre
CAACCAATCGGTTAAC-1_1	-8.92384	5.10347	pat1.pre	pre
CAACCTCCACTCAGGC-1_1	-2.77005	-10.4475	pat1.pre	pre
CAACCTCGTAACGACG-1_1	-9.17646	5.5299	pat1.pre	pre
CAACCTCGTAGCAAAT-1_1	9.43861	2.73825	pat1.pre	pre
CAACCTCGTAGGGTAC-1_1	-4.10332	11.0993	pat1.pre	pre
CAACCTCTCATTGCGA-1_1	-3.87748	8.78996	pat1.pre	pre
CAACCTCTCCCGACTT-1_1	-7.33202	9.30243	pat1.pre	pre
CAACCTCTCGGCGGTT-1_1	-3.26467	11.6195	pat1.pre	pre
CAACTAGAGATGAGAG-1_1	-2.88557	11.2277	pat1.pre	pre
CAACTAGAGCCACCTG-1_1	-4.78709	6.5351	pat1.pre	pre
CAACTAGAGCTGGAAC-1_1	-5.14145	-9.87775	pat1.pre	pre
CAACTAGAGGCATTGG-1_1	-3.01194	7.71136	pat1.pre	pre
CAACTAGCACACCGAC-1_1	-8.62095	-0.797285	pat1.pre	pre
CAACTAGGTCAGATAA-1_1	-2.89598	10.8009	pat1.pre	pre
CAACTAGGTCAGTGGA-1_1	-2.41897	7.97476	pat1.pre	pre
CAACTAGGTCCGTCAG-1_1	-6.92527	6.09725	pat1.pre	pre
CAACTAGTCACGCATA-1_1	-3.55674	11.6838	pat1.pre	pre
CAACTAGTCTCGCATC-1_1	-3.10354	10.7563	pat1.pre	pre
CAAGAAAAGATATGGT-1_1	11.1188	0.319216	pat1.pre	pre
CAAGAAAAGCCCGAAA-1_1	6.7124	-7.02148	pat1.pre	pre
CAAGAAAAGTCATCCA-1_1	-2.31698	8.78723	pat1.pre	pre
CAAGAAACACAAGTAA-1_1	-7.70362	9.73278	pat1.pre	pre
CAAGAAACACGTAAGG-1_1	-7.40003	2.14899	pat1.pre	pre
CAAGAAACATGCTGGC-1_1	-4.67424	-8.57984	pat1.pre	pre
CAAGAAAGTACGACCC-1_1	5.28123	-1.72323	pat1.pre	pre
CAAGAAAGTCCGTCAG-1_1	-3.80307	11.5439	pat1.pre	pre
CAAGAAATCGAGCCCA-1_1	-1.91045	7.33787	pat1.pre	pre
CAAGAAATCGTACGGC-1_1	8.95363	-1.57058	pat1.pre	pre
CAAGAAATCTGCGACG-1_1	6.29805	-4.96037	pat1.pre	pre
CAAGATCAGCCACCTG-1_1	-2.93215	10.542	pat1.pre	pre
CAAGATCAGGCGATAC-1_1	-1.83293	7.96815	pat1.pre	pre
CAAGATCAGGTACTCT-1_1	-8.69142	4.77224	pat1.pre	pre
CAAGATCAGTCTCAAC-1_1	-3.44416	8.06044	pat1.pre	pre
CAAGATCCAATCGAAA-1_1	-4.5298	9.19468	pat1.pre	pre
CAAGATCCATGGTAGG-1_1	8.96481	-3.66491	pat1.pre	pre
CAAGATCGTACTCTCC-1_1	-2.71581	7.09523	pat1.pre	pre
CAAGATCTCGGAGGTA-1_1	9.39795	-1.15221	pat1.pre	pre
CAAGGCCCAGCTGTGC-1_1	-5.81574	7.53259	pat1.pre	pre
CAAGGCCGTAAGTTCC-1_1	-2.2948	7.39478	pat1.pre	pre
CAAGGCCGTCCATCCT-1_1	-9.10386	-1.86276	pat1.pre	pre
CAAGGCCGTTAAAGAC-1_1	-4.66385	6.49171	pat1.pre	pre
CAAGGCCGTTAGAACA-1_1	-4.67794	6.56538	pat1.pre	pre
CAAGTTGCATATACCG-1_1	-6.08533	3.19889	pat1.pre	pre
CAAGTTGGTACATGTC-1_1	6.07195	0.216715	pat1.pre	pre
CAAGTTGGTATGAAAC-1_1	-6.71346	5.32547	pat1.pre	pre
CAAGTTGGTTTAGGAA-1_1	8.58389	1.82801	pat1.pre	pre
CAAGTTGTCAAAGTAG-1_1	7.00853	1.35812	pat1.pre	pre
CAAGTTGTCATGTCTT-1_1	10.4955	-1.81414	pat1.pre	pre
CAAGTTGTCTTCGGTC-1_1	8.40525	1.81049	pat1.pre	pre
CACAAACAGCCCAATT-1_1	9.3944	2.32055	pat1.pre	pre
CACAAACAGGAATTAC-1_1	6.22225	-5.13116	pat1.pre	pre
CACAAACAGTCCAGGA-1_1	-1.75297	7.65217	pat1.pre	pre
CACAAACCAAAGCGGT-1_1	6.25008	-1.60506	pat1.pre	pre
CACAAACCAAGCTGAG-1_1	-1.92193	7.34446	pat1.pre	pre
CACAAACCATTGAGCT-1_1	-2.73617	-12.8261	pat1.pre	pre
CACAAACGTGGGTCAA-1_1	-3.52078	11.2635	pat1.pre	pre
CACAAACTCCATGAAC-1_1	6.31567	-5.17814	pat1.pre	pre
CACAAACTCGTTACAG-1_1	7.99213	1.93851	pat1.pre	pre
CACACAAAGAACAACT-1_1	6.58187	-3.78976	pat1.pre	pre
CACACAACATCGGACC-1_1	-4.10051	-8.6808	pat1.pre	pre
CACACAAGTGTCCTCT-1_1	-7.25108	9.37623	pat1.pre	pre
CACACAAGTTCCACGG-1_1	-9.01407	5.22393	pat1.pre	pre
CACACAATCATATCGG-1_1	-7.10641	-0.256912	pat1.pre	pre
CACACAATCTTACCGC-1_1	6.98064	-2.37631	pat1.pre	pre
CACACCTAGCTAGGCA-1_1	-3.2572	10.3367	pat1.pre	pre
CACACCTAGGTAGCCA-1_1	-8.40652	8.16078	pat1.pre	pre
CACACCTCACGGTTTA-1_1	9.94417	-0.669243	pat1.pre	pre
CACACCTCAGCGTCCA-1_1	-1.5749	-13.3545	pat1.pre	pre
CACACCTGTCGCTTCT-1_1	-8.94307	-4.31689	pat1.pre	pre
CACACCTTCCACTGGG-1_1	6.16732	-1.60088	pat1.pre	pre
CACACCTTCTCTTGAT-1_1	-2.68551	7.34922	pat1.pre	pre
CACACTCAGAATCTCC-1_1	-3.94371	8.86583	pat1.pre	pre
CACACTCAGGCCATAG-1_1	-8.82427	-2.66919	pat1.pre	pre
CACACTCAGTCCGTAT-1_1	9.39402	2.39392	pat1.pre	pre
CACACTCCAATGCCAT-1_1	-6.21704	3.37227	pat1.pre	pre
CACACTCGTAGCCTCG-1_1	-7.12067	9.23956	pat1.pre	pre
CACACTCGTAGCTGCC-1_1	6.71332	-5.32181	pat1.pre	pre
CACACTCGTGGTAACG-1_1	9.34431	2.25684	pat1.pre	pre
CACACTCTCACCATAG-1_1	-8.02032	9.39059	pat1.pre	pre
CACAGGCAGAGTACCG-1_1	-3.94583	-0.703098	pat1.pre	pre
CACAGGCCAAGTAGTA-1_1	-9.28309	-4.19772	pat1.pre	pre
CACAGGCCACCTATCC-1_1	11.3312	2.5036	pat1.pre	pre
CACAGGCCAGTAACGG-1_1	-2.8164	6.83536	pat1.pre	pre
CACAGGCGTACGACCC-1_1	-3.52214	10.9859	pat1.pre	pre
CACAGGCGTCCGAATT-1_1	-7.59912	6.98902	pat1.pre	pre
CACAGGCTCTAACCGA-1_1	-8.41624	-3.15458	pat1.pre	pre
CACAGGCTCTACGAGT-1_1	-9.3659	5.20378	pat1.pre	pre
CACAGGCTCTTGTACT-1_1	-7.3872	9.51055	pat1.pre	pre
CACAGTAAGAGTGACC-1_1	-3.45852	7.90081	pat1.pre	pre
CACAGTACAGATCTGT-1_1	-3.03851	7.78966	pat1.pre	pre
CACAGTAGTCGCATAT-1_1	-3.21016	11.1858	pat1.pre	pre
CACAGTAGTGTAAGTA-1_1	11.2287	1.10479	pat1.pre	pre
CACAGTATCAGCTGGC-1_1	-3.7227	7.51962	pat1.pre	pre
CACAGTATCTAACCGA-1_1	-8.99873	-3.03787	pat1.pre	pre
CACAGTATCTCGAGTA-1_1	-8.18034	9.61632	pat1.pre	pre
CACATAGAGACTAGAT-1_1	-8.07041	-1.20894	pat1.pre	pre
CACATAGAGTACACCT-1_1	-7.91623	8.52781	pat1.pre	pre
CACATAGCATCACAAC-1_1	8.82342	1.65434	pat1.pre	pre
CACATAGGTAGAAAGG-1_1	-4.07462	8.14149	pat1.pre	pre
CACATAGTCACTTACT-1_1	-3.10713	7.84854	pat1.pre	pre
CACATAGTCACTTCAT-1_1	3.91404	-2.24084	pat1.pre	pre
CACATTTAGAAGCCCA-1_1	6.65009	-3.36137	pat1.pre	pre
CACATTTAGCACCGCT-1_1	7.26877	2.16159	pat1.pre	pre
CACATTTAGCGCCTTG-1_1	-7.73285	0.0663435	pat1.pre	pre
CACATTTCAAGTAATG-1_1	-3.0563	7.77862	pat1.pre	pre
CACATTTGTTGTACAC-1_1	10.3554	3.07375	pat1.pre	pre
CACATTTTCATTCACT-1_1	-7.30145	-0.244638	pat1.pre	pre
CACATTTTCCAAGCCG-1_1	6.69753	-4.06958	pat1.pre	pre
CACATTTTCGTAGGAG-1_1	-3.56687	-10.8723	pat1.pre	pre
CACATTTTCTTGCCGT-1_1	-3.41556	8.15587	pat1.pre	pre
CACCACTAGACGCACA-1_1	7.90147	2.64151	pat1.pre	pre
CACCACTAGCTGTTCA-1_1	6.15095	0.219453	pat1.pre	pre
CACCACTCAATCGAAA-1_1	-8.64013	-2.14987	pat1.pre	pre
CACCACTCACCTTGTC-1_1	10.0249	0.351274	pat1.pre	pre
CACCACTGTCGACTGC-1_1	-2.62648	7.62491	pat1.pre	pre
CACCACTGTTAGGGTG-1_1	-7.78778	8.50836	pat1.pre	pre
CACCACTGTTGCCTCT-1_1	-8.12827	-2.08702	pat1.pre	pre
CACCACTTCCAGGGCT-1_1	-9.60053	4.98909	pat1.pre	pre
CACCACTTCCTACAGA-1_1	8.56619	2.74988	pat1.pre	pre
CACCAGGAGAAGAAGC-1_1	-6.07834	5.55014	pat1.pre	pre
CACCAGGAGTGACTCT-1_1	-2.31373	7.12461	pat1.pre	pre
CACCAGGAGTTGCAGG-1_1	-2.38023	8.23491	pat1.pre	pre
CACCAGGCATAACCTG-1_1	-3.02784	11.3752	pat1.pre	pre
CACCAGGGTAGGCTGA-1_1	-5.0437	6.77207	pat1.pre	pre
CACCAGGGTCTGCAAT-1_1	6.43371	0.812673	pat1.pre	pre
CACCAGGGTGTCCTCT-1_1	-3.29424	8.90411	pat1.pre	pre
CACCAGGGTTTGCATG-1_1	-8.30732	8.87318	pat1.pre	pre
CACCTTGGTCTCGTTC-1_1	7.95615	0.867586	pat1.pre	pre
CACCTTGTCCGATATG-1_1	-8.60717	-3.14933	pat1.pre	pre
CACCTTGTCTAACCGA-1_1	-4.82727	-9.46267	pat1.pre	pre
CACTCCAAGCACACAG-1_1	4.34969	0.626665	pat1.pre	pre
CACTCCAAGCCACGTC-1_1	5.79183	-8.92458	pat1.pre	pre
CACTCCAAGCCGCCTA-1_1	-8.766	-2.96662	pat1.pre	pre
CACTCCAAGTGGTCCC-1_1	6.61297	-2.46459	pat1.pre	pre
CACTCCACAGCGAACA-1_1	-2.67712	7.41123	pat1.pre	pre
CAGAATCAGATACACA-1_1	-2.47501	8.82619	pat1.pre	pre
CAGAATCAGTAGGCCA-1_1	9.66637	2.9044	pat1.pre	pre
CAGAATCCAAGCGATG-1_1	-3.09784	8.49469	pat1.pre	pre
CAGAATCCATGGATGG-1_1	7.10695	-4.33118	pat1.pre	pre
CAGAATCCATGTTCCC-1_1	-3.04127	11.1765	pat1.pre	pre
CAGAATCGTCTCCCTA-1_1	-9.488	4.83717	pat1.pre	pre
CAGAATCGTTCGTCTC-1_1	8.56562	2.50367	pat1.pre	pre
CAGAATCTCATAACCG-1_1	-9.45624	4.70255	pat1.pre	pre
CAGAATCTCTAACTGG-1_1	11.1394	-0.235861	pat1.pre	pre
CAGAATCTCTGCAAGT-1_1	-7.60011	9.17104	pat1.pre	pre
CAGAGAGCATGAGCGA-1_1	-6.16511	8.86046	pat1.pre	pre
CAGAGAGCATGGTCAT-1_1	-3.51413	11.2314	pat1.pre	pre
CAGAGAGCATTCCTGC-1_1	-3.47869	-11.0734	pat1.pre	pre
CAGAGAGGTACCAGTT-1_1	8.82136	-1.30573	pat1.pre	pre
CAGAGAGTCTCTGCTG-1_1	11.6976	0.336819	pat1.pre	pre
CAGAGAGTCTGTGCAA-1_1	8.59755	-3.43882	pat1.pre	pre
CAGATCAAGAAACGCC-1_1	10.27	0.052867	pat1.pre	pre
CAGATCAAGAGTCGGT-1_1	-4.3487	10.9354	pat1.pre	pre
CAGATCAAGTCCAGGA-1_1	8.04965	1.51138	pat1.pre	pre
CAGATCACAGTTCATG-1_1	0.679674	-5.24763	pat1.pre	pre
CAGATCACATGCAATC-1_1	8.42575	-3.23149	pat1.pre	pre
CAGATCAGTATCGCAT-1_1	6.94729	-2.3527	pat1.pre	pre
CAGATCAGTCCGAGTC-1_1	8.42603	-3.40066	pat1.pre	pre
CAGATCAGTGCTTCTC-1_1	8.16608	0.592854	pat1.pre	pre
CAGCAGCAGATGTGTA-1_1	-8.31201	-1.62693	pat1.pre	pre
CAGCAGCAGCTCCCAG-1_1	-3.03879	8.06361	pat1.pre	pre
CAGCAGCAGGCTAGGT-1_1	-8.35601	7.51724	pat1.pre	pre
CAGCAGCAGGGAGTAA-1_1	7.18587	1.58723	pat1.pre	pre
CAGCAGCAGGGCTTGA-1_1	10.7215	1.20922	pat1.pre	pre
CAGCAGCCAGTTCCCT-1_1	6.20903	-4.66087	pat1.pre	pre
CAGCAGCTCAGCACAT-1_1	-2.0358	7.89483	pat1.pre	pre
CAGCAGCTCCATGAAC-1_1	4.9405	-2.38354	pat1.pre	pre
CAGCATAAGTGCAAGC-1_1	-8.68159	-2.89281	pat1.pre	pre
CAGCATACAATAGAGT-1_1	9.4966	-2.58982	pat1.pre	pre
CAGCATAGTCCGAGTC-1_1	-2.45944	6.86961	pat1.pre	pre
CAGCATATCGCTTAGA-1_1	-9.36134	-3.23361	pat1.pre	pre
CAGCCGAAGGCTCTTA-1_1	-2.89394	10.7937	pat1.pre	pre
CAGCCGAAGGTGACCA-1_1	-2.97809	10.8401	pat1.pre	pre
CAGCCGACAGGGTTAG-1_1	8.12436	-2.59748	pat1.pre	pre
CAGCCGATCACTGGGC-1_1	-9.24112	-4.31991	pat1.pre	pre
CAGCCGATCTGTACGA-1_1	-2.09544	7.38361	pat1.pre	pre
CAGCGACAGATCCCAT-1_1	-4.81224	5.43929	pat1.pre	pre
CAGCGACAGGGAACGG-1_1	-4.99934	-10.2202	pat1.pre	pre
CAGCGACAGTGAACGC-1_1	5.94537	-8.82958	pat1.pre	pre
CAGCGACCAAAGGAAG-1_1	-4.22504	-10.9788	pat1.pre	pre
CAGCGACCAGCTGCTG-1_1	10.7421	-0.127415	pat1.pre	pre
CAGCGACGTACAGACG-1_1	-1.43942	3.39099	pat1.pre	pre
CAGCGACTCGAGAACG-1_1	-7.95078	9.17585	pat1.pre	pre
CAGCGACTCGCGATCG-1_1	-4.35813	11.0694	pat1.pre	pre
CAGCTAAAGCCACGCT-1_1	9.16774	-0.667798	pat1.pre	pre
CAGCTAAAGTGCGATG-1_1	-2.68104	8.59809	pat1.pre	pre
CAGCTAAGTAGGAGTC-1_1	10.1689	-2.64868	pat1.pre	pre
CAGCTAAGTCAAGCGA-1_1	6.19665	-4.00853	pat1.pre	pre
CAGCTAATCCTATTCA-1_1	7.48228	1.56772	pat1.pre	pre
CAGCTAATCGGTCCGA-1_1	0.124057	-4.74343	pat1.pre	pre
CAGCTGGCAAGCTGAG-1_1	-6.52858	5.68503	pat1.pre	pre
CAGCTGGCAGGTCTCG-1_1	-1.31738	3.40015	pat1.pre	pre
CAGCTGGCATGCATGT-1_1	9.1655	0.647389	pat1.pre	pre
CAGCTGGCATTCCTCG-1_1	-8.00319	-1.00329	pat1.pre	pre
CAGCTGGTCAACTCTT-1_1	-6.81072	9.2417	pat1.pre	pre
CAGGTGCCACGAAACG-1_1	8.38996	2.34528	pat1.pre	pre
CAGGTGCGTACAGTGG-1_1	-6.18101	3.2817	pat1.pre	pre
CAGGTGCGTTAAGAAC-1_1	-3.46518	7.86526	pat1.pre	pre
CAGGTGCTCTTGAGAC-1_1	-2.8867	7.62502	pat1.pre	pre
CAGTAACAGACTAGAT-1_1	-3.26258	-12.5956	pat1.pre	pre
CAGTAACAGTGAAGTT-1_1	-3.93552	-10.6283	pat1.pre	pre
CAGTAACAGTGTCCAT-1_1	-2.21969	8.6653	pat1.pre	pre
CAGTAACAGTTACCCA-1_1	-8.96348	4.96224	pat1.pre	pre
CAGTAACGTTAGATGA-1_1	9.64349	-0.239111	pat1.pre	pre
CAGTAACTCGGACAAG-1_1	-4.77858	-8.75721	pat1.pre	pre
CAGTAACTCGGTCTAA-1_1	9.90053	-1.91138	pat1.pre	pre
CAGTCCTAGCACCGCT-1_1	-8.31073	-2.28017	pat1.pre	pre
CAGTCCTAGTTCCACA-1_1	-4.1357	-10.3142	pat1.pre	pre
CAGTCCTGTATATCCG-1_1	7.19625	1.55686	pat1.pre	pre
CAGTCCTGTCTAAACC-1_1	-3.86229	-11.0691	pat1.pre	pre
CATATGGAGCGTGAGT-1_1	10.3656	-1.78037	pat1.pre	pre
CATATGGAGGATGGTC-1_1	-7.3527	-0.194049	pat1.pre	pre
CATATGGAGGTACTCT-1_1	-9.72378	5.08485	pat1.pre	pre
CATATGGCAGGAATGC-1_1	-1.31764	3.33321	pat1.pre	pre
CATATGGTCGAGAGCA-1_1	-8.56865	5.36315	pat1.pre	pre
CATATTCAGCTACCTA-1_1	11.2063	2.10226	pat1.pre	pre
CATATTCAGGGTATCG-1_1	-4.19633	11.6859	pat1.pre	pre
CATATTCCACATTAGC-1_1	-3.64664	11.4249	pat1.pre	pre
CATATTCCAGCCTTTC-1_1	-2.97815	11.7618	pat1.pre	pre
CATATTCCATCCCATC-1_1	-8.94879	-1.5813	pat1.pre	pre
CATATTCGTAAGTGGC-1_1	-2.53583	-12.9176	pat1.pre	pre
CATATTCGTTCATGGT-1_1	-8.34112	8.74326	pat1.pre	pre
CATATTCGTTCGAATC-1_1	-4.74529	5.61368	pat1.pre	pre
CATATTCTCCCGACTT-1_1	6.9065	-2.53026	pat1.pre	pre
CATATTCTCGTCGTTC-1_1	-9.07149	-1.60747	pat1.pre	pre
CATATTCTCTGAGGGA-1_1	-2.87432	6.96671	pat1.pre	pre
CATCAAGAGAGACGAA-1_1	-8.00339	8.95665	pat1.pre	pre
CATCAAGAGTCCCACG-1_1	-3.12405	7.40461	pat1.pre	pre
CATCAAGCACCAGATT-1_1	6.33037	-0.925842	pat1.pre	pre
CATCAAGCACTATCTT-1_1	-0.823455	-13.2741	pat1.pre	pre
CATCAAGCATCATCCC-1_1	-4.5542	9.89842	pat1.pre	pre
CATCAAGCATGGGACA-1_1	0.692696	-13.4183	pat1.pre	pre
CATCAAGGTGCACTTA-1_1	10.3004	0.0246782	pat1.pre	pre
CATCAAGGTTCAGACT-1_1	-9.97598	4.5454	pat1.pre	pre
CATCAAGTCCACGTTC-1_1	-2.354	8.15881	pat1.pre	pre
CATCAAGTCGGAAATA-1_1	7.67572	0.754646	pat1.pre	pre
CATCAGAGTAGCGTCC-1_1	-7.82343	9.05537	pat1.pre	pre
CATCAGAGTCAGCTAT-1_1	-7.48636	-0.463761	pat1.pre	pre
CATCAGAGTCCAACTA-1_1	-9.66851	-2.56468	pat1.pre	pre
CATCAGAGTCGCCATG-1_1	-3.35676	8.94618	pat1.pre	pre
CATCCACAGGGTTTCT-1_1	6.61249	-4.06866	pat1.pre	pre
CATCCACCAATGCCAT-1_1	-8.08523	-1.78824	pat1.pre	pre
CATCCACCAGGATTGG-1_1	-3.38731	11.1105	pat1.pre	pre
CATCCACCATGTCCTC-1_1	9.05334	0.322554	pat1.pre	pre
CATCCACCATTACCTT-1_1	-7.21003	5.78556	pat1.pre	pre
CATCCACTCAACGGGA-1_1	-7.70716	-0.61864	pat1.pre	pre
CATCCACTCCAACCAA-1_1	-4.8898	7.28525	pat1.pre	pre
CATCCACTCCGCATCT-1_1	-4.16552	-9.69151	pat1.pre	pre
CATCCACTCTTGTTTG-1_1	-7.73332	-0.723776	pat1.pre	pre
CATCGAAAGCCCTAAT-1_1	5.68616	-7.27137	pat1.pre	pre
CATCGAAAGTTCCACA-1_1	-9.26356	-2.59927	pat1.pre	pre
CATCGAACAAGCGAGT-1_1	-9.52508	-2.94437	pat1.pre	pre
CATCGAACAGACGCAA-1_1	-4.43607	11.2432	pat1.pre	pre
CATCGAACATACTCTT-1_1	-3.48518	8.78338	pat1.pre	pre
CATCGAACATGAACCT-1_1	8.08363	0.3033	pat1.pre	pre
CATCGAAGTACAGTGG-1_1	-2.2715	8.91605	pat1.pre	pre
CATCGAAGTACCCAAT-1_1	7.36496	2.02502	pat1.pre	pre
CATCGAAGTTGAGTTC-1_1	6.67224	-1.08177	pat1.pre	pre
CATCGAATCAGTGTTG-1_1	-7.49032	4.40019	pat1.pre	pre
CATCGAATCGGTCCGA-1_1	-9.0219	-3.54969	pat1.pre	pre
CATCGGGAGAACTCGG-1_1	7.7214	-4.93289	pat1.pre	pre
CATCGGGAGTAGGCCA-1_1	-4.31091	10.5853	pat1.pre	pre
CATCGGGCAAGGACAC-1_1	-2.95005	8.40045	pat1.pre	pre
CATCGGGGTCGCGAAA-1_1	10.6895	0.436911	pat1.pre	pre
CATCGGGGTGGTCCGT-1_1	-5.09091	-8.72369	pat1.pre	pre
CATCGGGGTTATCCGA-1_1	-8.66382	-1.757	pat1.pre	pre
CATCGGGTCAGGCCCA-1_1	-3.73491	7.93088	pat1.pre	pre
CATCGGGTCCACTGGG-1_1	3.02322	2.03452	pat1.pre	pre
CATGACAAGGGTGTTG-1_1	8.58014	-1.62255	pat1.pre	pre
CATGACACAAGAGTCG-1_1	9.20416	-3.13709	pat1.pre	pre
CATGACACAGGTGGAT-1_1	6.43318	0.0811695	pat1.pre	pre
CATGACACATGTAGTC-1_1	-8.29817	8.28654	pat1.pre	pre
CATGACAGTCTCGTTC-1_1	10.33	0.0497376	pat1.pre	pre
CATGACAGTGTGACGA-1_1	10.0879	1.94109	pat1.pre	pre
CATGACATCAAACCAC-1_1	-8.15209	9.47763	pat1.pre	pre
CATGACATCAACACGT-1_1	-2.9316	7.82426	pat1.pre	pre
CATGACATCCTATTCA-1_1	-3.13926	8.7883	pat1.pre	pre
CATGACATCGGATGGA-1_1	-1.87467	7.43876	pat1.pre	pre
CATGCCTCATGAGCGA-1_1	6.33102	-3.5845	pat1.pre	pre
CATGCCTGTTGTTTGG-1_1	5.68645	-8.55685	pat1.pre	pre
CATGCCTTCTCGTTTA-1_1	-7.55586	9.1783	pat1.pre	pre
CATGCCTTCTTAGAGC-1_1	-3.56794	-11.11	pat1.pre	pre
CATGCCTTCTTCATGT-1_1	-1.47037	-13.3078	pat1.pre	pre
CATGGCGAGACATAAC-1_1	-2.95443	7.6336	pat1.pre	pre
CATGGCGCACAACGCC-1_1	8.45052	0.139317	pat1.pre	pre
CATGGCGCAGTGGGAT-1_1	7.03817	-2.47909	pat1.pre	pre
CATGGCGCATAAAGGT-1_1	8.8691	-3.3715	pat1.pre	pre
CATGGCGCATCGGTTA-1_1	-0.153276	-13.2141	pat1.pre	pre
CATGGCGGTCGAGATG-1_1	-8.39168	7.47053	pat1.pre	pre
CATGGCGGTGGAAAGA-1_1	-1.37594	3.3641	pat1.pre	pre
CATGGCGTCAGCACAT-1_1	9.08562	0.266449	pat1.pre	pre
CATGGCGTCTTGTTTG-1_1	-4.54661	10.9082	pat1.pre	pre
CATTATCAGTGTACCT-1_1	9.31565	-2.73201	pat1.pre	pre
CATTATCCACCTCGTT-1_1	-9.1304	5.04864	pat1.pre	pre
CATTATCCACGACGAA-1_1	-9.65741	-3.26164	pat1.pre	pre
CATTATCGTCGCCATG-1_1	6.34874	-0.88049	pat1.pre	pre
CATTATCGTCTACCTC-1_1	-8.81288	-4.34712	pat1.pre	pre
CATTATCTCTCCAACC-1_1	-7.18892	9.5118	pat1.pre	pre
CATTCGCAGAGACTTA-1_1	-8.18011	9.46351	pat1.pre	pre
CATTCGCAGGAATGGA-1_1	-4.24091	8.79259	pat1.pre	pre
CATTCGCAGGATCGCA-1_1	-2.37508	7.94706	pat1.pre	pre
CATTCGCCAAGGTTCT-1_1	-8.3677	-4.64483	pat1.pre	pre
CATTCGCCAATTGCTG-1_1	7.42693	-0.492914	pat1.pre	pre
CATTCGCCAGATCTGT-1_1	-7.05239	6.37183	pat1.pre	pre
CATTCGCCAGTCACTA-1_1	6.52601	-3.88403	pat1.pre	pre
CATTCGCGTTCTCATT-1_1	-7.20834	5.79079	pat1.pre	pre
CATTCGCTCCAAGCCG-1_1	11.4821	-0.232072	pat1.pre	pre
CATTCGCTCTAACTTC-1_1	9.94169	1.25082	pat1.pre	pre
CATTCGCTCTCTAGGA-1_1	-3.82748	11.3384	pat1.pre	pre
CCAATCCAGAATTCCC-1_1	-8.7231	-1.74684	pat1.pre	pre
CCAATCCAGCACCGCT-1_1	8.37759	2.75807	pat1.pre	pre
CCAATCCAGCGATAGC-1_1	-3.77797	-9.55075	pat1.pre	pre
CCAATCCAGGAATTAC-1_1	-8.93087	-4.00817	pat1.pre	pre
CCAATCCAGGACAGCT-1_1	6.27877	-0.746381	pat1.pre	pre
CCAATCCCAGACGCTC-1_1	-7.2888	9.15701	pat1.pre	pre
CCAATCCCATCTCGCT-1_1	-3.94826	8.56606	pat1.pre	pre
CCAATCCGTCGTGGCT-1_1	-6.27964	2.65383	pat1.pre	pre
CCAATCCTCTTAGCCC-1_1	-3.90362	7.71621	pat1.pre	pre
CCACCTAAGCGTGAGT-1_1	-4.20151	6.80813	pat1.pre	pre
CCACCTAAGTGGGATC-1_1	9.62733	-0.360125	pat1.pre	pre
CCACCTAAGTTCGCAT-1_1	-8.00649	-0.989081	pat1.pre	pre
CCACCTACACTTAACG-1_1	-7.57485	5.64405	pat1.pre	pre
CCACCTAGTCAGAGGT-1_1	-3.52322	7.57365	pat1.pre	pre
CCACCTAGTCATACTG-1_1	-9.06653	-2.96715	pat1.pre	pre
CCACCTAGTGAAGGCT-1_1	10.1159	2.86159	pat1.pre	pre
CCACCTATCCAAGCCG-1_1	9.72777	-1.05748	pat1.pre	pre
CCACCTATCCACGTGG-1_1	-7.72573	8.94919	pat1.pre	pre
CCACCTATCTCACATT-1_1	-3.3043	6.98098	pat1.pre	pre
CCACGGAAGAGAGCTC-1_1	-1.33751	3.44223	pat1.pre	pre
CCACGGACAAGCCGTC-1_1	-4.98721	6.39616	pat1.pre	pre
CCACGGACAGCTCGAC-1_1	-3.33577	11.2882	pat1.pre	pre
CCACGGACAGTCTTCC-1_1	8.83007	2.72678	pat1.pre	pre
CCACGGACATCGATGT-1_1	-7.14435	9.29864	pat1.pre	pre
CCACGGAGTCGAATCT-1_1	-7.90209	-2.83147	pat1.pre	pre
CCACGGAGTCGCGTGT-1_1	-3.88039	10.5708	pat1.pre	pre
CCACGGAGTGTTAAGA-1_1	9.18182	-4.74183	pat1.pre	pre
CCACTACAGAAAGTGG-1_1	-2.64734	10.4162	pat1.pre	pre
CCACTACAGGCTACGA-1_1	-2.27247	7.31402	pat1.pre	pre
CCACTACGTCCGTCAG-1_1	-4.42169	8.21297	pat1.pre	pre
CCACTACGTTCGGGCT-1_1	-1.14641	-13.1999	pat1.pre	pre
CCACTACTCTGGTATG-1_1	-2.7877	10.8227	pat1.pre	pre
CCAGCGAAGAAACCAT-1_1	-4.06785	-0.505741	pat1.pre	pre
CCAGCGAGTAAGGATT-1_1	-6.10308	5.74269	pat1.pre	pre
CCAGCGAGTTATCACG-1_1	-3.87036	-9.35928	pat1.pre	pre
CCAGCGATCCGCGGTA-1_1	-3.46423	-11.8134	pat1.pre	pre
CCAGCGATCTAACTGG-1_1	-3.67875	11.1139	pat1.pre	pre
CCAGCGATCTGTCCGT-1_1	-3.52004	10.8358	pat1.pre	pre
CCATGTCAGAAGGACA-1_1	-1.15171	-2.39648	pat1.pre	pre
CCATGTCAGTGAAGTT-1_1	10.9253	-1.09186	pat1.pre	pre
CCATGTCCACACCGAC-1_1	8.07172	-0.268807	pat1.pre	pre
CCATGTCCAGGATTGG-1_1	-4.40604	-11.4214	pat1.pre	pre
CCATGTCCAGGCTGAA-1_1	-7.29815	5.16208	pat1.pre	pre
CCATGTCGTACTTCTT-1_1	-8.36969	-3.94227	pat1.pre	pre
CCATGTCGTGCAACGA-1_1	-4.00799	10.6883	pat1.pre	pre
CCATGTCTCACCGGGT-1_1	8.18068	-1.20555	pat1.pre	pre
CCATGTCTCTTGCAAG-1_1	-8.80223	-1.64657	pat1.pre	pre
CCATTCGCAAGCCGTC-1_1	-4.04527	9.84294	pat1.pre	pre
CCATTCGCACACATGT-1_1	7.81485	1.23546	pat1.pre	pre
CCATTCGCACCAACCG-1_1	6.55246	-7.04199	pat1.pre	pre
CCATTCGCACGAAATA-1_1	0.587335	-5.03741	pat1.pre	pre
CCATTCGCACTTCGAA-1_1	7.70531	-0.711238	pat1.pre	pre
CCCAATCAGGGTTCCC-1_1	-7.59086	6.53144	pat1.pre	pre
CCCAATCCAGGATCGA-1_1	8.0122	-2.28633	pat1.pre	pre
CCCAATCCATGATCCA-1_1	-1.22613	-2.3888	pat1.pre	pre
CCCAATCCATTGCGGC-1_1	-4.48035	11.2545	pat1.pre	pre
CCCAATCGTGACGGTA-1_1	11.6956	0.564611	pat1.pre	pre
CCCAGTTAGTTTAGGA-1_1	-4.22011	-1.40122	pat1.pre	pre
CCCAGTTCAAGGTTTC-1_1	9.74143	-2.76389	pat1.pre	pre
CCCAGTTCACGACTCG-1_1	-3.94242	-9.03891	pat1.pre	pre
CCCAGTTCATCACGAT-1_1	6.9174	-0.073861	pat1.pre	pre
CCCAGTTCATGTCCTC-1_1	-2.40228	6.89609	pat1.pre	pre
CCCAGTTCATGTTGAC-1_1	-8.33022	-1.06291	pat1.pre	pre
CCCAGTTGTCCTAGCG-1_1	-3.31006	7.88862	pat1.pre	pre
CCCAGTTGTCGCTTCT-1_1	-0.105295	-13.3206	pat1.pre	pre
CCCAGTTTCATCATTC-1_1	6.11857	-2.39168	pat1.pre	pre
CCCAGTTTCGCAAGCC-1_1	-3.54759	11.158	pat1.pre	pre
CCCAGTTTCGCTTAGA-1_1	-7.4027	-0.586772	pat1.pre	pre
CCCTCCTAGTCCGGTC-1_1	-7.36196	8.95733	pat1.pre	pre
CCCTCCTAGTGTGAAT-1_1	-3.60613	11.047	pat1.pre	pre
CCCTCCTCAAGGACTG-1_1	-8.14028	9.54923	pat1.pre	pre
CCCTCCTCAGCTGTGC-1_1	-8.38271	9.09094	pat1.pre	pre
CCCTCCTCATGATCCA-1_1	-7.77664	-0.594835	pat1.pre	pre
CCCTCCTCATTTGCTT-1_1	-3.95506	6.99208	pat1.pre	pre
CCCTCCTGTAGGACAC-1_1	-7.83445	5.45899	pat1.pre	pre
CCCTCCTGTCCAGTAT-1_1	-2.43665	7.82684	pat1.pre	pre
CCCTCCTGTTCCACAA-1_1	-4.22515	6.73264	pat1.pre	pre
CCCTCCTTCGGTGTCG-1_1	-0.843427	-13.421	pat1.pre	pre
CCCTCCTTCTGATTCT-1_1	-2.91866	11.1023	pat1.pre	pre
CCGGGATAGATACACA-1_1	-2.97824	11.105	pat1.pre	pre
CCGGGATAGCTCCTTC-1_1	-3.48963	9.58613	pat1.pre	pre
CCGGGATAGCTTTGGT-1_1	8.34993	1.55924	pat1.pre	pre
CCGGGATAGTTGTAGA-1_1	-3.50081	-10.5747	pat1.pre	pre
CCGGGATCAACGATCT-1_1	8.54079	2.08084	pat1.pre	pre
CCGGGATGTAAACACA-1_1	-6.80762	8.25843	pat1.pre	pre
CCGGGATGTATCACCA-1_1	-3.48641	7.2939	pat1.pre	pre
CCGGGATGTCATGCCG-1_1	-3.7728	11.6464	pat1.pre	pre
CCGGGATGTGTCCTCT-1_1	-4.65599	10.8561	pat1.pre	pre
CCGGGATTCTCAAACG-1_1	-5.75714	-1.34269	pat1.pre	pre
CCGGTAGAGTGCAAGC-1_1	-3.94938	-0.710088	pat1.pre	pre
CCGGTAGGTAAGGGCT-1_1	0.591009	-4.31161	pat1.pre	pre
CCGGTAGGTACGCACC-1_1	-8.43828	-2.92471	pat1.pre	pre
CCGGTAGGTACTTGAC-1_1	5.52866	-1.86063	pat1.pre	pre
CCGGTAGGTAGTACCT-1_1	6.2798	-3.26844	pat1.pre	pre
CCGGTAGTCGCATGAT-1_1	-3.61666	-10.0059	pat1.pre	pre
CCGGTAGTCTCAAACG-1_1	6.21498	0.537809	pat1.pre	pre
CCGGTAGTCTGGTGTA-1_1	10.3408	2.63611	pat1.pre	pre
CCGTACTAGACTCGGA-1_1	-3.04792	11.6684	pat1.pre	pre
CCGTACTAGAGGTAGA-1_1	-6.54433	2.31272	pat1.pre	pre
CCGTACTCAGCCAGAA-1_1	-2.12305	8.05033	pat1.pre	pre
CCGTACTGTCATATGC-1_1	-7.74904	4.51581	pat1.pre	pre
CCGTACTGTGGTACAG-1_1	9.13721	0.769818	pat1.pre	pre
CCGTACTGTGTTTGGT-1_1	0.378513	-13.4767	pat1.pre	pre
CCGTACTTCGAGCCCA-1_1	-7.4718	6.03608	pat1.pre	pre
CCGTGGAAGCTACCGC-1_1	-9.02854	-2.39437	pat1.pre	pre
CCGTGGAAGTAGGCCA-1_1	5.90071	-7.82061	pat1.pre	pre
CCGTGGACAGCTGCTG-1_1	-7.67305	0.0951539	pat1.pre	pre
CCGTGGATCGACAGCC-1_1	8.97718	-0.609531	pat1.pre	pre
CCGTGGATCTTGTTTG-1_1	-2.15051	7.78671	pat1.pre	pre
CCGTTCAAGCGATTCT-1_1	-7.73328	8.97181	pat1.pre	pre
CCGTTCAAGCTGCAAG-1_1	-4.07632	-0.421917	pat1.pre	pre
CCGTTCAAGGCCGAAT-1_1	-3.20385	10.9286	pat1.pre	pre
CCGTTCACACAACGCC-1_1	-6.98543	6.12319	pat1.pre	pre
CCGTTCACAGATAATG-1_1	-7.9726	9.41051	pat1.pre	pre
CCGTTCACAGCCAGAA-1_1	-7.45411	9.48076	pat1.pre	pre
CCGTTCAGTAGAGGAA-1_1	-7.34978	0.721575	pat1.pre	pre
CCGTTCAGTGACAAAT-1_1	-8.90239	5.01825	pat1.pre	pre
CCGTTCAGTGAGCGAT-1_1	6.06036	-0.169458	pat1.pre	pre
CCGTTCAGTGATGCCC-1_1	8.50476	-3.96657	pat1.pre	pre
CCGTTCATCCTATTCA-1_1	-6.88414	0.973501	pat1.pre	pre
CCGTTCATCTTGTACT-1_1	-3.9019	7.27965	pat1.pre	pre
CCTAAAGCAAAGGTGC-1_1	-2.11128	-13.0881	pat1.pre	pre
CCTAAAGCAAGTCTAC-1_1	-8.86674	-3.54963	pat1.pre	pre
CCTAAAGGTTGAGGTG-1_1	8.28627	-2.80851	pat1.pre	pre
CCTAAAGTCATACGGT-1_1	-1.52538	-13.207	pat1.pre	pre
CCTAAAGTCATCTGCC-1_1	-4.33218	-9.55308	pat1.pre	pre
CCTAAAGTCCCAAGTA-1_1	7.95483	1.01353	pat1.pre	pre
CCTAAAGTCGCTAGCG-1_1	-3.74651	-9.49125	pat1.pre	pre
CCTACACAGACAGACC-1_1	-2.8574	-12.9493	pat1.pre	pre
CCTACACAGACCTAGG-1_1	6.0251	-2.27104	pat1.pre	pre
CCTACACCACAGTCGC-1_1	6.70359	-1.78692	pat1.pre	pre
CCTACACGTCACAAGG-1_1	-4.96049	6.97516	pat1.pre	pre
CCTACACGTCCGTCAG-1_1	6.7413	-2.36664	pat1.pre	pre
CCTACACGTTCACGGC-1_1	9.01641	2.43725	pat1.pre	pre
CCTACACTCATTCACT-1_1	6.16824	-4.13498	pat1.pre	pre
CCTACCAAGTCAAGCG-1_1	-2.8175	10.8962	pat1.pre	pre
CCTACCACAAGCGAGT-1_1	-7.79056	-0.579408	pat1.pre	pre
CCTACCAGTCTCAACA-1_1	-8.80042	-4.4321	pat1.pre	pre
CCTACCAGTGTCAATC-1_1	7.07587	-2.86437	pat1.pre	pre
CCTACCATCATAGCAC-1_1	-7.6147	-1.26335	pat1.pre	pre
CCTAGCTAGGCATGGT-1_1	-7.8582	4.88144	pat1.pre	pre
CCTAGCTAGGTGATAT-1_1	-8.2407	-3.22286	pat1.pre	pre
CCTAGCTCACATAACC-1_1	-3.52704	11.1686	pat1.pre	pre
CCTAGCTCACATCCGG-1_1	-1.89851	7.49338	pat1.pre	pre
CCTAGCTCAGCGTTCG-1_1	7.73804	1.03354	pat1.pre	pre
CCTAGCTTCCAGAGGA-1_1	-4.12889	11.149	pat1.pre	pre
CCTAGCTTCGGAAATA-1_1	8.42229	1.95644	pat1.pre	pre
CCTAGCTTCTGCAAGT-1_1	-3.49886	-12.1283	pat1.pre	pre
CCTATTAGTAACGTTC-1_1	10.0823	2.02374	pat1.pre	pre
CCTATTAGTACGCACC-1_1	-3.6266	7.23979	pat1.pre	pre
CCTATTAGTAGCGTCC-1_1	7.71462	-0.874099	pat1.pre	pre
CCTATTATCCGCGCAA-1_1	-3.03901	11.1132	pat1.pre	pre
CCTCAGTAGAACAATC-1_1	6.11175	-2.50119	pat1.pre	pre
CCTCAGTAGGTGCAAC-1_1	-9.40105	5.08214	pat1.pre	pre
CCTCAGTCAAAGGTGC-1_1	-3.14374	7.85109	pat1.pre	pre
CCTCAGTCAGGTCGTC-1_1	-9.02662	-4.36187	pat1.pre	pre
CCTCAGTCATTGGTAC-1_1	-2.54112	8.74564	pat1.pre	pre
CCTCAGTGTACCGCTG-1_1	7.73787	1.33533	pat1.pre	pre
CCTCAGTGTCACTTCC-1_1	-3.6539	7.89836	pat1.pre	pre
CCTCAGTTCAACCATG-1_1	-7.57042	6.62889	pat1.pre	pre
CCTCTGAAGTCGATAA-1_1	-7.0342	8.92572	pat1.pre	pre
CCTCTGATCTTCTGGC-1_1	-2.20268	7.96806	pat1.pre	pre
CCTTACGAGTTAAGTG-1_1	-2.83959	7.34855	pat1.pre	pre
CCTTACGCACCGTTGG-1_1	-7.92541	-1.67298	pat1.pre	pre
CCTTACGTCCACGTGG-1_1	-7.80028	9.37283	pat1.pre	pre
CCTTACGTCTTGACGA-1_1	11.1015	-0.286016	pat1.pre	pre
CCTTCCCCACCACGTG-1_1	-7.36417	9.6199	pat1.pre	pre
CCTTCCCGTATCGCAT-1_1	8.27967	-2.62412	pat1.pre	pre
CCTTCCCGTCGGGTCT-1_1	9.76806	-1.5967	pat1.pre	pre
CCTTCCCGTCTGCAAT-1_1	-7.42594	0.249484	pat1.pre	pre
CCTTCCCGTGAAATCA-1_1	6.4908	-4.70184	pat1.pre	pre
CCTTCCCTCTGCGACG-1_1	8.32088	2.63	pat1.pre	pre
CCTTCGAAGCGCCTCA-1_1	7.74008	-0.742868	pat1.pre	pre
CCTTCGAAGGGTTTCT-1_1	9.76022	-2.36282	pat1.pre	pre
CCTTCGAAGTAATCCC-1_1	9.53006	-0.46822	pat1.pre	pre
CCTTCGACACCCATGG-1_1	-5.05474	6.72433	pat1.pre	pre
CCTTCGAGTACTCAAC-1_1	4.7014	1.19175	pat1.pre	pre
CCTTCGAGTCTGCAAT-1_1	-5.22602	5.00357	pat1.pre	pre
CCTTCGAGTTCGAATC-1_1	10.7461	-0.397763	pat1.pre	pre
CCTTCGAGTTCGCTAA-1_1	-2.75555	8.86125	pat1.pre	pre
CCTTCGATCTGAGGGA-1_1	-4.28718	6.94619	pat1.pre	pre
CCTTTCTAGAAACGAG-1_1	-6.6474	-0.298882	pat1.pre	pre
CCTTTCTAGAACAATC-1_1	7.90051	-2.52931	pat1.pre	pre
CCTTTCTCACAGCGTC-1_1	6.94077	-1.82289	pat1.pre	pre
CCTTTCTGTTAGATGA-1_1	-3.03528	7.46875	pat1.pre	pre
CCTTTCTTCGCCTGAG-1_1	-2.40252	8.31822	pat1.pre	pre
CGAACATCAAGTTCTG-1_1	8.26835	-0.64254	pat1.pre	pre
CGAACATGTAGAGGAA-1_1	-9.01567	-4.30173	pat1.pre	pre
CGAACATGTTCCTCCA-1_1	8.0484	-4.20801	pat1.pre	pre
CGAACATTCCACGTTC-1_1	-4.51131	9.87757	pat1.pre	pre
CGAACATTCTAAGCCA-1_1	5.54316	-2.43158	pat1.pre	pre
CGAATGTAGAGAACAG-1_1	-6.3129	2.99925	pat1.pre	pre
CGAATGTCACTGTTAG-1_1	-3.43564	6.92632	pat1.pre	pre
CGAATGTCAGTCGATT-1_1	-7.18121	7.40926	pat1.pre	pre
CGAATGTGTGAGGGTT-1_1	6.94061	1.6678	pat1.pre	pre
CGAATGTGTTAAAGTG-1_1	-5.04195	5.6902	pat1.pre	pre
CGAATGTTCACAAACC-1_1	-3.34923	7.54003	pat1.pre	pre
CGAATGTTCGGCGCAT-1_1	-8.31068	-2.46267	pat1.pre	pre
CGAATGTTCTGGCGTG-1_1	-3.82468	-9.58619	pat1.pre	pre
CGACCTTAGAATGTTG-1_1	10.381	-0.162126	pat1.pre	pre
CGACCTTAGCACGCCT-1_1	6.15512	0.0391697	pat1.pre	pre
CGACCTTAGCTCAACT-1_1	-2.19097	7.04346	pat1.pre	pre
CGACCTTAGTTTGCGT-1_1	11.2018	0.946683	pat1.pre	pre
CGACCTTTCGGTGTTA-1_1	7.26051	1.56774	pat1.pre	pre
CGACTTCAGCGCCTTG-1_1	-3.71821	11.1224	pat1.pre	pre
CGACTTCAGGCCCTCA-1_1	6.33622	-0.0817274	pat1.pre	pre
CGACTTCTCAAACAAG-1_1	-5.04002	-9.55762	pat1.pre	pre
CGACTTCTCGAATCCA-1_1	-4.0061	10.9202	pat1.pre	pre
CGACTTCTCTGTCTAT-1_1	-1.82106	8.12308	pat1.pre	pre
CGACTTCTCTTGCAAG-1_1	-9.31813	4.98022	pat1.pre	pre
CGAGAAGAGATTACCC-1_1	-4.09329	10.4467	pat1.pre	pre
CGAGAAGAGCTTATCG-1_1	-5.4107	8.27153	pat1.pre	pre
CGAGAAGCACAGAGGT-1_1	11.1385	-0.650602	pat1.pre	pre
CGAGAAGCAGCGTAAG-1_1	-3.37088	11.2239	pat1.pre	pre
CGAGAAGGTAACGCGA-1_1	-7.71135	8.14451	pat1.pre	pre
CGAGAAGGTACCTACA-1_1	-3.43629	-9.77518	pat1.pre	pre
CGAGAAGGTAGTACCT-1_1	-3.65587	-11.3281	pat1.pre	pre
CGAGAAGGTCCATCCT-1_1	11.7002	1.54113	pat1.pre	pre
CGAGAAGTCACGACTA-1_1	-4.02502	10.0359	pat1.pre	pre
CGAGAAGTCACTATTC-1_1	-4.01969	11.6735	pat1.pre	pre
CGAGAAGTCAGCACAT-1_1	9.59656	-0.743193	pat1.pre	pre
CGAGAAGTCAGGCAAG-1_1	-3.88951	10.8281	pat1.pre	pre
CGAGCACAGCAGATCG-1_1	-7.88584	4.95566	pat1.pre	pre
CGAGCACAGCATCATC-1_1	-4.02286	-10.6872	pat1.pre	pre
CGAGCACAGCGAGAAA-1_1	0.692448	-4.90021	pat1.pre	pre
CGAGCACAGGCTACGA-1_1	9.74855	1.05964	pat1.pre	pre
CGAGCACAGTAACCCT-1_1	-4.1113	8.01153	pat1.pre	pre
CGAGCACAGTTACGGG-1_1	-5.258	4.75584	pat1.pre	pre
CGAGCACGTACCGTTA-1_1	0.0858723	-13.1993	pat1.pre	pre
CGAGCACGTCCGAATT-1_1	-6.1486	3.64256	pat1.pre	pre
CGAGCCAAGACGCTTT-1_1	-4.71514	5.69705	pat1.pre	pre
CGAGCCAAGGGTCGAT-1_1	8.38677	1.66937	pat1.pre	pre
CGAGCCAGTACAAGTA-1_1	-7.0656	-1.88194	pat1.pre	pre
CGAGCCAGTTCTGGTA-1_1	-8.70897	-0.808802	pat1.pre	pre
CGAGCCATCACTTACT-1_1	-9.42547	-4.34047	pat1.pre	pre
CGATCGGAGTCTTGCA-1_1	-4.68188	10.0759	pat1.pre	pre
CGATCGGCAAGTCATC-1_1	-8.75897	4.88259	pat1.pre	pre
CGATCGGGTCATATCG-1_1	-4.63663	-8.79714	pat1.pre	pre
CGATCGGGTCCGTTAA-1_1	9.54242	2.814	pat1.pre	pre
CGATCGGGTTCCCGAG-1_1	-6.16191	2.80884	pat1.pre	pre
CGATCGGTCATCGATG-1_1	-7.19114	8.02936	pat1.pre	pre
CGATGGCAGGACGAAA-1_1	-3.76807	7.55522	pat1.pre	pre
CGATGGCCACACGCTG-1_1	-4.68303	-9.08577	pat1.pre	pre
CGATGGCGTAGAGGAA-1_1	10.1957	-1.82185	pat1.pre	pre
CGATGGCGTATAGGGC-1_1	9.15664	-0.461518	pat1.pre	pre
CGATGGCTCCACGCAG-1_1	-9.34794	-1.95762	pat1.pre	pre
CGATGGCTCCTGTAGA-1_1	-4.93407	6.38761	pat1.pre	pre
CGATGTAGTCGACTAT-1_1	-4.54584	6.11239	pat1.pre	pre
CGATGTAGTGCGGTAA-1_1	-2.64468	8.05854	pat1.pre	pre
CGATGTAGTTAAGATG-1_1	-3.90313	-9.78667	pat1.pre	pre
CGATGTAGTTACCGAT-1_1	11.1687	1.2972	pat1.pre	pre
CGATGTATCGTACGGC-1_1	-3.46964	11.3904	pat1.pre	pre
CGATTGACACAACTGT-1_1	8.05309	1.10409	pat1.pre	pre
CGATTGACACGAGAGT-1_1	-3.76417	-11.5757	pat1.pre	pre
CGATTGACAGACAAGC-1_1	-2.84773	7.77333	pat1.pre	pre
CGATTGACAGATAATG-1_1	-2.26386	7.57628	pat1.pre	pre
CGATTGACAGCTTCGG-1_1	10.8068	-1.59847	pat1.pre	pre
CGATTGACAGGCAGTA-1_1	4.3483	-3.48894	pat1.pre	pre
CGATTGACATACCATG-1_1	-3.54542	-9.7671	pat1.pre	pre
CGATTGATCTCTTGAT-1_1	8.94161	1.20807	pat1.pre	pre
CGCCAAGAGTCGTACT-1_1	-2.82852	10.8405	pat1.pre	pre
CGCCAAGGTCCAAGTT-1_1	-4.98991	8.26494	pat1.pre	pre
CGCCAAGTCCGCATCT-1_1	6.72712	-3.27188	pat1.pre	pre
CGCCAAGTCCTTTCGG-1_1	-5.48808	6.63401	pat1.pre	pre
CGCCAAGTCTACCAGA-1_1	6.84693	-2.8468	pat1.pre	pre
CGCCAAGTCTCTGCTG-1_1	-2.01668	7.20099	pat1.pre	pre
CGCGGTAAGCAATCTC-1_1	-8.59028	-3.09601	pat1.pre	pre
CGCGGTAAGTTCGCAT-1_1	11.1978	-0.94049	pat1.pre	pre
CGCGGTACAAGCCATT-1_1	-7.39717	9.18456	pat1.pre	pre
CGCGGTAGTCAGAAGC-1_1	-2.96871	10.6881	pat1.pre	pre
CGCGGTAGTGAGCGAT-1_1	-4.20666	7.47485	pat1.pre	pre
CGCGGTATCCTGTAGA-1_1	-3.77193	-0.891065	pat1.pre	pre
CGCGGTATCTTGTCAT-1_1	-1.7718	-13.2485	pat1.pre	pre
CGCGTTTGTAGTAGTA-1_1	-4.99589	5.05971	pat1.pre	pre
CGCGTTTGTGTTGAGG-1_1	-7.61275	8.61529	pat1.pre	pre
CGCTATCAGAAGGTGA-1_1	-8.00519	-2.03967	pat1.pre	pre
CGCTATCCAACCGCCA-1_1	-8.6651	-3.84565	pat1.pre	pre
CGCTATCCAGCAGTTT-1_1	8.82809	0.593194	pat1.pre	pre
CGCTATCGTCTAGTGT-1_1	10.8663	2.42865	pat1.pre	pre
CGCTATCTCATCTGTT-1_1	9.03942	-4.17657	pat1.pre	pre
CGCTATCTCTCAACTT-1_1	-3.67977	11.4541	pat1.pre	pre
CGCTGGAAGGAATTAC-1_1	5.94399	-4.47451	pat1.pre	pre
CGCTGGACAGTCGTGC-1_1	-0.0704744	-5.01816	pat1.pre	pre
CGCTGGACATGAACCT-1_1	-2.00438	8.37299	pat1.pre	pre
CGCTGGAGTAAGGGCT-1_1	8.94188	-2.00165	pat1.pre	pre
CGCTGGATCCACGTGG-1_1	-7.06725	1.03792	pat1.pre	pre
CGCTGGATCCTGCAGG-1_1	-7.55081	0.638132	pat1.pre	pre
CGCTTCACAAGTTCTG-1_1	-3.69338	-0.971142	pat1.pre	pre
CGCTTCACACACAGAG-1_1	-3.96662	-0.634172	pat1.pre	pre
CGCTTCACAGTGACAG-1_1	-3.9009	11.7421	pat1.pre	pre
CGCTTCAGTGCAGTAG-1_1	-6.62521	6.08302	pat1.pre	pre
CGCTTCAGTTGTGGAG-1_1	-8.38555	-4.64485	pat1.pre	pre
CGCTTCATCATTTGGG-1_1	6.21102	-9.37949	pat1.pre	pre
CGGACACAGGATTCGG-1_1	10.2668	2.57605	pat1.pre	pre
CGGACACAGTTCGATC-1_1	8.18612	-1.54004	pat1.pre	pre
CGGACACCAGCGTTCG-1_1	-2.19608	7.44262	pat1.pre	pre
CGGACACCATGCAACT-1_1	-8.18827	8.69901	pat1.pre	pre
CGGACACGTCTGCCAG-1_1	-8.5692	-1.03891	pat1.pre	pre
CGGACACGTTACAGAA-1_1	-3.73294	9.13031	pat1.pre	pre
CGGACACGTTAGTGGG-1_1	-7.32583	5.98559	pat1.pre	pre
CGGACACTCATCACCC-1_1	7.07481	1.63724	pat1.pre	pre
CGGACACTCATGCTCC-1_1	3.38337	1.34335	pat1.pre	pre
CGGACACTCATTTGGG-1_1	-3.67182	11.2452	pat1.pre	pre
CGGACGTAGGGAAACA-1_1	-8.69149	5.17469	pat1.pre	pre
CGGACGTCAGCCAGAA-1_1	-7.44055	0.450503	pat1.pre	pre
CGGACGTCAGCGTAAG-1_1	-7.79703	-0.889472	pat1.pre	pre
CGGACGTGTCACCCAG-1_1	-9.54707	-3.11365	pat1.pre	pre
CGGACGTGTCTAGAGG-1_1	9.23062	-3.30271	pat1.pre	pre
CGGACGTGTGCTAGCC-1_1	-3.56568	10.7748	pat1.pre	pre
CGGACGTGTGGACGAT-1_1	-8.56811	4.83778	pat1.pre	pre
CGGACGTTCACAGGCC-1_1	-3.56638	11.7087	pat1.pre	pre
CGGACGTTCCCAGGTG-1_1	-4.53125	6.95497	pat1.pre	pre
CGGACGTTCGACCAGC-1_1	-4.18525	-0.344791	pat1.pre	pre
CGGACGTTCTAACTGG-1_1	-0.0448876	-13.4395	pat1.pre	pre
CGGACGTTCTGATACG-1_1	-8.54406	8.90292	pat1.pre	pre
CGGACTGAGGCATGGT-1_1	-4.15992	10.234	pat1.pre	pre
CGGACTGCAAGGACTG-1_1	-7.55386	4.20523	pat1.pre	pre
CGGACTGGTAGCACGA-1_1	-6.10782	6.56741	pat1.pre	pre
CGGACTGGTGCGCTTG-1_1	10.7329	2.7333	pat1.pre	pre
CGGACTGGTTCGTCTC-1_1	8.37443	-1.01441	pat1.pre	pre
CGGAGCTAGGAGCGAG-1_1	-4.17957	8.14905	pat1.pre	pre
CGGAGCTAGGCATGTG-1_1	-9.16639	-2.00188	pat1.pre	pre
CGGAGCTAGTCAATAG-1_1	8.87627	-0.338951	pat1.pre	pre
CGGAGCTCAGTAAGCG-1_1	-4.74373	9.71536	pat1.pre	pre
CGGAGCTGTAGCGCAA-1_1	7.87447	-0.79889	pat1.pre	pre
CGGAGCTGTCTGGTCG-1_1	-2.80763	8.61633	pat1.pre	pre
CGGAGCTTCTCTGTCG-1_1	-3.76048	-10.1356	pat1.pre	pre
CGGAGTCCAACACCCG-1_1	-3.36987	10.9288	pat1.pre	pre
CGGAGTCCACCGCTAG-1_1	-5.23798	6.79313	pat1.pre	pre
CGGAGTCCATTCGACA-1_1	-3.44965	9.86301	pat1.pre	pre
CGGCTAGAGAAACCGC-1_1	-3.71496	-0.993061	pat1.pre	pre
CGGCTAGAGGCTATCT-1_1	-3.20875	11.2133	pat1.pre	pre
CGGCTAGAGGTGTGGT-1_1	11.5027	1.03341	pat1.pre	pre
CGGCTAGCATCCAACA-1_1	10.289	3.19314	pat1.pre	pre
CGGCTAGGTAAGGATT-1_1	6.32148	-1.62685	pat1.pre	pre
CGGCTAGGTCGAACAG-1_1	-8.78136	-4.23197	pat1.pre	pre
CGGCTAGGTGGTCCGT-1_1	5.78566	-4.16822	pat1.pre	pre
CGGCTAGTCAACGAAA-1_1	-7.19386	9.01174	pat1.pre	pre
CGGCTAGTCAACGGCC-1_1	-8.21032	-2.39884	pat1.pre	pre
CGGCTAGTCATGCTCC-1_1	-7.38605	5.63044	pat1.pre	pre
CGGCTAGTCCTGCAGG-1_1	10.4349	-0.941962	pat1.pre	pre
CGGCTAGTCTGAGTGT-1_1	10.1479	-1.88541	pat1.pre	pre
CGGCTAGTCTGATTCT-1_1	-2.36054	7.90275	pat1.pre	pre
CGGGTCAAGATGCGAC-1_1	-3.19039	6.72337	pat1.pre	pre
CGGGTCACACAGGCCT-1_1	-3.76927	-10.4373	pat1.pre	pre
CGGGTCACAGCCTATA-1_1	7.30756	2.87886	pat1.pre	pre
CGGGTCACATCGATGT-1_1	-2.55713	8.48704	pat1.pre	pre
CGGGTCATCAAAGTAG-1_1	-7.70067	-0.877444	pat1.pre	pre
CGGGTCATCAACACTG-1_1	9.50377	-2.59316	pat1.pre	pre
CGGGTCATCACCCGAG-1_1	-8.80385	-2.4687	pat1.pre	pre
CGGGTCATCACCCTCA-1_1	6.47527	-4.90587	pat1.pre	pre
CGGGTCATCGAATGGG-1_1	-8.34448	7.63577	pat1.pre	pre
CGGGTCATCTCCAACC-1_1	6.54359	-5.69589	pat1.pre	pre
CGGTTAACAAGCGAGT-1_1	-7.41292	0.942313	pat1.pre	pre
CGGTTAACAAGTAGTA-1_1	7.67512	-3.82325	pat1.pre	pre
CGGTTAACAGACGCTC-1_1	-3.47507	11.7893	pat1.pre	pre
CGGTTAAGTCTGCAAT-1_1	9.32164	-1.9844	pat1.pre	pre
CGGTTAAGTTGCCTCT-1_1	8.61282	1.09179	pat1.pre	pre
CGGTTAAGTTGGGACA-1_1	-8.71772	5.25327	pat1.pre	pre
CGGTTAATCACATGCA-1_1	-3.09776	10.9995	pat1.pre	pre
CGTAGCGCAAAGTGCG-1_1	-3.33853	9.71179	pat1.pre	pre
CGTAGCGGTCAGGACA-1_1	-7.79736	8.91868	pat1.pre	pre
CGTAGCGGTTGCTCCT-1_1	10.2252	-1.86428	pat1.pre	pre
CGTAGCGTCAGATAAG-1_1	-6.99597	5.50778	pat1.pre	pre
CGTAGGCAGCTAGTCT-1_1	9.37103	1.7115	pat1.pre	pre
CGTAGGCCAGCTGCTG-1_1	-8.84578	4.93836	pat1.pre	pre
CGTAGGCCATGTTCCC-1_1	-4.14172	8.15485	pat1.pre	pre
CGTAGGCGTAGGACAC-1_1	6.38498	-2.70653	pat1.pre	pre
CGTAGGCGTTATCGGT-1_1	-4.14257	-9.10361	pat1.pre	pre
CGTAGGCTCGCGCCAA-1_1	11.0943	-0.894822	pat1.pre	pre
CGTAGGCTCTAGCACA-1_1	-6.89979	0.136798	pat1.pre	pre
CGTCACTAGGCTCTTA-1_1	6.75705	-2.30223	pat1.pre	pre
CGTCACTCAGCTGCTG-1_1	-3.671	8.42836	pat1.pre	pre
CGTCACTGTATCGCAT-1_1	-1.58549	-13.3518	pat1.pre	pre
CGTCACTGTGCCTGGT-1_1	-3.74721	11.6149	pat1.pre	pre
CGTCACTGTTCAGGCC-1_1	9.87873	-0.790878	pat1.pre	pre
CGTCACTTCACGCGGT-1_1	7.98248	1.69439	pat1.pre	pre
CGTCACTTCCCAAGAT-1_1	-3.07564	11.1221	pat1.pre	pre
CGTCACTTCTATGTGG-1_1	10.2048	-2.19281	pat1.pre	pre
CGTCAGGAGACCACGA-1_1	-8.58157	-2.88271	pat1.pre	pre
CGTCAGGAGATCTGCT-1_1	-4.38123	-8.58927	pat1.pre	pre
CGTCAGGAGGTGCTTT-1_1	-6.90493	7.84997	pat1.pre	pre
CGTCAGGCAATAAGCA-1_1	-8.729	-3.70464	pat1.pre	pre
CGTCAGGCAGATGGGT-1_1	-4.2823	-10.1866	pat1.pre	pre
CGTCAGGGTCAGAAGC-1_1	-6.63361	8.62236	pat1.pre	pre
CGTCAGGGTCCGTTAA-1_1	-5.14463	6.45625	pat1.pre	pre
CGTCAGGGTGCAGTAG-1_1	-6.76211	8.63875	pat1.pre	pre
CGTCAGGTCCCGACTT-1_1	9.96142	2.73428	pat1.pre	pre
CGTCAGGTCGCGTAGC-1_1	-3.17737	11.312	pat1.pre	pre
CGTCCATAGATACACA-1_1	-2.76965	7.68395	pat1.pre	pre
CGTCCATCAGGATCGA-1_1	9.17134	-0.712651	pat1.pre	pre
CGTCCATGTTTGGCGC-1_1	-6.418	3.4526	pat1.pre	pre
CGTCTACAGATGTGTA-1_1	6.09495	-4.29916	pat1.pre	pre
CGTCTACAGCTAGTGG-1_1	-6.26422	2.41628	pat1.pre	pre
CGTCTACAGTAACCCT-1_1	-4.67521	6.95984	pat1.pre	pre
CGTCTACCAATGTTGC-1_1	10.4457	-0.728732	pat1.pre	pre
CGTCTACCACTGTCGG-1_1	-3.12548	-1.62319	pat1.pre	pre
CGTCTACCAGACAGGT-1_1	-3.43472	11.2174	pat1.pre	pre
CGTCTACCAGTACACT-1_1	-3.45992	10.9001	pat1.pre	pre
CGTCTACGTTGTCTTT-1_1	7.48216	0.531342	pat1.pre	pre
CGTCTACTCGCGATCG-1_1	-1.49269	3.29131	pat1.pre	pre
CGTGAGCAGTACGCCC-1_1	-2.19823	8.07885	pat1.pre	pre
CGTGAGCAGTAGTGCG-1_1	6.28774	-2.31805	pat1.pre	pre
CGTGAGCAGTTTCCTT-1_1	-3.90676	-0.749168	pat1.pre	pre
CGTGAGCCAATCCGAT-1_1	-6.01799	2.87001	pat1.pre	pre
CGTGAGCCACACCGAC-1_1	9.3413	-0.639107	pat1.pre	pre
CGTGAGCCACGGTAGA-1_1	6.19323	-1.52801	pat1.pre	pre
CGTGAGCGTTACGCGC-1_1	-7.6379	8.43826	pat1.pre	pre
CGTGAGCTCGCTTGTC-1_1	-9.18918	-1.96307	pat1.pre	pre
CGTGTAAAGATGCCTT-1_1	-7.35313	0.531386	pat1.pre	pre
CGTGTAAAGGTGCTAG-1_1	9.42926	0.43879	pat1.pre	pre
CGTGTAACAAGCTGTT-1_1	-8.60824	-0.455491	pat1.pre	pre
CGTGTAACATAGAAAC-1_1	-7.74245	5.23302	pat1.pre	pre
CGTGTAACATCCTTGC-1_1	-9.1796	-2.08164	pat1.pre	pre
CGTGTAAGTCTCTTTA-1_1	-5.35171	8.06797	pat1.pre	pre
CGTGTAATCAGTTTGG-1_1	7.2951	-5.32973	pat1.pre	pre
CGTGTCTAGTTCCACA-1_1	-2.58161	-13.0344	pat1.pre	pre
CGTGTCTCAAAGCGGT-1_1	-6.66369	2.20792	pat1.pre	pre
CGTGTCTCATACTCTT-1_1	-8.46058	-1.61745	pat1.pre	pre
CGTGTCTCATATACGC-1_1	-4.27734	10.0196	pat1.pre	pre
CGTGTCTCATCACAAC-1_1	-9.60713	-2.29073	pat1.pre	pre
CGTGTCTCATGCAACT-1_1	-2.93778	10.9556	pat1.pre	pre
CGTGTCTGTACCAGTT-1_1	-6.53541	3.6065	pat1.pre	pre
CGTGTCTGTTCCCTTG-1_1	-7.59047	4.08077	pat1.pre	pre
CGTGTCTTCACAGGCC-1_1	-8.14567	9.1931	pat1.pre	pre
CGTGTCTTCCACGACG-1_1	9.52944	-2.08472	pat1.pre	pre
CGTGTCTTCGAATGCT-1_1	-2.8308	8.20369	pat1.pre	pre
CGTGTCTTCTCAAGTG-1_1	6.36032	-9.4436	pat1.pre	pre
CGTGTCTTCTGGGCCA-1_1	0.396342	-13.5541	pat1.pre	pre
CGTTAGAAGACTGTAA-1_1	-6.75959	-1.36248	pat1.pre	pre
CGTTAGAAGATCCCAT-1_1	7.48189	1.4972	pat1.pre	pre
CGTTAGAAGGAACTGC-1_1	-4.92604	-8.82144	pat1.pre	pre
CGTTAGAAGGGATCTG-1_1	-3.5307	7.87873	pat1.pre	pre
CGTTAGACACATTAGC-1_1	-3.17831	11.3261	pat1.pre	pre
CGTTAGACACTACAGT-1_1	-8.74633	-2.92882	pat1.pre	pre
CGTTAGAGTATGGTTC-1_1	-3.0054	-10.7152	pat1.pre	pre
CGTTAGAGTCTTGATG-1_1	-8.52576	8.64533	pat1.pre	pre
CGTTAGATCATCATTC-1_1	-8.53235	-2.06714	pat1.pre	pre
CGTTAGATCTACCAGA-1_1	9.28902	-1.89952	pat1.pre	pre
CGTTCTGAGAACTGTA-1_1	-1.71707	7.66629	pat1.pre	pre
CGTTCTGCACAGACAG-1_1	-5.6508	8.14919	pat1.pre	pre
CGTTCTGCACTTCTGC-1_1	-4.56506	-9.18981	pat1.pre	pre
CGTTCTGCAGCGTAAG-1_1	9.43169	2.58185	pat1.pre	pre
CGTTCTGGTGCAGTAG-1_1	-8.54344	4.74033	pat1.pre	pre
CGTTCTGGTGCTGTAT-1_1	-3.75495	9.65088	pat1.pre	pre
CGTTGGGAGGTAAACT-1_1	11.043	1.83681	pat1.pre	pre
CGTTGGGAGTAGGCCA-1_1	-3.14034	-12.6484	pat1.pre	pre
CGTTGGGAGTGTACCT-1_1	-9.6668	4.7985	pat1.pre	pre
CGTTGGGCAACTGCGC-1_1	8.28201	-2.30105	pat1.pre	pre
CGTTGGGCACTCGACG-1_1	-8.31975	7.79012	pat1.pre	pre
CGTTGGGCAGGAATCG-1_1	-0.147851	-13.3374	pat1.pre	pre
CGTTGGGGTAGAGTGC-1_1	6.42784	-9.13664	pat1.pre	pre
CGTTGGGGTGAACCTT-1_1	-7.3743	9.18693	pat1.pre	pre
CTAACTTGTTACGCGC-1_1	-5.40175	6.63274	pat1.pre	pre
CTAACTTTCAAAGACA-1_1	2.63985	-2.38839	pat1.pre	pre
CTAACTTTCCCTAATT-1_1	6.27322	-0.170465	pat1.pre	pre
CTAACTTTCGGATGTT-1_1	-5.53764	6.97321	pat1.pre	pre
CTAACTTTCGGCGGTT-1_1	-3.43022	10.9731	pat1.pre	pre
CTAACTTTCGTTGACA-1_1	-2.5213	8.1834	pat1.pre	pre
CTAAGACAGGAGTAGA-1_1	-7.92619	-1.13217	pat1.pre	pre
CTAAGACCAAACTGCT-1_1	-2.81456	10.6953	pat1.pre	pre
CTAAGACCACACTGCG-1_1	-3.04431	-1.69362	pat1.pre	pre
CTAAGACCATGACATC-1_1	6.47938	-6.77697	pat1.pre	pre
CTAAGACGTATATGGA-1_1	9.10319	-1.73682	pat1.pre	pre
CTAAGACGTCATCCCT-1_1	-3.0841	8.09884	pat1.pre	pre
CTAAGACGTGTAATGA-1_1	-3.21451	11.5412	pat1.pre	pre
CTAAGACTCTATCCCG-1_1	6.64804	0.881446	pat1.pre	pre
CTAAGACTCTATGTGG-1_1	11.1642	-0.93536	pat1.pre	pre
CTAAGACTCTCCAACC-1_1	7.10297	-1.05888	pat1.pre	pre
CTAATGGCAGGACGTA-1_1	-9.42228	5.3316	pat1.pre	pre
CTAATGGGTCCATGAT-1_1	8.09016	0.193578	pat1.pre	pre
CTAATGGGTCCTCTTG-1_1	-7.72428	8.32916	pat1.pre	pre
CTAATGGGTCTAAACC-1_1	7.82248	-2.04189	pat1.pre	pre
CTAATGGTCAGGTTCA-1_1	-2.95971	-12.6508	pat1.pre	pre
CTAATGGTCATTATCC-1_1	-3.30626	11.2883	pat1.pre	pre
CTACACCAGAACTCGG-1_1	6.57446	-4.5981	pat1.pre	pre
CTACACCAGGAACTGC-1_1	-8.06411	5.4328	pat1.pre	pre
CTACACCAGGACGAAA-1_1	-4.11085	-8.97985	pat1.pre	pre
CTACACCAGGGATACC-1_1	6.03325	-0.490822	pat1.pre	pre
CTACACCCATCGGGTC-1_1	6.51954	0.403809	pat1.pre	pre
CTACACCGTCTAGAGG-1_1	-8.3508	7.67205	pat1.pre	pre
CTACACCGTCTAGCCG-1_1	8.04847	1.68885	pat1.pre	pre
CTACACCGTGCGGTAA-1_1	8.28055	2.75	pat1.pre	pre
CTACACCGTTTAGCTG-1_1	-0.692602	-13.3637	pat1.pre	pre
CTACACCTCTGTCTCG-1_1	7.72939	0.684405	pat1.pre	pre
CTACACCTCTTTAGGG-1_1	0.716395	-5.50795	pat1.pre	pre
CTACATTCACCACCAG-1_1	-4.57469	7.16736	pat1.pre	pre
CTACATTCAGCCACCA-1_1	-1.96268	8.15132	pat1.pre	pre
CTACATTGTACAGTGG-1_1	-3.72643	-11.4188	pat1.pre	pre
CTACATTTCCCTGACT-1_1	-1.76306	7.55475	pat1.pre	pre
CTACCCACAGATAATG-1_1	6.85713	1.7185	pat1.pre	pre
CTACCCACATATACCG-1_1	-7.15973	7.54838	pat1.pre	pre
CTACCCACATTGGCGC-1_1	9.79159	0.721214	pat1.pre	pre
CTACCCAGTCACAAGG-1_1	-3.00661	7.28531	pat1.pre	pre
CTACCCAGTTATCACG-1_1	7.04864	0.782584	pat1.pre	pre
CTACCCATCCATTCTA-1_1	-3.05667	11.5316	pat1.pre	pre
CTACCCATCTATCGCC-1_1	-7.54756	9.02561	pat1.pre	pre
CTACGTCAGAACAACT-1_1	0.237364	-12.9951	pat1.pre	pre
CTACGTCAGCCAACAG-1_1	-4.3713	6.79247	pat1.pre	pre
CTACGTCGTAGCGTGA-1_1	8.7303	1.67972	pat1.pre	pre
CTACGTCGTGGTAACG-1_1	-8.41717	5.28975	pat1.pre	pre
CTAGAGTAGAATGTTG-1_1	7.49345	-2.19922	pat1.pre	pre
CTAGAGTAGTGCCAGA-1_1	5.50324	-2.07694	pat1.pre	pre
CTAGAGTCAAACCTAC-1_1	8.64503	-1.22797	pat1.pre	pre
CTAGAGTGTAGAGCTG-1_1	-7.65844	6.01431	pat1.pre	pre
CTAGAGTGTCAGAAGC-1_1	-6.98102	0.632279	pat1.pre	pre
CTAGAGTGTGGGTATG-1_1	-8.01425	-0.659434	pat1.pre	pre
CTAGAGTGTGTGCCTG-1_1	-3.97053	8.53191	pat1.pre	pre
CTAGAGTTCCGTAGGC-1_1	-3.38219	11.232	pat1.pre	pre
CTAGCCTAGACTAGGC-1_1	9.72566	-1.43175	pat1.pre	pre
CTAGCCTCACAAGTAA-1_1	7.25934	-5.35825	pat1.pre	pre
CTAGCCTCATCGGAAG-1_1	-7.38426	6.51946	pat1.pre	pre
CTAGCCTGTAAAGGAG-1_1	-3.12141	8.9951	pat1.pre	pre
CTAGCCTTCCAGAGGA-1_1	8.97847	3.12527	pat1.pre	pre
CTAGCCTTCCCTAATT-1_1	-3.41916	7.09071	pat1.pre	pre
CTAGTGAAGGCAGTCA-1_1	-9.00942	5.35544	pat1.pre	pre
CTAGTGAAGGGCTTGA-1_1	-3.59274	11.6396	pat1.pre	pre
CTAGTGACACATTCGA-1_1	-8.6628	-3.47991	pat1.pre	pre
CTAGTGACACCATGTA-1_1	-6.91498	6.73519	pat1.pre	pre
CTAGTGACATGCCTAA-1_1	-2.99781	-12.6117	pat1.pre	pre
CTAGTGACATGTTGAC-1_1	-4.89306	-9.7467	pat1.pre	pre
CTAGTGAGTCGATTGT-1_1	11.0194	-0.843223	pat1.pre	pre
CTAGTGAGTCGGCACT-1_1	-9.13875	-2.81062	pat1.pre	pre
CTAGTGAGTCTAACGT-1_1	-7.74025	-2.32894	pat1.pre	pre
CTAGTGAGTGACGGTA-1_1	-3.0518	6.91083	pat1.pre	pre
CTAGTGAGTGCTTCTC-1_1	-3.68208	11.6288	pat1.pre	pre
CTCACACAGTTACGGG-1_1	-7.72967	4.51476	pat1.pre	pre
CTCACACCAAAGGTGC-1_1	10.003	0.554655	pat1.pre	pre
CTCACACCACCGAAAG-1_1	-7.48101	6.31143	pat1.pre	pre
CTCACACGTCCGAACC-1_1	-7.30354	6.68656	pat1.pre	pre
CTCACACGTGTTAAGA-1_1	8.70285	1.81476	pat1.pre	pre
CTCACACTCAGCGACC-1_1	-3.79353	-9.64822	pat1.pre	pre
CTCACACTCCAAGTAC-1_1	-8.51079	-1.44558	pat1.pre	pre
CTCACACTCGGAAATA-1_1	-3.92235	-9.61402	pat1.pre	pre
CTCAGAAAGGCAGGTT-1_1	-8.08706	-1.90151	pat1.pre	pre
CTCAGAAAGTACTTGC-1_1	-3.51728	6.88701	pat1.pre	pre
CTCAGAACAAATCCGT-1_1	7.14831	1.90201	pat1.pre	pre
CTCAGAACACTTCTGC-1_1	-3.15711	11.3714	pat1.pre	pre
CTCAGAACATCGACGC-1_1	-7.9012	-0.754633	pat1.pre	pre
CTCAGAAGTAGGGTAC-1_1	-4.51205	10.6039	pat1.pre	pre
CTCAGAATCAACACCA-1_1	10.3508	-1.63232	pat1.pre	pre
CTCATTAAGACTAGAT-1_1	10.8935	0.982048	pat1.pre	pre
CTCATTAAGTGTACGG-1_1	10.2813	-0.808389	pat1.pre	pre
CTCATTACACTTCGAA-1_1	-2.35393	7.04443	pat1.pre	pre
CTCATTAGTATGGTTC-1_1	-3.21453	11.2121	pat1.pre	pre
CTCATTAGTTGGTAAA-1_1	7.9016	1.32824	pat1.pre	pre
CTCATTATCGTTACAG-1_1	-7.44482	-0.584749	pat1.pre	pre
CTCCTAGAGAGGTACC-1_1	5.95845	-7.32361	pat1.pre	pre
CTCCTAGCAACTGGCC-1_1	8.72887	2.57264	pat1.pre	pre
CTCCTAGCAATGCCAT-1_1	6.519	-0.579139	pat1.pre	pre
CTCCTAGCACAGATTC-1_1	-3.54363	8.25736	pat1.pre	pre
CTCCTAGGTCACACGC-1_1	8.01145	-1.49002	pat1.pre	pre
CTCCTAGTCTGAAAGA-1_1	-4.82606	-9.25791	pat1.pre	pre
CTCGAAAGTAAGTAGT-1_1	-4.10226	-8.76477	pat1.pre	pre
CTCGAAAGTGAGGGAG-1_1	4.67315	-1.78084	pat1.pre	pre
CTCGAAAGTTACGACT-1_1	-8.04105	0.0969509	pat1.pre	pre
CTCGAGGAGACCACGA-1_1	5.94185	-2.49294	pat1.pre	pre
CTCGAGGAGATAGGAG-1_1	-3.69399	11.5136	pat1.pre	pre
CTCGAGGCAACGATGG-1_1	8.63627	1.64377	pat1.pre	pre
CTCGAGGCAGTTCCCT-1_1	-6.42481	5.70331	pat1.pre	pre
CTCGAGGGTCCTGCTT-1_1	-7.18698	6.6197	pat1.pre	pre
CTCGAGGGTGAAGGCT-1_1	-8.82876	-3.4571	pat1.pre	pre
CTCGAGGTCCAGTATG-1_1	-4.56978	-9.02447	pat1.pre	pre
CTCGAGGTCCGCGCAA-1_1	7.12594	1.25876	pat1.pre	pre
CTCGAGGTCCTTGCCA-1_1	-7.98213	8.92232	pat1.pre	pre
CTCGAGGTCGGTCTAA-1_1	9.53522	-1.64239	pat1.pre	pre
CTCGGAGCAAATACAG-1_1	6.56922	-3.15013	pat1.pre	pre
CTCGGAGCAATGTAAG-1_1	-2.90281	11.0205	pat1.pre	pre
CTCGGAGCACACGCTG-1_1	-9.42517	5.1244	pat1.pre	pre
CTCGGAGCACAGAGGT-1_1	-8.60179	-4.34593	pat1.pre	pre
CTCGGAGCAGATCCAT-1_1	7.25528	-0.172373	pat1.pre	pre
CTCGGAGGTTTGTTGG-1_1	-8.31632	-1.26064	pat1.pre	pre
CTCGGGAAGACCCACC-1_1	-8.47813	4.63388	pat1.pre	pre
CTCGGGAAGATGTAAC-1_1	-3.36651	-12.0123	pat1.pre	pre
CTCGGGACAACGATGG-1_1	-7.17215	9.39186	pat1.pre	pre
CTCGGGACAGCTGGCT-1_1	-7.9202	0.124	pat1.pre	pre
CTCGGGACAGTATGCT-1_1	10.5487	-0.954508	pat1.pre	pre
CTCGTACAGCTGAAAT-1_1	-3.51525	10.9127	pat1.pre	pre
CTCGTACAGGTGCAAC-1_1	-3.1384	10.9557	pat1.pre	pre
CTCGTACAGTGTACTC-1_1	8.48556	-3.95841	pat1.pre	pre
CTCGTACCATCGATGT-1_1	10.3067	-1.49778	pat1.pre	pre
CTCGTACCATTCCTGC-1_1	8.74224	0.821768	pat1.pre	pre
CTCGTACGTCCGTCAG-1_1	7.94918	0.717237	pat1.pre	pre
CTCGTACGTGACTCAT-1_1	8.90834	-0.30522	pat1.pre	pre
CTCGTACGTGAGTATA-1_1	-4.38355	7.81035	pat1.pre	pre
CTCGTACTCGAATGCT-1_1	-3.93921	7.40674	pat1.pre	pre
CTCGTCAAGCACACAG-1_1	8.76364	0.239595	pat1.pre	pre
CTCGTCAAGCCGATTT-1_1	-6.98617	1.01336	pat1.pre	pre
CTCGTCAAGGGCACTA-1_1	-8.07059	5.01315	pat1.pre	pre
CTCGTCACAGATCCAT-1_1	9.57583	2.67797	pat1.pre	pre
CTCGTCACATCCTAGA-1_1	-4.59459	-8.76086	pat1.pre	pre
CTCGTCAGTAGCGTCC-1_1	8.27058	-3.88539	pat1.pre	pre
CTCGTCAGTGCTGTAT-1_1	-7.25787	9.42082	pat1.pre	pre
CTCGTCATCATCTGCC-1_1	6.65081	-6.9512	pat1.pre	pre
CTCGTCATCTGACCTC-1_1	-4.79253	-9.72145	pat1.pre	pre
CTCTAATAGAGACGAA-1_1	7.62076	1.23005	pat1.pre	pre
CTCTAATAGCTGCCCA-1_1	8.82997	-0.842196	pat1.pre	pre
CTCTAATAGTCAAGGC-1_1	8.98529	0.446846	pat1.pre	pre
CTCTAATAGTCCTCCT-1_1	-4.77808	6.63551	pat1.pre	pre
CTCTAATCAAGACGTG-1_1	10.0085	-1.55298	pat1.pre	pre
CTCTAATGTGCCTGCA-1_1	-2.45542	7.28011	pat1.pre	pre
CTCTAATGTGTTAAGA-1_1	-3.95829	11.1354	pat1.pre	pre
CTCTAATTCACCCTCA-1_1	-3.31576	10.7013	pat1.pre	pre
CTCTAATTCGACAGCC-1_1	8.19415	2.95486	pat1.pre	pre
CTCTACGAGGCTAGAC-1_1	6.7716	-2.99172	pat1.pre	pre
CTCTACGCAACCGCCA-1_1	-9.18811	-3.59604	pat1.pre	pre
CTCTACGCACCAGGCT-1_1	-2.40573	-13.0174	pat1.pre	pre
CTCTACGGTCCAGTGC-1_1	-2.81753	7.29057	pat1.pre	pre
CTCTACGGTGCTAGCC-1_1	7.11361	-1.27291	pat1.pre	pre
CTCTACGGTTCCACAA-1_1	-2.86522	9.15301	pat1.pre	pre
CTCTACGTCTCCAGGG-1_1	-3.55268	-9.76013	pat1.pre	pre
CTCTGGTAGGCATTGG-1_1	-8.6632	-2.8866	pat1.pre	pre
CTCTGGTAGGTCATCT-1_1	-3.59958	10.8876	pat1.pre	pre
CTCTGGTCAGTTTACG-1_1	7.90087	0.725315	pat1.pre	pre
CTCTGGTCATGAGCGA-1_1	-2.4906	7.81044	pat1.pre	pre
CTCTGGTTCCGCGTTT-1_1	-3.09399	7.74527	pat1.pre	pre
CTCTGGTTCTCAAACG-1_1	-7.42881	5.88881	pat1.pre	pre
CTGAAACAGCTAGTTC-1_1	-0.00699527	-5.69584	pat1.pre	pre
CTGAAACAGGCGATAC-1_1	-2.11934	-13.1883	pat1.pre	pre
CTGAAACCAACTGCTA-1_1	-8.91798	5.41934	pat1.pre	pre
CTGAAACCACAGGCCT-1_1	-7.02184	9.07153	pat1.pre	pre
CTGAAACCACCCTATC-1_1	10.5453	1.34642	pat1.pre	pre
CTGAAACCATGACGGA-1_1	10.2296	0.711487	pat1.pre	pre
CTGAAACGTGTTCGAT-1_1	-3.80367	7.83671	pat1.pre	pre
CTGAAACGTTAAGAAC-1_1	-3.9187	-9.14787	pat1.pre	pre
CTGAAACGTTGTTTGG-1_1	10.1553	-0.256073	pat1.pre	pre
CTGAAACTCACGCGGT-1_1	-8.31582	-0.795773	pat1.pre	pre
CTGAAACTCCTTGCCA-1_1	7.39172	-5.07987	pat1.pre	pre
CTGAAGTGTAGCCTAT-1_1	-3.20321	6.66698	pat1.pre	pre
CTGAAGTGTTACCAGT-1_1	-3.55213	7.58188	pat1.pre	pre
CTGAAGTGTTACCGAT-1_1	7.0281	-0.31854	pat1.pre	pre
CTGAAGTTCATGCTCC-1_1	-2.63421	7.5446	pat1.pre	pre
CTGAAGTTCCTGTAGA-1_1	-9.60578	-3.18891	pat1.pre	pre
CTGAAGTTCCTTTCGG-1_1	-2.76316	7.38514	pat1.pre	pre
CTGATAGAGAGTAAGG-1_1	-10.0694	4.5273	pat1.pre	pre
CTGATAGAGTACCGGA-1_1	-3.97572	11.2593	pat1.pre	pre
CTGATAGAGTGTCCAT-1_1	-2.99473	8.78444	pat1.pre	pre
CTGATAGAGTTGTAGA-1_1	-8.9273	-4.11942	pat1.pre	pre
CTGATAGCAGAGTGTG-1_1	9.08558	-2.66862	pat1.pre	pre
CTGATAGCAGCCTGTG-1_1	5.97316	-6.96208	pat1.pre	pre
CTGATAGCAGTGGGAT-1_1	-6.57847	1.79439	pat1.pre	pre
CTGATAGGTAAGCACG-1_1	-2.90786	10.6477	pat1.pre	pre
CTGATAGGTTCCCTTG-1_1	8.76681	1.24607	pat1.pre	pre
CTGATAGTCCGCTGTT-1_1	11.6833	1.83928	pat1.pre	pre
CTGATAGTCGATGAGG-1_1	7.33688	-4.8658	pat1.pre	pre
CTGATCCAGATGTGGC-1_1	9.55684	1.98431	pat1.pre	pre
CTGATCCAGTACGTAA-1_1	-2.81967	8.59419	pat1.pre	pre
CTGATCCCACGGACAA-1_1	-2.43924	7.122	pat1.pre	pre
CTGATCCCATTTCACT-1_1	-5.11857	4.76509	pat1.pre	pre
CTGATCCGTCGACTAT-1_1	-2.92519	8.71734	pat1.pre	pre
CTGATCCGTGCAACTT-1_1	6.58623	0.724948	pat1.pre	pre
CTGATCCTCAACACCA-1_1	-8.40207	7.77789	pat1.pre	pre
CTGATCCTCGATCCCT-1_1	-4.74771	8.40266	pat1.pre	pre
CTGATCCTCTGTCCGT-1_1	7.62413	-1.01161	pat1.pre	pre
CTGCCTAAGATCGGGT-1_1	-4.24727	-10.0587	pat1.pre	pre
CTGCCTATCAATAAGG-1_1	8.33901	1.11158	pat1.pre	pre
CTGCCTATCTTAGAGC-1_1	-3.18499	8.37929	pat1.pre	pre
CTGCGGAAGAAGGTTT-1_1	4.8525	-2.56376	pat1.pre	pre
CTGCGGAAGATAGCAT-1_1	-5.13868	7.91708	pat1.pre	pre
CTGCGGAAGCAATATG-1_1	7.09147	-0.0899472	pat1.pre	pre
CTGCGGAAGGGTTTCT-1_1	-3.37342	11.2395	pat1.pre	pre
CTGCGGACACATTTCT-1_1	-2.61224	8.15633	pat1.pre	pre
CTGCGGAGTACAAGTA-1_1	-3.76177	-9.2464	pat1.pre	pre
CTGCGGAGTCGATTGT-1_1	6.8674	-4.55213	pat1.pre	pre
CTGCGGAGTCTAGCCG-1_1	-5.34224	7.75385	pat1.pre	pre
CTGCGGATCAAAGACA-1_1	-9.86564	-3.62947	pat1.pre	pre
CTGCGGATCAATAAGG-1_1	-6.04661	2.81766	pat1.pre	pre
CTGCGGATCGAGAACG-1_1	-3.73741	11.7901	pat1.pre	pre
CTGCTGTAGGGTTCCC-1_1	-5.1235	-8.97783	pat1.pre	pre
CTGCTGTGTACTTGAC-1_1	-3.21332	10.97	pat1.pre	pre
CTGCTGTGTATGGTTC-1_1	6.11786	-8.68868	pat1.pre	pre
CTGCTGTGTTGCGTTA-1_1	-1.39509	3.22737	pat1.pre	pre
CTGGTCTAGATATACG-1_1	10.8913	0.934937	pat1.pre	pre
CTGGTCTAGGGTTTCT-1_1	7.56405	-0.174158	pat1.pre	pre
CTGGTCTCAAGCGAGT-1_1	8.51219	0.7237	pat1.pre	pre
CTGGTCTCAAGCTGTT-1_1	-3.67453	7.84024	pat1.pre	pre
CTGGTCTCACAGGTTT-1_1	8.66511	1.23273	pat1.pre	pre
CTGGTCTGTCAAAGAT-1_1	6.75962	-4.44886	pat1.pre	pre
CTGGTCTGTGGCAAAC-1_1	-3.21604	8.78138	pat1.pre	pre
CTGGTCTGTTGAGGTG-1_1	-4.17334	9.72773	pat1.pre	pre
CTGGTCTTCGAGGTAG-1_1	-3.6021	-1.12528	pat1.pre	pre
CTGGTCTTCTACCAGA-1_1	-7.38494	7.14031	pat1.pre	pre
CTGTGCTAGCCTTGAT-1_1	-7.96286	9.42154	pat1.pre	pre
CTGTGCTAGGCTATCT-1_1	-2.74991	11.0503	pat1.pre	pre
CTGTGCTCAATGGAGC-1_1	5.7724	-2.49149	pat1.pre	pre
CTGTGCTCAGACGCCT-1_1	10.1755	-1.02287	pat1.pre	pre
CTGTGCTCATTTCACT-1_1	11.4419	1.40165	pat1.pre	pre
CTGTGCTGTGAAATCA-1_1	6.94056	-0.00262683	pat1.pre	pre
CTGTGCTTCCTTCAAT-1_1	6.50693	-0.648286	pat1.pre	pre
CTGTTTAAGACCTAGG-1_1	9.44472	3.13249	pat1.pre	pre
CTGTTTAAGAGCTATA-1_1	-4.77517	-9.18112	pat1.pre	pre
CTGTTTACACATTAGC-1_1	-7.88498	-1.38437	pat1.pre	pre
CTGTTTACAGTATCTG-1_1	6.89779	-4.95698	pat1.pre	pre
CTGTTTACAGTCAGCC-1_1	-4.94663	5.02011	pat1.pre	pre
CTGTTTACAGTCCTTC-1_1	-7.89302	9.17601	pat1.pre	pre
CTGTTTACATGCAATC-1_1	-4.60813	5.74415	pat1.pre	pre
CTGTTTAGTCGCGGTT-1_1	-4.66974	-8.82802	pat1.pre	pre
CTGTTTAGTTTCCACC-1_1	-9.17195	-4.21186	pat1.pre	pre
CTGTTTAGTTTGGCGC-1_1	7.39738	1.76308	pat1.pre	pre
CTGTTTATCATATCGG-1_1	8.987	2.98009	pat1.pre	pre
CTGTTTATCCGTTGCT-1_1	-3.78988	11.3565	pat1.pre	pre
CTGTTTATCTTGAGAC-1_1	-8.64705	-3.43571	pat1.pre	pre
CTGTTTATCTTGCAAG-1_1	7.11472	-1.02183	pat1.pre	pre
CTTAACTAGCGTGTCC-1_1	10.6953	0.075732	pat1.pre	pre
CTTAACTAGCTTCGCG-1_1	4.36742	-2.02561	pat1.pre	pre
CTTAACTAGTTCGATC-1_1	7.29481	-0.755846	pat1.pre	pre
CTTAACTCAGAGTGTG-1_1	9.77034	-2.78164	pat1.pre	pre
CTTAACTCAGTGGAGT-1_1	7.60705	-1.98088	pat1.pre	pre
CTTAACTCATACAGCT-1_1	0.517366	-4.70918	pat1.pre	pre
CTTAACTGTAATTGGA-1_1	-3.22798	11.4523	pat1.pre	pre
CTTAACTGTCAGAATA-1_1	4.62931	-3.28069	pat1.pre	pre
CTTAACTGTTGGTGGA-1_1	-3.25193	-12.4768	pat1.pre	pre
CTTAACTTCCTAGAAC-1_1	-9.16669	5.30349	pat1.pre	pre
CTTACCGAGCAGCGTA-1_1	-3.72649	11.6265	pat1.pre	pre
CTTACCGCAGCCAGAA-1_1	-7.93117	5.1575	pat1.pre	pre
CTTACCGCAGTTTACG-1_1	-2.76255	7.63248	pat1.pre	pre
CTTACCGGTGACTACT-1_1	-0.22068	-13.3644	pat1.pre	pre
CTTACCGGTGTCCTCT-1_1	10.1801	0.774256	pat1.pre	pre
CTTACCGTCAGCTGGC-1_1	-7.90974	5.77448	pat1.pre	pre
CTTACCGTCCTAGAAC-1_1	6.2124	1.94646	pat1.pre	pre
CTTACCGTCGTTTAGG-1_1	-2.9973	7.64614	pat1.pre	pre
CTTAGGAAGCTAACAA-1_1	-4.40357	-9.47628	pat1.pre	pre
CTTAGGAAGGGTCGAT-1_1	-4.50827	-9.361	pat1.pre	pre
CTTAGGACACCGCTAG-1_1	-7.80524	-2.76391	pat1.pre	pre
CTTAGGAGTACGCACC-1_1	-7.89075	8.15594	pat1.pre	pre
CTTAGGAGTCAGGACA-1_1	-8.02902	9.14992	pat1.pre	pre
CTTAGGAGTGCGCTTG-1_1	-2.69182	8.10971	pat1.pre	pre
CTTAGGATCAATAAGG-1_1	-3.71848	11.5574	pat1.pre	pre
CTTCTCTCACGCATCG-1_1	6.72719	-5.27819	pat1.pre	pre
CTTCTCTGTACTTCTT-1_1	6.69817	0.503504	pat1.pre	pre
CTTCTCTGTGCACTTA-1_1	-8.29816	5.30077	pat1.pre	pre
CTTCTCTGTTTGTTTC-1_1	-8.47218	5.36456	pat1.pre	pre
CTTCTCTTCAGGATCT-1_1	-1.27752	-13.3274	pat1.pre	pre
CTTCTCTTCAGTTTGG-1_1	8.68183	-4.06838	pat1.pre	pre
CTTCTCTTCCGCGTTT-1_1	-6.06115	2.93766	pat1.pre	pre
CTTCTCTTCGTATCAG-1_1	-7.97524	-3.07462	pat1.pre	pre
CTTCTCTTCTATCGCC-1_1	-9.95203	4.60347	pat1.pre	pre
CTTGGCTAGCGTCAAG-1_1	-4.14232	8.01864	pat1.pre	pre
CTTGGCTAGGTGATAT-1_1	-5.35388	6.3779	pat1.pre	pre
CTTGGCTAGTACATGA-1_1	-1.73408	-13.3441	pat1.pre	pre
CTTGGCTAGTAGCCGA-1_1	5.7748	-5.90189	pat1.pre	pre
CTTGGCTCAAGTCTAC-1_1	6.63842	0.386761	pat1.pre	pre
CTTGGCTCATTCGACA-1_1	-2.98739	7.74575	pat1.pre	pre
CTTGGCTGTCATTAGC-1_1	11.5939	2.01011	pat1.pre	pre
CTTTGCGCACGCGAAA-1_1	9.18919	-0.0592791	pat1.pre	pre
CTTTGCGCACTGTGTA-1_1	-8.06223	8.98738	pat1.pre	pre
CTTTGCGCAGCATACT-1_1	0.192697	-13.6409	pat1.pre	pre
CTTTGCGCAGTAACGG-1_1	-3.65207	-9.88139	pat1.pre	pre
CTTTGCGCATACAGCT-1_1	11.3594	-0.0739383	pat1.pre	pre
CTTTGCGGTATAATGG-1_1	-3.29838	11.6601	pat1.pre	pre
CTTTGCGGTTATGCGT-1_1	-3.85275	8.45488	pat1.pre	pre
CTTTGCGTCTCTGTCG-1_1	-8.50341	-1.89791	pat1.pre	pre
GAAACTCAGACAATAC-1_1	-2.16858	6.91945	pat1.pre	pre
GAAACTCCACAGGTTT-1_1	-3.11484	-1.66192	pat1.pre	pre
GAAACTCCATAGGATA-1_1	-3.1374	11.7219	pat1.pre	pre
GAAACTCCATTGTGCA-1_1	-9.28995	-4.0987	pat1.pre	pre
GAAACTCGTATCGCAT-1_1	-3.38444	-12.2047	pat1.pre	pre
GAAACTCGTCACAAGG-1_1	9.84365	0.571056	pat1.pre	pre
GAAACTCGTGCACGAA-1_1	9.80077	-0.866506	pat1.pre	pre
GAAACTCGTTCAGACT-1_1	-8.06073	-1.8159	pat1.pre	pre
GAAATGACACAGTCGC-1_1	10.0479	3.29733	pat1.pre	pre
GAAATGACAGGGTTAG-1_1	6.64187	-5.27605	pat1.pre	pre
GAAATGATCATGCTCC-1_1	-6.24066	2.50053	pat1.pre	pre
GAACATCAGTACGATA-1_1	-8.14368	9.60238	pat1.pre	pre
GAACATCGTGATGTCT-1_1	10.1555	-2.11649	pat1.pre	pre
GAACATCGTTATTCTC-1_1	9.41929	0.200313	pat1.pre	pre
GAACATCTCACTCTTA-1_1	8.14368	-0.0705237	pat1.pre	pre
GAACATCTCGAGAGCA-1_1	-8.63247	-3.9446	pat1.pre	pre
GAACATCTCGCCTGAG-1_1	5.71735	0.0461013	pat1.pre	pre
GAACATCTCTTGGGTA-1_1	-3.66479	7.62233	pat1.pre	pre
GAACCTAAGAGGGCTT-1_1	-4.52597	6.51214	pat1.pre	pre
GAACCTAAGCATCATC-1_1	11.0081	1.46385	pat1.pre	pre
GAACCTAAGTCGCCGT-1_1	-6.92348	6.59609	pat1.pre	pre
GAACCTACAACACCTA-1_1	-2.39361	8.70358	pat1.pre	pre
GAACCTACAAGTAGTA-1_1	-3.14723	11.5175	pat1.pre	pre
GAACCTACAATCACAC-1_1	-9.26038	5.00474	pat1.pre	pre
GAACCTACACATGGGA-1_1	-8.79693	-1.54896	pat1.pre	pre
GAACCTAGTAGCTCCG-1_1	5.56763	-1.70727	pat1.pre	pre
GAACCTATCACATACG-1_1	-2.65393	8.5077	pat1.pre	pre
GAACCTATCAGGTTCA-1_1	-9.48381	4.97346	pat1.pre	pre
GAACCTATCATATCGG-1_1	-6.94073	6.01421	pat1.pre	pre
GAACCTATCCTTGACC-1_1	-2.99295	1.49197	pat1.pre	pre
GAACCTATCGGTCCGA-1_1	-3.80795	11.4226	pat1.pre	pre
GAACCTATCGTCTGAA-1_1	-4.08314	10.4916	pat1.pre	pre
GAACCTATCTTCTGGC-1_1	-3.48993	8.80412	pat1.pre	pre
GAACGGAAGCGAAGGG-1_1	-5.61869	4.77689	pat1.pre	pre
GAACGGAAGTACGTAA-1_1	0.468388	-5.41532	pat1.pre	pre
GAACGGAAGTGAAGAG-1_1	6.68788	2.33921	pat1.pre	pre
GAACGGACAGCGTAAG-1_1	-3.53268	-12.1825	pat1.pre	pre
GAACGGAGTGTTCGAT-1_1	-4.76012	6.03355	pat1.pre	pre
GAACGGATCCAGAAGG-1_1	-4.69421	-8.90835	pat1.pre	pre
GAACGGATCCTACAGA-1_1	9.32572	-2.28537	pat1.pre	pre
GAACGGATCGGAGCAA-1_1	-3.62929	11.0433	pat1.pre	pre
GAAGCAGAGGTGATTA-1_1	10.9264	0.703349	pat1.pre	pre
GAAGCAGAGTAGATGT-1_1	-2.13232	-12.9978	pat1.pre	pre
GAAGCAGCAGTCTTCC-1_1	-3.78795	8.30549	pat1.pre	pre
GAAGCAGCAGTTTACG-1_1	8.95224	-3.59493	pat1.pre	pre
GAAGCAGCATGCCTAA-1_1	-3.80093	-9.71108	pat1.pre	pre
GAAGCAGGTGGTACAG-1_1	-3.47694	6.90424	pat1.pre	pre
GAAGCAGGTTGGGACA-1_1	9.70332	-3.10007	pat1.pre	pre
GAAGCAGTCAGTTGAC-1_1	-4.48565	5.81031	pat1.pre	pre
GAATAAGAGCCACGTC-1_1	6.98062	-3.00339	pat1.pre	pre
GAATAAGAGTAGCCGA-1_1	-3.63295	6.76552	pat1.pre	pre
GAATAAGAGTGAACAT-1_1	-2.4053	8.0943	pat1.pre	pre
GAATAAGCAGTTCATG-1_1	-2.54301	-12.9581	pat1.pre	pre
GAATAAGCATTACGAC-1_1	-3.62005	-10.4175	pat1.pre	pre
GAATAAGCATTCACTT-1_1	6.99552	-5.33882	pat1.pre	pre
GAATAAGGTAGCGTCC-1_1	9.25744	3.14945	pat1.pre	pre
GAATAAGGTCAACTGT-1_1	-8.10392	-1.39736	pat1.pre	pre
GAATAAGTCAAACGGG-1_1	-6.62222	5.80266	pat1.pre	pre
GAATAAGTCCGTAGTA-1_1	6.01768	-7.70681	pat1.pre	pre
GAATAAGTCTTGCATT-1_1	-9.08205	5.57059	pat1.pre	pre
GAATGAAAGAGGTAGA-1_1	-9.08583	-4.40413	pat1.pre	pre
GAATGAAAGATATGGT-1_1	7.92086	-2.3289	pat1.pre	pre
GAATGAAAGCATGGCA-1_1	-8.72431	5.5253	pat1.pre	pre
GAATGAAAGCGCCTTG-1_1	10.0465	-2.49259	pat1.pre	pre
GAATGAAAGGCCATAG-1_1	-7.76559	4.30007	pat1.pre	pre
GAATGAAAGGCGATAC-1_1	-3.96081	7.69416	pat1.pre	pre
GAATGAAGTAAAGGAG-1_1	-9.39075	5.09648	pat1.pre	pre
GAATGAAGTCCGAGTC-1_1	6.18795	1.54427	pat1.pre	pre
GAATGAAGTTGATTCG-1_1	7.26251	-5.41042	pat1.pre	pre
GAATGAATCTGAGTGT-1_1	-4.00304	-10.3863	pat1.pre	pre
GACACGCCAGACAGGT-1_1	8.79667	2.27327	pat1.pre	pre
GACACGCCATCACCCT-1_1	-1.39003	3.38512	pat1.pre	pre
GACACGCCATCTATGG-1_1	-7.4557	6.4187	pat1.pre	pre
GACACGCCATTTCAGG-1_1	-3.94231	-10.0317	pat1.pre	pre
GACACGCGTACTCGCG-1_1	6.7786	0.923265	pat1.pre	pre
GACACGCTCGGAAATA-1_1	-8.28363	5.45069	pat1.pre	pre
GACACGCTCTTTAGTC-1_1	-7.42363	3.8207	pat1.pre	pre
GACAGAGAGAATTGTG-1_1	-1.77196	7.85185	pat1.pre	pre
GACAGAGCAATAGAGT-1_1	-6.58778	1.69593	pat1.pre	pre
GACAGAGCACCGCTAG-1_1	4.83962	-2.07823	pat1.pre	pre
GACAGAGCAGCTTCGG-1_1	-4.35602	-9.88088	pat1.pre	pre
GACAGAGGTGTTCGAT-1_1	9.6005	2.12999	pat1.pre	pre
GACAGAGTCACTTACT-1_1	0.767998	-5.94329	pat1.pre	pre
GACAGAGTCGGATGGA-1_1	-3.48772	11.1879	pat1.pre	pre
GACCAATCACAGACTT-1_1	-3.74657	11.7841	pat1.pre	pre
GACCAATCATGATCCA-1_1	-7.85021	-4.22569	pat1.pre	pre
GACCAATGTGGCAAAC-1_1	8.56315	0.0321461	pat1.pre	pre
GACCAATTCATTCACT-1_1	-6.20562	3.62737	pat1.pre	pre
GACCAATTCTGGTATG-1_1	-7.85942	8.84288	pat1.pre	pre
GACCTGGAGATCGGGT-1_1	-3.83804	-9.3102	pat1.pre	pre
GACCTGGAGCAATATG-1_1	9.35639	-1.85847	pat1.pre	pre
GACCTGGAGCTAAGAT-1_1	-4.19314	-0.38084	pat1.pre	pre
GACCTGGCAAGTCATC-1_1	-8.41394	-1.3188	pat1.pre	pre
GACCTGGGTACACCGC-1_1	-1.85052	7.24144	pat1.pre	pre
GACCTGGGTGAAGGCT-1_1	11.2582	-0.622773	pat1.pre	pre
GACCTGGGTTCCGTCT-1_1	-8.13073	9.04711	pat1.pre	pre
GACCTGGTCCTTGCCA-1_1	8.17773	-0.0601291	pat1.pre	pre
GACCTGGTCCTTTACA-1_1	8.38943	2.5449	pat1.pre	pre
GACCTGGTCGCGCCAA-1_1	0.385286	-5.72418	pat1.pre	pre
GACCTGGTCGTTGCCT-1_1	-2.8821	-12.6347	pat1.pre	pre
GACCTGGTCTTAGCCC-1_1	-7.64165	5.04359	pat1.pre	pre
GACGCGTAGCGTTTAC-1_1	-2.85864	7.35454	pat1.pre	pre
GACGCGTCATCGGTTA-1_1	-2.52654	7.19817	pat1.pre	pre
GACGCGTGTCAAACTC-1_1	-3.85597	10.3465	pat1.pre	pre
GACGCGTGTGCAGTAG-1_1	-4.09519	-10.9956	pat1.pre	pre
GACGCGTGTTCCAACA-1_1	-4.07885	-9.34088	pat1.pre	pre
GACGCGTGTTCGTCTC-1_1	10.714	-0.00246381	pat1.pre	pre
GACGCGTTCACGCGGT-1_1	3.51159	-2.34358	pat1.pre	pre
GACGCGTTCATTGCGA-1_1	7.07883	-1.47495	pat1.pre	pre
GACGCGTTCGCTGATA-1_1	-3.78126	8.02148	pat1.pre	pre
GACGGCTAGACAGGCT-1_1	-8.12838	5.75866	pat1.pre	pre
GACGGCTCAATGGAGC-1_1	9.32391	1.99385	pat1.pre	pre
GACGGCTCATCCTAGA-1_1	-5.52692	6.17865	pat1.pre	pre
GACGGCTGTCATACTG-1_1	-9.45133	-4.07727	pat1.pre	pre
GACGGCTTCACATACG-1_1	-6.95256	5.16197	pat1.pre	pre
GACGGCTTCCGCGGTA-1_1	8.71754	-3.85721	pat1.pre	pre
GACGGCTTCGCGTAGC-1_1	8.94534	-4.01479	pat1.pre	pre
GACGTGCCATCCCACT-1_1	-3.26602	7.76329	pat1.pre	pre
GACGTGCGTAAGGGAA-1_1	-4.348	-10.707	pat1.pre	pre
GACGTGCGTACCTACA-1_1	7.32196	-1.95304	pat1.pre	pre
GACGTGCGTGGAAAGA-1_1	8.25151	0.295633	pat1.pre	pre
GACGTTAAGAGCTGCA-1_1	-7.83216	5.75448	pat1.pre	pre
GACGTTATCCACGAAT-1_1	-9.26804	-4.14438	pat1.pre	pre
GACTAACAGCTCAACT-1_1	-3.70961	11.3151	pat1.pre	pre
GACTAACAGTGAAGAG-1_1	-3.20787	-12.5436	pat1.pre	pre
GACTAACCACATGGGA-1_1	-7.14661	8.91148	pat1.pre	pre
GACTAACCAGACGCAA-1_1	-3.1496	7.4123	pat1.pre	pre
GACTAACGTAGGCATG-1_1	-7.63817	8.90112	pat1.pre	pre
GACTAACGTGGCGAAT-1_1	9.37555	3.2355	pat1.pre	pre
GACTAACGTGTATGGG-1_1	-3.62324	11.3238	pat1.pre	pre
GACTAACTCAACGAAA-1_1	-8.66305	-3.72872	pat1.pre	pre
GACTAACTCTGCGTAA-1_1	7.49245	-1.49816	pat1.pre	pre
GACTACAAGGCATTGG-1_1	-4.57389	10.5373	pat1.pre	pre
GACTACACAAGTCTAC-1_1	6.42936	-9.13295	pat1.pre	pre
GACTACACACATCCAA-1_1	-3.58667	11.5632	pat1.pre	pre
GACTACACAGGACGTA-1_1	-7.48223	9.02601	pat1.pre	pre
GACTACAGTACAAGTA-1_1	-4.27577	6.72104	pat1.pre	pre
GACTACAGTTGCGCAC-1_1	-8.94672	5.10587	pat1.pre	pre
GACTACATCCGTTGTC-1_1	4.38592	-2.11109	pat1.pre	pre
GACTGCGAGTGCGATG-1_1	0.563816	-13.3032	pat1.pre	pre
GACTGCGCATCAGTCA-1_1	11.2637	1.27732	pat1.pre	pre
GACTGCGGTTACGTCA-1_1	-3.05584	11.5734	pat1.pre	pre
GACTGCGTCAATCTCT-1_1	-8.35942	-0.397503	pat1.pre	pre
GACTGCGTCCGATATG-1_1	-7.72792	5.34898	pat1.pre	pre
GACTGCGTCCGCGCAA-1_1	-3.6506	7.64763	pat1.pre	pre
GAGCAGAAGCGATTCT-1_1	7.05308	-4.3512	pat1.pre	pre
GAGCAGACATGCCTTC-1_1	-4.57881	6.4996	pat1.pre	pre
[truncated: 38,697 more rows]

## Sheet: Fig1 D
	Gene.symbol	logFC	adj.P.Val
1	ISG15	-1.16367	0
2	IFI6	-0.939912	0
3	JUN	0.550952	0
4	IFI44L	-0.687295	0
5	IGKV3-11	0.388152	0
6	IGKV3-20	1.18069	0
7	JCHAIN	0.66547	0
8	HIST1H1E	1.01649	0
9	FKBP5	-1.02175	0
10	TMEM176B	0.755813	0
11	LY6E	-0.751294	0
12	IFIT3	-0.826632	0
13	IFIT1	-0.868103	0
14	IFITM1	-0.658831	0
15	IRF7	-0.718301	0
16	AHNAK	0.451782	0
17	IGHA1	0.4642	0
18	IGHM	0.85283	0
19	DDX5	0.452261	0
20	MYL12A	-0.521627	0
21	BST2	-0.549351	0
22	FOSB	0.507947	0
23	MX1	-0.85124	0
24	IGLV2-14	0.84445	0
25	IGLV3-1	0.680966	0
26	MT-ATP8	1.15961	0
27	MT-ND5	0.366962	0
28	MT-ND6	0.619561	0
29	PSMB9	-0.451252	3.1836e-299
30	TMEM176A	0.608788	4.07027e-293
31	FOS	0.442407	2.24858e-286
32	ETS1	0.530434	1.05668e-281
33	KLF2	0.488148	8.47712e-280
34	EGR1	0.715858	4.55453e-277
35	OAS1	-0.542985	1.33706e-276
36	B2M	-0.322694	1.61814e-275
37	RSAD2	-0.617286	6.97145e-260
38	MTRNR2L12	-0.38382	2.62495e-256
39	IFI44	-0.516161	2.60211e-255
40	MX2	-0.577801	1.79045e-250
41	LINC01578	0.482653	8.48751e-243
42	CCDC85B	-0.456797	1.52807e-240
43	MT2A	-0.822642	8.54756e-240
44	PSME1	-0.36763	3.29883e-238
45	JUND	0.343548	3.79896e-238
46	H1FX	0.478514	2.71447e-237
47	XIST	0.484254	1.09669e-234
48	DDIT4	-0.75212	2.88769e-233
49	HIST1H1D	0.521952	6.98751e-229
50	MATR3.1	0.471247	4.43487e-225
51	HIST1H1C	0.496986	2.92437e-220
52	JUNB	0.357715	2.08111e-218
53	ISG20	-0.658904	3.3719e-213
54	USP18	-0.447723	3.24483e-210
55	ZBTB16	-0.660995	1.13377e-207
56	PCBP2	-0.34486	4.00387e-207
57	TUBA1A	0.375949	5.61134e-205
58	PTPRC	0.269358	5.92425e-204
59	TCL1A	0.762712	2.94578e-203
60	FAM107B	0.459494	4.279e-202
61	MS4A1	0.554549	5.55587e-201
62	DYNLT1	-0.461656	2.90584e-200
63	BTG2	0.407802	1.22159e-198
64	PSME2	-0.366288	2.95695e-193
65	CD74	0.278869	9.9275e-191
66	PLSCR1	-0.479899	8.38582e-190
67	BEST1	0.435368	1.0042e-189
68	SRRM2	0.368462	1.05671e-189
69	IGKC	0.288562	1.69711e-189
70	ZFP36L1	0.35303	5.64014e-182
71	MTRNR2L8	2.68208	6.52848e-182
72	PNRC1	0.409369	1.03596e-179
73	SH3BGRL3	-0.261736	5.2724e-177
74	PTPRCAP	0.37225	2.35133e-176
75	HNRNPU	0.381757	5.6387e-176
76	TAF10	0.39426	1.7199e-175
77	PRKAR1A	0.413313	9.14387e-174
78	CCND3	-0.37551	3.16225e-173
79	HLA-DRA	0.271634	3.63767e-172
80	UBE2L6	-0.409422	9.2937e-171
81	SET	0.393684	3.16152e-169
82	IFI35	-0.450973	1.18227e-166
83	ACTR2	0.335541	3.61613e-166
84	CD81	0.384149	1.95267e-165
85	IER2	0.27507	2.77771e-165
86	HERC5	-0.48403	3.20593e-165
87	EIF2AK2	-0.406729	1.76879e-164
88	GNAS	0.333774	8.69852e-161
89	DDX3X	0.35579	1.1198e-160
90	GZMK	0.315549	4.09591e-157
91	EIF4G2	0.326475	1.16675e-155
92	OASL	-0.425606	1.17022e-155
93	CD79A	0.553533	2.48197e-153
94	KLF10	0.394372	1.06348e-150
95	PPP1R15A	0.338251	2.35674e-148
96	SPATS2L	-0.40884	1.22118e-147
97	CD44	0.325975	5.43878e-147
98	HLA-DRB1	0.278615	4.17077e-144
99	LCP1	0.279994	2.28358e-143
100	ITGA4	0.298338	4.50551e-139
101	EPSTI1	-0.370623	2.21111e-138
102	GIMAP1	-0.414056	3.17123e-138
103	CDV3	0.360831	2.95421e-137
104	COTL1	0.255441	2.01361e-136
105	HLA-DPB1	0.318354	2.40074e-134
106	SHISA5	-0.334223	5.96801e-133
107	DRAP1	-0.30942	7.3159e-133
108	AC004687.1	0.353193	1.40181e-131
109	MCL1	0.332427	3.08756e-129
110	IRF1	0.360428	8.75743e-129
111	BTG1	-0.368611	2.18288e-128
112	ATF7IP	0.346627	1.24419e-124
113	DDX17	0.289273	4.25499e-123
114	MYH9	0.270658	5.29201e-123
115	LAP3	-0.375763	2.83982e-122
116	CDC42	0.272778	5.95483e-122
117	DDX58	-0.381565	4.91649e-121
118	PTP4A2	0.306478	5.21921e-121
119	MAP3K1	0.337339	3.20936e-119
120	LBR	0.330358	1.64986e-118
121	RALGPS2	0.436056	4.24539e-118
122	STMN1	0.312645	1.37492e-117
123	FAM13A	0.322536	1.5083e-116
124	IVNS1ABP	0.333988	7.61096e-115
125	CCNL1	0.292598	1.30134e-114
126	GBP1	-0.449824	2.17394e-114
127	TMPO	0.345113	3.88055e-113
128	GAPDH	-0.27701	6.16541e-111
129	PSAP	0.315585	1.31464e-110
130	SHFL	-0.353228	2.44323e-110
131	GIMAP7	-0.379806	8.258e-109
132	CLIC1	-0.255153	3.231e-108
133	SF3B1	0.288618	6.21457e-108
134	CDKN1C	0.25795	3.04055e-107
135	TGOLN2	0.306531	2.08505e-106
136	NIBAN3	0.454229	8.48964e-106
137	TTN	0.310535	9.01835e-105
138	PARP9	-0.324066	2.22933e-104
139	TYMP	-0.626954	5.48558e-104
140	SP100	-0.287562	2.34698e-103
141	KMT2A	0.298234	2.53273e-103
142	GIMAP5	-0.44016	6.77403e-103
143	PTBP3	0.310466	5.47875e-102
144	ATP2B1-AS1	0.281807	6.73674e-101
145	SNRPD3	0.275465	2.69144e-100
146	TCF7	0.250438	2.88945e-100
147	XAF1	-0.295187	9.75212e-99
148	YBX3	0.299393	4.44622e-98
149	ARGLU1	0.266579	2.49581e-95
150	AL627171.2	0.326054	5.03958e-95
151	MACF1	0.278748	5.38722e-95
152	SPTBN1	0.306981	2.15115e-94
153	NR4A2	0.257989	2.95234e-94
154	FOXO1	0.298037	1.27626e-93
155	SOX4	0.255091	4.09459e-92
156	EIF4E3	0.304179	6.9498e-90
157	ATP10A	-0.254752	1.79738e-89
158	PSMB10	-0.251324	2.85697e-89
159	SLC38A2	0.298082	1.09054e-88
160	TCP11L2	0.262544	1.19108e-88
161	CHMP5	-0.296655	1.20835e-88
162	DDX6	0.286781	3.96637e-88
163	GPCPD1	0.281614	8.94889e-88
164	SIGLEC1	-0.395268	2.23455e-87
165	PER1	-0.294206	2.40315e-87
166	MBD2	0.288748	1.26088e-86
167	TAP1	-0.325915	2.40837e-86
168	MYADM	0.270247	3.83326e-86
169	GLS	0.290173	2.41486e-85
170	AFF3	0.380296	1.14492e-84
171	BCLAF1	0.27248	1.84335e-84
172	LTA4H	0.305909	3.17751e-84
173	UBALD2	0.281162	3.47663e-84
174	PSMA6	-0.252067	3.71522e-84
175	ADD1	0.292126	4.34282e-84
176	STT3B	0.286409	4.95579e-84
177	S100A4	-0.307215	4.63096e-83
178	HERC6	-0.286444	9.73308e-83
179	ATP5MD	-0.257894	2.3164e-82
180	S100A8	-0.269628	2.49682e-82
181	STX16	0.293684	3.18571e-82
182	STK24	0.285418	6.0093e-82
183	LGALS9	-0.334974	1.82289e-81
184	IRF9	-0.275552	8.42269e-80
185	GSTK1	-0.274739	1.25378e-79
186	IL10RA	0.268595	2.80166e-79
187	NORAD	0.265369	3.90159e-78
188	REL	0.259946	5.92405e-78
189	EMB	0.263412	7.29243e-78
190	RESF1	0.255333	1.96538e-77
191	PHF11	-0.282247	3.36138e-77
192	NIN	0.268316	3.94248e-77
193	AC020916.1	0.272239	5.00104e-77
194	PRELID1	-0.283035	1.3863e-76
195	PABPN1	0.250214	3.17312e-76
196	TM9SF3	0.261522	6.90112e-76
197	NFKBIZ	0.30224	1.35275e-75
198	URI1	0.254413	1.38579e-74
199	OGA	0.262494	1.63065e-74
200	SMG1	0.259645	3.79323e-74
201	HSPA8	-0.362825	7.62231e-74
202	RASGRP1	0.264967	1.3026e-73
203	DDT	-0.254459	4.4617e-73
204	ELK4	0.259946	4.11078e-72
205	TRAPPC10	0.256394	9.05673e-72
206	BOD1L1	0.2529	1.4768e-71
207	SYNE2	0.252828	8.76522e-71
208	SLC2A3	0.286995	1.15578e-70
209	HNRNPD	0.257139	2.84032e-70
210	ADAM19	0.253716	6.69915e-70
211	LGALS3BP	-0.325312	3.84452e-69
212	SFPQ	0.250318	5.401e-69
213	CMPK1	0.266678	1.77171e-68
214	PDE7A	0.276357	1.82835e-67
215	GIMAP4	-0.293266	1.87106e-65
216	PARP10	-0.255916	3.93302e-65
217	IFITM3	-0.610248	1.19476e-64
218	PIK3R1	0.267292	4.15904e-63
219	SOD1	-0.285057	4.41456e-62
220	DUSP6	0.270946	7.63694e-61
221	ESYT2	0.261208	8.60336e-60
222	HLA-DQA1	0.263173	1.07572e-58
223	RGS10	-0.250463	3.20322e-57
224	OAS3	-0.269693	8.55624e-57
225	TNFAIP3	0.255181	1.47372e-55
226	CD163	-0.320233	5.39784e-55
227	SNHG29	-0.274139	8.9488e-55
228	IFIT2	-0.375638	8.57667e-54
229	CHST12	-0.27458	6.60728e-53
230	RGS2	0.272156	1.12173e-52
231	NOSIP	-0.305348	6.88245e-49
232	LCK	-0.291248	7.56073e-49
233	SCO2	-0.263522	1.69541e-48
234	PLAAT4	-0.261076	1.12179e-47
235	DDX60	-0.250379	4.15513e-45
236	TRBC2	-0.271127	5.41127e-42
237	CD79B	0.438832	2.38946e-41
238	DDX60L	-0.262756	8.17677e-41
239	TSC22D3	-0.256507	1.02331e-39
240	ALOX5AP	-0.312721	1.47162e-37
241	PEBP1	-0.251463	1.77365e-36
242	CD3D	-0.321002	2.94851e-33
243	PLAC8	-0.313728	4.54968e-31
244	BLVRA	-0.253587	4.72167e-29
245	LDLRAP1	-0.250158	5.4112e-29
246	LDHB	-0.303276	1.61983e-28
247	IFI27	-1.48232	3.52631e-28
248	S100A6	-0.260869	1.59756e-25
249	CD3E	-0.376028	2.3107e-25
250	ACSL1	-0.377887	1.53188e-22
251	TNFSF10	-0.270556	9.21118e-15
252	RNF144B	-0.28221	1.83636e-13
253	LGALS1	-0.308038	1.76887e-11
254	AQP3	-0.290524	4.56324e-10
255	SPON2	-0.333681	5.0379e-10
256	CCR7	-0.536407	6.19821e-09
257	CD8B	-0.521816	2.80729e-05

## Sheet: Fig 1 E
	ID	Term_Description	Fold_Enrichment	occurrence	support	lowest_p	highest_p	Up_regulated	Down_regulated
1	R-HSA-913531	Interferon Signaling	17.1178	10	0.194976	6.53937e-12	5.0142e-10	CD44, EGR1, EIF4E3, EIF4G2, HLA-DPB1, HLA-DQA1, HLA-DRA, HLA-DRB1, IRF1	B2M, BST2, DDX58, EIF2AK2, GBP1, HERC5, IFI27, IFI35, IFI6, IFIT1, IFIT2, IFIT3, IFITM1, IFITM3, IRF7, IRF9, ISG15, ISG20, MT2A, MX1, MX2, OAS1, OAS3, OASL, RSAD2, SP100, UBE2L6, USP18, XAF1
2	R-HSA-450408	AUF1 (hnRNP D0) binds and destabilizes mRNA	11.854	10	0.023599	9.41088e-12	9.41088e-12	HNRNPD	HSPA8, PSMA6, PSMB10, PSMB9, PSME1, PSME2
3	R-HSA-1169091	Activation of NF-kappaB in B cells	8.31317	10	0.0234606	4.11899e-11	4.11899e-11	REL	PSMA6, PSMB10, PSMB9, PSME1, PSME2
4	R-HSA-909733	Interferon alpha/beta signaling	28.8114	10	0.153394	8.59398e-11	8.59398e-11	EGR1, IRF1	BST2, IFI27, IFI35, IFI6, IFIT1, IFIT2, IFIT3, IFITM1, IFITM3, IRF7, IRF9, ISG15, ISG20, MX1, MX2, OAS1, OAS3, OASL, RSAD2, USP18, XAF1
5	R-HSA-1168372	Downstream signaling events of B Cell Receptor (BCR)	8.00143	10	0.0234606	1.67097e-10	1.67097e-10	RASGRP1, REL	PSMA6, PSMB10, PSMB9, PSME1, PSME2
6	R-HSA-1169408	ISG15 antiviral mechanism	13.7794	10	0.0766968	1.73923e-10	3.3541e-05	EIF4E3, EIF4G2	DDX58, EIF2AK2, HERC5, IFIT1, ISG15, MX1, MX2, UBE2L6, USP18
7	R-HSA-450531	Regulation of mRNA stability by proteins that bind AU-rich elements	9.35232	10	0.0404678	3.3288e-10	3.3288e-10	HNRNPD, SET, ZFP36L1	HSPA8, PSMA6, PSMB10, PSMB9, PSME1, PSME2
8	R-HSA-1169410	Antiviral mechanism by IFN-stimulated genes	15.8053	10	0.10592	4.12863e-10	1.66231e-06	EIF4E3, EIF4G2	DDX58, EIF2AK2, HERC5, IFIT1, ISG15, MX1, MX2, OAS1, OAS3, OASL, UBE2L6, USP18
9	R-HSA-8878159	Transcriptional regulation by RUNX3	6.73805	10	0.0176477	5.77833e-10	5.77833e-10	ITGA4, TCF7	PSMA6, PSMB10, PSMB9, PSME1, PSME2
10	R-HSA-1236978	Cross-presentation of soluble exogenous antigens (endosomes)	9.52551	10	0.0144886	1.32869e-09	1.32869e-09		PSMA6, PSMB10, PSMB9, PSME1, PSME2
11	R-HSA-211733	Regulation of activated PAK-2p34 by proteasome mediated degradation	9.33111	10	0.0117995	1.51345e-09	1.51345e-09		PSMA6, PSMB10, PSMB9, PSME1, PSME2
12	R-HSA-350562	Regulation of ornithine decarboxylase (ODC)	9.14449	10	0.0117303	1.7191e-09	1.7191e-09		PSMA6, PSMB10, PSMB9, PSME1, PSME2
13	R-HSA-349425	Autodegradation of the E3 ubiquitin ligase COP1	8.96519	10	0.0117303	1.94749e-09	1.94749e-09		PSMA6, PSMB10, PSMB9, PSME1, PSME2
14	R-HSA-9762114	GSK3B and BTRC:CUL1-mediated-degradation of NFE2L2	8.96519	10	0.0117303	1.94749e-09	1.94749e-09		PSMA6, PSMB10, PSMB9, PSME1, PSME2
15	R-HSA-69601	Ubiquitin Mediated Degradation of Phosphorylated Cdc25A	8.96519	10	0.0117303	1.94749e-09	1.94749e-09		PSMA6, PSMB10, PSMB9, PSME1, PSME2
16	R-HSA-75815	Ubiquitin-dependent degradation of Cyclin D	8.96519	10	0.0117303	1.94749e-09	1.94749e-09		PSMA6, PSMB10, PSMB9, PSME1, PSME2
17	R-HSA-69610	p53-Independent DNA Damage Response	8.96519	10	0.0117303	1.94749e-09	1.94749e-09		PSMA6, PSMB10, PSMB9, PSME1, PSME2
18	R-HSA-69613	p53-Independent G1/S DNA damage checkpoint	8.96519	10	0.0117303	1.94749e-09	1.94749e-09		PSMA6, PSMB10, PSMB9, PSME1, PSME2
19	R-HSA-169911	Regulation of Apoptosis	8.79278	10	0.0117303	2.20059e-09	2.20059e-09		PSMA6, PSMB10, PSMB9, PSME1, PSME2
20	R-HSA-180585	Vif-mediated degradation of APOBEC3G	8.79278	10	0.0117303	2.20059e-09	2.20059e-09		PSMA6, PSMB10, PSMB9, PSME1, PSME2
21	R-HSA-180534	Vpu mediated degradation of CD4	8.79278	10	0.0117303	2.20059e-09	2.20059e-09		PSMA6, PSMB10, PSMB9, PSME1, PSME2
22	R-HSA-9604323	Negative regulation of NOTCH4 signaling	8.62688	10	0.0117303	2.48047e-09	2.48047e-09		PSMA6, PSMB10, PSMB9, PSME1, PSME2
23	R-HSA-4641257	Degradation of AXIN	8.46712	10	0.0117303	2.78935e-09	2.78935e-09		PSMA6, PSMB10, PSMB9, PSME1, PSME2
24	R-HSA-8854050	FBXL7 down-regulates AURKA during mitotic entry and in early mitosis	8.46712	10	0.0117303	2.78935e-09	2.78935e-09		PSMA6, PSMB10, PSMB9, PSME1, PSME2
25	R-HSA-8941858	Regulation of RUNX3 expression and activity	8.46712	10	0.0117303	2.78935e-09	2.78935e-09		PSMA6, PSMB10, PSMB9, PSME1, PSME2
26	R-HSA-174113	SCF-beta-TrCP mediated degradation of Emi1	8.46712	10	0.0117303	2.78935e-09	2.78935e-09		PSMA6, PSMB10, PSMB9, PSME1, PSME2
27	R-HSA-5362768	Hh mutants are degraded by ERAD	8.31317	10	0.0117303	3.12958e-09	3.12958e-09		PSMA6, PSMB10, PSMB9, PSME1, PSME2
28	R-HSA-4641258	Degradation of DVL	8.16472	10	0.0117303	3.50365e-09	3.50365e-09		PSMA6, PSMB10, PSMB9, PSME1, PSME2
29	R-HSA-69541	Stabilization of p53	8.16472	10	0.0117303	3.50365e-09	3.50365e-09		PSMA6, PSMB10, PSMB9, PSME1, PSME2
30	R-HSA-5387390	Hh mutants abrogate ligand secretion	7.88318	10	0.0117303	4.36399e-09	4.36399e-09		PSMA6, PSMB10, PSMB9, PSME1, PSME2
31	R-HSA-351202	Metabolism of polyamines	7.88318	10	0.0117303	4.36399e-09	4.36399e-09		PSMA6, PSMB10, PSMB9, PSME1, PSME2
32	R-HSA-5676590	NIK-->noncanonical NF-kB signaling	7.88318	10	0.0117303	4.36399e-09	4.36399e-09		PSMA6, PSMB10, PSMB9, PSME1, PSME2
33	R-HSA-5610780	Degradation of GLI1 by the proteasome	7.74957	10	0.0117303	4.85598e-09	4.85598e-09		PSMA6, PSMB10, PSMB9, PSME1, PSME2
34	R-HSA-5610783	Degradation of GLI2 by the proteasome	7.74957	10	0.0117303	4.85598e-09	4.85598e-09		PSMA6, PSMB10, PSMB9, PSME1, PSME2
35	R-HSA-5610785	GLI3 is processed to GLI3R by the proteasome	7.74957	10	0.0117303	4.85598e-09	4.85598e-09		PSMA6, PSMB10, PSMB9, PSME1, PSME2
36	R-HSA-187577	SCF(Skp2)-mediated degradation of p27/p21	7.74957	10	0.0117303	4.85598e-09	4.85598e-09		PSMA6, PSMB10, PSMB9, PSME1, PSME2
37	R-HSA-8852276	The role of GTSE1 in G2/M progression after G2 checkpoint	7.74957	10	0.0117303	4.85598e-09	4.85598e-09		PSMA6, PSMB10, PSMB9, PSME1, PSME2
38	R-HSA-5678895	Defective CFTR causes cystic fibrosis	7.62041	10	0.0117303	5.39326e-09	5.39326e-09		PSMA6, PSMB10, PSMB9, PSME1, PSME2
39	R-HSA-5607761	Dectin-1 mediated noncanonical NF-kB signaling	7.49548	10	0.0117303	5.97909e-09	5.97909e-09		PSMA6, PSMB10, PSMB9, PSME1, PSME2
40	R-HSA-4608870	Asymmetric localization of PCP proteins	7.25753	10	0.0117303	7.31035e-09	7.31035e-09		PSMA6, PSMB10, PSMB9, PSME1, PSME2
41	R-HSA-174084	Autodegradation of Cdh1 by Cdh1:APC/C	7.25753	10	0.0117303	7.31035e-09	7.31035e-09		PSMA6, PSMB10, PSMB9, PSME1, PSME2
42	R-HSA-1234176	Oxygen-dependent proline hydroxylation of Hypoxia-inducible Factor Alpha	7.25753	10	0.0117303	7.31035e-09	7.31035e-09		PSMA6, PSMB10, PSMB9, PSME1, PSME2
43	R-HSA-5358346	Hedgehog ligand biogenesis	7.14413	10	0.0117303	8.06319e-09	8.06319e-09		PSMA6, PSMB10, PSMB9, PSME1, PSME2
44	R-HSA-69563	p53-Dependent G1 DNA Damage Response	7.03422	10	0.0117303	8.87943e-09	8.87943e-09		PSMA6, PSMB10, PSMB9, PSME1, PSME2
45	R-HSA-69580	p53-Dependent G1/S DNA damage checkpoint	7.03422	10	0.0117303	8.87943e-09	8.87943e-09		PSMA6, PSMB10, PSMB9, PSME1, PSME2
46	R-HSA-174154	APC/C:Cdc20 mediated degradation of Securin	6.82425	10	0.0117303	1.07191e-08	1.07191e-08		PSMA6, PSMB10, PSMB9, PSME1, PSME2
47	R-HSA-69615	G1/S DNA Damage Checkpoints	6.82425	10	0.0117303	1.07191e-08	1.07191e-08		PSMA6, PSMB10, PSMB9, PSME1, PSME2
48	R-HSA-5658442	Regulation of RAS by GAPs	6.82425	10	0.0117303	1.07191e-08	1.07191e-08		PSMA6, PSMB10, PSMB9, PSME1, PSME2
49	R-HSA-8948751	Regulation of PTEN stability and activity	6.72389	10	0.0117303	1.17514e-08	1.17514e-08		PSMA6, PSMB10, PSMB9, PSME1, PSME2
50	R-HSA-936440	Negative regulators of DDX58/IFIH1 signaling	15.6763	10	0.0503165	1.37656e-08	1.37656e-08	TNFAIP3	DDX58, HERC5, ISG15, PCBP2, UBE2L6
51	R-HSA-68949	Orc1 removal from chromatin	6.53178	10	0.0117303	1.40654e-08	1.40654e-08		PSMA6, PSMB10, PSMB9, PSME1, PSME2
52	R-HSA-8939236	RUNX1 regulates transcription of genes involved in differentiation of HSCs	7.83813	10	0.0117303	1.40654e-08	1.40654e-08	KMT2A	PSMA6, PSMB10, PSMB9, PSME1, PSME2
53	R-HSA-983705	Signaling by the B Cell Receptor (BCR)	8.47833	10	0.0188687	1.57769e-08	1.57769e-08	CD79A, CD79B, IGHM, IGKC, IGKV3-20, IGLV2-14, PIK3R1, RASGRP1, REL	PSMA6, PSMB10, PSMB9, PSME1, PSME2
54	R-HSA-69017	CDK-mediated phosphorylation and removal of Cdc6	6.35034	10	0.0117303	1.67463e-08	1.67463e-08		PSMA6, PSMB10, PSMB9, PSME1, PSME2
55	R-HSA-174184	Cdc20:Phospho-APC/C mediated degradation of Cyclin A	6.35034	10	0.0117303	1.67463e-08	1.67463e-08		PSMA6, PSMB10, PSMB9, PSME1, PSME2
56	R-HSA-1234174	Cellular response to hypoxia	6.35034	10	0.0117303	1.67463e-08	1.67463e-08		PSMA6, PSMB10, PSMB9, PSME1, PSME2
57	R-HSA-8939902	Regulation of RUNX2 expression and activity	6.35034	10	0.0117303	1.67463e-08	1.67463e-08		PSMA6, PSMB10, PSMB9, PSME1, PSME2
58	R-HSA-174178	APC/C:Cdh1 mediated degradation of Cdc20 and other APC/C:Cdh1 targeted proteins in late mitosis/early G1	6.26335	10	0.0117303	1.82382e-08	1.82382e-08		PSMA6, PSMB10, PSMB9, PSME1, PSME2
59	R-HSA-179419	APC:Cdc20 mediated degradation of cell cycle proteins prior to satisfation of the cell cycle checkpoint	6.26335	10	0.0117303	1.82382e-08	1.82382e-08		PSMA6, PSMB10, PSMB9, PSME1, PSME2
60	R-HSA-176409	APC/C:Cdc20 mediated degradation of mitotic proteins	6.09633	10	0.0117303	2.15552e-08	2.15552e-08		PSMA6, PSMB10, PSMB9, PSME1, PSME2
61	R-HSA-176814	Activation of APC/C and APC/C:Cdc20 mediated degradation of mitotic proteins	6.01611	10	0.0117303	2.33929e-08	2.33929e-08		PSMA6, PSMB10, PSMB9, PSME1, PSME2
62	R-HSA-5619084	ABC transporter disorders	5.93798	10	0.0117303	2.5359e-08	2.5359e-08		PSMA6, PSMB10, PSMB9, PSME1, PSME2
63	R-HSA-9759194	Nuclear events mediated by NFE2L2	5.86185	10	0.0117303	2.74607e-08	2.74607e-08		PSMA6, PSMB10, PSMB9, PSME1, PSME2
64	R-HSA-5687128	MAPK6/MAPK4 signaling	9.044	10	0.036385	2.88497e-08	7.08742e-08	CDC42, FOXO1, JUN	CCND3, PSMA6, PSMB10, PSMB9, PSME1, PSME2
65	R-HSA-176408	Regulation of APC/C activators between G1/S and early anaphase	5.71531	10	0.0117303	3.21002e-08	3.21002e-08		PSMA6, PSMB10, PSMB9, PSME1, PSME2
66	R-HSA-9013694	Signaling by NOTCH4	5.64475	10	0.0117303	3.46536e-08	3.46536e-08		PSMA6, PSMB10, PSMB9, PSME1, PSME2
67	R-HSA-69202	Cyclin E associated events during G1/S transition	5.57591	10	0.0117303	3.73736e-08	3.73736e-08		PSMA6, PSMB10, PSMB9, PSME1, PSME2
68	R-HSA-68867	Assembly of the pre-replicative complex	5.50873	10	0.0117303	4.02688e-08	4.02688e-08		PSMA6, PSMB10, PSMB9, PSME1, PSME2
69	R-HSA-195253	Degradation of beta-catenin by the destruction complex	6.61047	10	0.0175955	4.02688e-08	4.02688e-08	TCF7	PSMA6, PSMB10, PSMB9, PSME1, PSME2
70	R-HSA-69656	Cyclin A:Cdk2-associated events at S phase entry	5.44315	10	0.0117303	4.33481e-08	4.33481e-08		PSMA6, PSMB10, PSMB9, PSME1, PSME2
71	R-HSA-5632684	Hedgehog 'on' state	5.44315	10	0.0117303	4.33481e-08	4.33481e-08		PSMA6, PSMB10, PSMB9, PSME1, PSME2
72	R-HSA-5689603	UCH proteinases	5.44315	10	0.0117303	4.33481e-08	4.33481e-08		PSMA6, PSMB10, PSMB9, PSME1, PSME2
73	R-HSA-174143	APC/C-mediated degradation of cell cycle proteins	5.25545	10	0.0117303	5.37843e-08	5.37843e-08		PSMA6, PSMB10, PSMB9, PSME1, PSME2
74	R-HSA-453276	Regulation of mitotic cell cycle	5.25545	10	0.0117303	5.37843e-08	5.37843e-08		PSMA6, PSMB10, PSMB9, PSME1, PSME2
75	R-HSA-1236974	ER-Phagosome pathway	8.03911	10	0.0293258	7.08742e-08	7.08742e-08		B2M, PSMA6, PSMB10, PSMB9, PSME1, PSME2, S100A8, TAP1
76	R-HSA-4086400	PCP/CE pathway	5.02444	10	0.0117303	7.08742e-08	7.08742e-08		PSMA6, PSMB10, PSMB9, PSME1, PSME2
77	R-HSA-69052	Switching of origins to a post-replicative state	5.02444	10	0.0117303	7.08742e-08	7.08742e-08		PSMA6, PSMB10, PSMB9, PSME1, PSME2
78	R-HSA-5668541	TNFR2 non-canonical NF-kB pathway	4.66556	10	0.0117303	1.11592e-07	1.11592e-07		PSMA6, PSMB10, PSMB9, PSME1, PSME2
79	R-HSA-5607764	CLEC7A (Dectin-1) signaling	4.61843	10	0.0117303	1.18742e-07	1.18742e-07		PSMA6, PSMB10, PSMB9, PSME1, PSME2
80	R-HSA-202424	Downstream TCR signaling	12.0079	10	0.0825966	1.18742e-07	1.18742e-07	HLA-DPB1, HLA-DQA1, HLA-DRA, HLA-DRB1, PIK3R1	CD3D, CD3E, LCK, PSMA6, PSMB10, PSMB9, PSME1, PSME2
81	R-HSA-5610787	Hedgehog 'off' state	6.4658	10	0.0175955	1.18742e-07	1.18742e-07	GNAS, PRKAR1A	PSMA6, PSMB10, PSMB9, PSME1, PSME2
82	R-HSA-69002	DNA Replication Pre-Initiation	4.57224	10	0.0117303	1.26268e-07	1.26268e-07		PSMA6, PSMB10, PSMB9, PSME1, PSME2
83	R-HSA-388841	Costimulation by the CD28 family	11.1217	10	0.109841	1.33226e-07	4.43751e-06	CDC42, HLA-DPB1, HLA-DQA1, HLA-DRA, HLA-DRB1, PIK3R1	CD3D, CD3E, LCK
84	R-HSA-382556	ABC-family proteins mediated transport	4.48259	10	0.0117303	1.42512e-07	1.42512e-07		PSMA6, PSMB10, PSMB9, PSME1, PSME2
85	R-HSA-1236975	Antigen processing-Cross presentation	6.9015	10	0.0234606	1.8024e-07	1.8024e-07		B2M, PSMA6, PSMB10, PSMB9, PSME1, PSME2, S100A8, TAP1
86	R-HSA-9755511	KEAP1-NFE2L2 pathway	4.15659	10	0.0117303	2.25918e-07	2.25918e-07		PSMA6, PSMB10, PSMB9, PSME1, PSME2
87	R-HSA-9020702	Interleukin-1 signaling	4.81289	10	0.0138119	2.80827e-07	2.80827e-07		PSMA6, PSMB10, PSMB9, PSME1, PSME2, USP18
88	R-HSA-2871837	FCERI mediated NF-kB activation	6.97461	10	0.0175955	3.46393e-07	3.46393e-07	IGKC, IGKV3-20, IGLV2-14, RASGRP1	PSMA6, PSMB10, PSMB9, PSME1, PSME2
89	R-HSA-8878166	Transcriptional regulation by RUNX2	3.84222	10	0.0117303	3.64632e-07	3.64632e-07		PSMA6, PSMB10, PSMB9, PSME1, PSME2
90	R-HSA-69239	Synthesis of DNA	3.8102	10	0.0117303	3.83661e-07	3.83661e-07		PSMA6, PSMB10, PSMB9, PSME1, PSME2
91	R-HSA-9031628	NGF-stimulated transcription	11.7237	10	0.0125791	3.84784e-07	0.000178163	EGR1, FOS, FOSB, JUNB, JUND
92	R-HSA-202403	TCR signaling	10.5804	10	0.0766968	4.03507e-07	4.03507e-07	HLA-DPB1, HLA-DQA1, HLA-DRA, HLA-DRB1, PIK3R1, PTPRC	CD3D, CD3E, LCK, PSMA6, PSMB10, PSMB9, PSME1, PSME2
93	R-HSA-202430	Translocation of ZAP-70 to Immunological synapse	29.0961	10	0.0410561	5.365e-07	5.365e-07	HLA-DPB1, HLA-DQA1, HLA-DRA, HLA-DRB1	CD3D, CD3E, LCK
94	R-HSA-69306	DNA Replication	3.57207	10	0.0117303	5.67738e-07	5.67738e-07		PSMA6, PSMB10, PSMB9, PSME1, PSME2
95	R-HSA-69206	G1/S Transition	3.51711	10	0.0117303	6.23717e-07	6.23717e-07		PSMA6, PSMB10, PSMB9, PSME1, PSME2
96	R-HSA-69481	G2/M Checkpoints	3.46382	10	0.0117303	6.84203e-07	6.84203e-07		PSMA6, PSMB10, PSMB9, PSME1, PSME2
97	R-HSA-162909	Host Interactions of HIV factors	5.4594	10	0.0117303	7.49481e-07	7.49481e-07		B2M, CD8B, LCK, PSMA6, PSMB10, PSMB9, PSME1, PSME2
98	R-HSA-5358351	Signaling by Hedgehog	4.74159	10	0.0175955	7.84009e-07	7.84009e-07	GNAS, PRKAR1A	PSMA6, PSMB10, PSMB9, PSME1, PSME2
99	R-HSA-202427	Phosphorylation of CD3 and TCR zeta chains	29.2624	10	0.0469212	9.26986e-07	9.26986e-07	HLA-DPB1, HLA-DQA1, HLA-DRA, HLA-DRB1, PTPRC	CD3D, CD3E, LCK
100	R-HSA-5621481	C-type lectin receptors (CLRs)	3.26589	10	0.0117303	9.77101e-07	9.77101e-07		PSMA6, PSMB10, PSMB9, PSME1, PSME2
101	R-HSA-168928	DDX58/IFIH1-mediated induction of interferon-alpha/beta	9.03159	10	0.0630592	1.07165e-06	1.07165e-06	MAP3K1, TNFAIP3	DDX58, HERC5, IRF7, ISG15, PCBP2, UBE2L6
102	R-HSA-389948	PD-1 signaling	24.6198	10	0.0410561	1.09522e-06	1.09522e-06	HLA-DPB1, HLA-DQA1, HLA-DRA, HLA-DRB1	CD3D, CD3E, LCK
103	R-HSA-6807070	PTEN Regulation	4.12977	10	0.0117303	1.17612e-06	1.80728e-06	EGR1, JUN	PSMA6, PSMB10, PSMB9, PSME1, PSME2
104	R-HSA-3858494	Beta-catenin independent WNT signaling	3.78393	10	0.0117303	1.20812e-06	1.20812e-06	TCF7	PSMA6, PSMB10, PSMB9, PSME1, PSME2
105	R-HSA-2454202	Fc epsilon receptor (FCERI) signaling	6.95195	10	0.023599	1.33788e-06	3.2666e-06	FOS, IGKC, IGKV3-20, IGLV2-14, JUN, MAP3K1, PIK3R1, RASGRP1	PSMA6, PSMB10, PSMB9, PSME1, PSME2
106	R-HSA-453279	Mitotic G1 phase and G1/S transition	4.3251	10	0.0175955	1.36727e-06	1.36727e-06	CDKN1C	CCND3, PSMA6, PSMB10, PSMB9, PSME1, PSME2
107	R-HSA-877300	Interferon gamma signaling	14.5923	10	0.0626786	1.41206e-06	1.41206e-06	CD44, HLA-DPB1, HLA-DQA1, HLA-DRA, HLA-DRB1, IRF1	B2M, GBP1, IRF7, IRF9, MT2A, OAS1, OAS3, OASL, SP100
108	R-HSA-446652	Interleukin-1 family signaling	3.63357	10	0.0138119	1.54344e-06	1.54344e-06		PSMA6, PSMB10, PSMB9, PSME1, PSME2, USP18
109	R-HSA-69242	S Phase	2.8399	10	0.0117303	2.27244e-06	2.27244e-06		PSMA6, PSMB10, PSMB9, PSME1, PSME2
110	R-HSA-5689880	Ub-specific processing proteases	4.22867	10	0.0138119	2.28141e-06	3.50331e-06	TAF10	DDX58, PSMA6, PSMB10, PSMB9, PSME1, PSME2, USP18
111	R-HSA-114604	GPVI-mediated activation cascade	8.57296	10	0.046249	2.62986e-06	1.616e-05	CDC42, PIK3R1	LCK
112	R-HSA-2467813	Separation of Sister Chromatids	2.73787	10	0.0117303	2.83283e-06	2.83283e-06		PSMA6, PSMB10, PSMB9, PSME1, PSME2
113	R-HSA-2132295	MHC class II antigen presentation	4.23356	10	0.0117303	2.85704e-06	2.85704e-06	CD74, HLA-DPB1, HLA-DQA1, HLA-DRA, HLA-DRB1
114	R-HSA-9711123	Cellular response to chemical stress	3.75159	10	0.0175955	2.95e-06	7.18952e-06		BLVRA, PSMA6, PSMB10, PSMB9, PSME1, PSME2, SCO2, SOD1
115	R-HSA-9010553	Regulation of expression of SLITs and ROBOs	2.70547	10	0.0117303	3.04331e-06	3.04331e-06		PSMA6, PSMB10, PSMB9, PSME1, PSME2
116	R-HSA-109581	Apoptosis	4.30329	10	0.0117303	3.15332e-06	3.15332e-06	ADD1, STK24	PSMA6, PSMB10, PSMB9, PSME1, PSME2, TNFSF10
117	R-HSA-5619115	Disorders of transmembrane transporters	2.68956	10	0.0117303	3.15332e-06	3.15332e-06		PSMA6, PSMB10, PSMB9, PSME1, PSME2
118	R-HSA-201681	TCF dependent signaling in response to WNT	3.70008	10	0.0117303	3.50331e-06	3.50331e-06	SOX4, TCF7	PSMA6, PSMB10, PSMB9, PSME1, PSME2
119	R-HSA-389356	CD28 co-stimulation	7.83813	10	0.046249	3.82596e-06	2.34947e-05	CDC42, PIK3R1	LCK
120	R-HSA-69275	G2/M Transition	3.03132	10	0.0117303	4.59729e-06	4.59729e-06	TUBA1A	PSMA6, PSMB10, PSMB9, PSME1, PSME2
121	R-HSA-202433	Generation of second messenger molecules	17.3004	10	0.0410561	4.82317e-06	4.82317e-06	HLA-DPB1, HLA-DQA1, HLA-DRA, HLA-DRB1	CD3D, CD3E, LCK
122	R-HSA-453274	Mitotic G2-G2/M phases	2.99819	10	0.0117303	4.91101e-06	4.91101e-06	TUBA1A	PSMA6, PSMB10, PSMB9, PSME1, PSME2
123	R-HSA-157118	Signaling by NOTCH	2.99819	10	0.0117303	4.91101e-06	4.91101e-06	JUN	PSMA6, PSMB10, PSMB9, PSME1, PSME2
124	R-HSA-8878171	Transcriptional regulation by RUNX1	3.47888	10	0.0117303	5.0744e-06	5.0744e-06	KMT2A	CCND3, PSMA6, PSMB10, PSMB9, PSME1, PSME2
125	R-HSA-376176	Signaling by ROBO receptors	2.56388	10	0.0117303	5.15534e-06	1.25459e-05	CDC42	PSMA6, PSMB10, PSMB9, PSME1, PSME2
126	R-HSA-72163	mRNA Splicing - Major Pathway	3.6396	10	0.0314478	5.62049e-06	0.000374199	DDX5, HNRNPD, HNRNPU, SF3B1, SNRPD3, SRRM2	HSPA8, PCBP2
127	R-HSA-198725	Nuclear Events (kinase and transcription factor activation)	8.99458	10	0.0175955	6.31543e-06	0.000792888	DUSP6, EGR1, FOS, FOSB, JUNB, JUND
128	R-HSA-9013420	RHOU GTPase cycle	6.85837	10	0.0289056	6.66835e-06	0.00454088	CDC42, PIK3R1, SPTBN1
129	R-HSA-72172	mRNA Splicing	3.45075	10	0.0272781	7.73544e-06	0.000561644	DDX5, HNRNPD, HNRNPU, SF3B1, SNRPD3, SRRM2	HSPA8, PCBP2
130	R-HSA-162906	HIV Infection	3.92467	10	0.0124612	8.58166e-06	2.08535e-05	TAF10	B2M, CD8B, CHMP5, LCK, PSMA6, PSMB10, PSMB9, PSME1, PSME2
131	R-HSA-187037	Signaling by NTRK1 (TRKA)	5.56621	10	0.0121283	8.77091e-06	0.0101061	DUSP6, EGR1, FOS, FOSB, JUNB, JUND, PIK3R1
132	R-HSA-5357801	Programmed Cell Death	4.07428	10	0.0117303	8.88163e-06	8.88163e-06	ADD1, IRF1, STK24	PSMA6, PSMB10, PSMB9, PSME1, PSME2, TNFSF10
133	R-HSA-9013409	RHOJ GTPase cycle	4.9879	10	0.0141483	1.05506e-05	0.00781363	CDC42, PIK3R1, TMPO
134	R-HSA-68882	Mitotic Anaphase	3.20859	10	0.0175955	1.19562e-05	1.83211e-05	LBR, TMPO, TUBA1A	PSMA6, PSMB10, PSMB9, PSME1, PSME2
135	R-HSA-2555396	Mitotic Metaphase and Anaphase	3.19458	10	0.0175955	1.22732e-05	1.8806e-05	LBR, TMPO, TUBA1A	PSMA6, PSMB10, PSMB9, PSME1, PSME2
136	R-HSA-8951664	Neddylation	2.26723	10	0.0117303	1.70692e-05	2.61418e-05		PSMA6, PSMB10, PSMB9, PSME1, PSME2, ZBTB16
137	R-HSA-5688426	Deubiquitination	3.2789	10	0.0194021	2.12244e-05	3.24943e-05	TAF10, TNFAIP3	DDX58, PSMA6, PSMB10, PSMB9, PSME1, PSME2, USP18
138	R-HSA-72203	Processing of Capped Intron-Containing Pre-mRNA	2.9393	10	0.0316123	2.37412e-05	0.000386866	DDX5, HNRNPD, HNRNPU, PABPN1, SF3B1, SNRPD3, SRRM2	HSPA8, PCBP2
139	R-HSA-166520	Signaling by NTRKs	4.77697	10	0.0117303	2.54669e-05	0.0185176	DUSP6, EGR1, FOS, FOSB, JUNB, JUND, PIK3R1
140	R-HSA-9013408	RHOG GTPase cycle	5.08027	10	0.042558	3.17099e-05	0.0058733	CDC42, LBR, PIK3R1, TMPO
141	R-HSA-69620	Cell Cycle Checkpoints	1.80721	10	0.0117303	3.40666e-05	3.40666e-05		PSMA6, PSMB10, PSMB9, PSME1, PSME2
142	R-HSA-8983711	OAS antiviral response	40.6422	10	0.0435672	3.91313e-05	0.00261843		DDX58, OAS1, OAS3, OASL
143	R-HSA-1257604	PIP3 activates AKT signaling	3.20859	10	0.0117303	4.52173e-05	6.91365e-05	EGR1, FOXO1, JUN, PIK3R1	LCK, PSMA6, PSMB10, PSMB9, PSME1, PSME2
144	R-HSA-450282	MAPK targets/ Nuclear events mediated by MAP kinases	8.84951	10	0.0175955	4.8843e-05	4.8843e-05	DUSP6, FOS, JUN
145	R-HSA-983695	Antigen activates B Cell Receptor (BCR) leading to generation of second messengers	8.89048	10	0.00628956	4.97089e-05	0.0392072	CD79A, CD79B, IGHM, IGKC, IGKV3-20, IGLV2-14, PIK3R1
146	R-HSA-5673001	RAF/MAP kinase cascade	3.32527	10	0.0175955	5.59289e-05	5.59289e-05	DUSP6, PIK3R1, RASGRP1, SPTBN1	PEBP1, PSMA6, PSMB10, PSMB9, PSME1, PSME2
147	R-HSA-5684996	MAPK1/MAPK3 signaling	3.25427	10	0.0175955	6.35747e-05	6.35747e-05	DUSP6, PIK3R1, RASGRP1, SPTBN1	PEBP1, PSMA6, PSMB10, PSMB9, PSME1, PSME2
148	R-HSA-9013404	RAC2 GTPase cycle	4.25325	10	0.0265988	6.52569e-05	0.0100453	CDC42, LBR, PIK3R1, TMPO
149	R-HSA-918233	TRAF3-dependent IRF activation pathway	11.4306	10	0.0175955	7.67982e-05	7.67982e-05		DDX58, IRF7
150	R-HSA-9013149	RAC1 GTPase cycle	2.5261	10	0.0120591	8.05119e-05	0.0117113	CDC42, FAM13A, LBR, PIK3R1, TMPO
151	R-HSA-9018519	Estrogen-dependent gene expression	4.91639	10	0.0117303	8.22454e-05	0.000106089	DDX5, FOS, FOSB, JUN, JUND
152	R-HSA-975871	MyD88 cascade initiated on plasma membrane	4.71365	10	0.0269439	8.5321e-05	8.5321e-05	DUSP6, FOS, JUN, MAP3K1	USP18
153	R-HSA-168142	Toll Like Receptor 10 (TLR10) Cascade	4.71365	10	0.0269439	8.5321e-05	8.5321e-05	DUSP6, FOS, JUN, MAP3K1	USP18
154	R-HSA-168176	Toll Like Receptor 5 (TLR5) Cascade	4.71365	10	0.0269439	8.5321e-05	8.5321e-05	DUSP6, FOS, JUN, MAP3K1	USP18
155	R-HSA-9013423	RAC3 GTPase cycle	3.97587	10	0.023599	8.57538e-05	0.0123091	CDC42, LBR, PIK3R1, TMPO
156	R-HSA-8939211	ESR-mediated signaling	3.92708	10	0.0249922	9.84723e-05	0.00174167	DDX5, FOS, FOSB, JUN, JUND, PIK3R1	FKBP5
157	R-HSA-975138	TRAF6 mediated induction of NFkB and MAP kinases upon TLR7/8 or 9 activation	4.48259	10	0.0269439	0.000109881	0.000109881	DUSP6, FOS, JUN, MAP3K1	USP18
158	R-HSA-975155	MyD88 dependent cascade initiated on endosome	5.32689	10	0.0353985	0.000115406	0.000115406	DUSP6, FOS, JUN, MAP3K1	IRF7, USP18
159	R-HSA-168181	Toll Like Receptor 7/8 (TLR7/8) Cascade	5.27567	10	0.0353985	0.000121148	0.000121148	DUSP6, FOS, JUN, MAP3K1	IRF7, USP18
160	R-HSA-168138	Toll Like Receptor 9 (TLR9) Cascade	5.12775	10	0.0353985	0.00013975	0.00013975	DUSP6, FOS, JUN, MAP3K1	IRF7, USP18
161	R-HSA-389359	CD28 dependent Vav1 pathway	15.2408	10	0.0753782	0.000149053	0.000149053	CDC42	LCK
162	R-HSA-5627123	RHO GTPases activate PAKs	8.70904	6	0.00628956	0.000182152	0.0468986	CDC42, MYH9
163	R-HSA-6785807	Interleukin-4 and Interleukin-13 signaling	4.94297	10	0.0234606	0.000183056	0.00023717	FOS, FOXO1, JUNB, MCL1, PIK3R1	HSPA8
164	R-HSA-166058	MyD88:MAL(TIRAP) cascade initiated on plasma membrane	4.81289	10	0.0294988	0.000192028	0.000192028	DUSP6, FOS, JUN, MAP3K1	S100A8, USP18
165	R-HSA-181438	Toll Like Receptor 2 (TLR2) Cascade	4.81289	10	0.0294988	0.000192028	0.000192028	DUSP6, FOS, JUN, MAP3K1	S100A8, USP18
166	R-HSA-168179	Toll Like Receptor TLR1:TLR2 Cascade	4.81289	10	0.0294988	0.000192028	0.000192028	DUSP6, FOS, JUN, MAP3K1	S100A8, USP18
167	R-HSA-168188	Toll Like Receptor TLR6:TLR2 Cascade	4.81289	10	0.0294988	0.000192028	0.000192028	DUSP6, FOS, JUN, MAP3K1	S100A8, USP18
168	R-HSA-450341	Activation of the AP-1 family of transcription factors	18.289	10	0.0440269	0.000201579	0.000201579	FOS, JUN
169	R-HSA-9669938	Signaling by KIT in disease	9.14449	10	0.0185908	0.00020811	0.000528531	PIK3R1	LCK
170	R-HSA-9670439	Signaling by phosphorylated juxtamembrane, extracellular and kinase domain KIT mutants	9.14449	10	0.0185908	0.00020811	0.000528531	PIK3R1	LCK
171	R-HSA-373753	Nephrin family interactions	8.31317	4	0.00623059	0.000280962	0.000280962	PIK3R1, SPTBN1
172	R-HSA-2682334	EPH-Ephrin signaling	3.97587	10	0.0242567	0.000289229	0.000289229	ACTR2, CDC42, MYH9	MYL12A
173	R-HSA-202733	Cell surface interactions at the vascular wall	5.22542	10	0.0224486	0.000338666	0.000338666	CD44, CD74, IGHA1, IGHM, IGKC, IGKV3-20, IGLV2-14, ITGA4, PIK3R1	LCK
174	R-HSA-389357	CD28 dependent PI3K/Akt signaling	7.62041	10	0.00589976	0.000369042	0.00136305	PIK3R1	LCK
175	R-HSA-9703465	Signaling by FLT3 fusion proteins	9.62578	10	0.0117303	0.000449447	0.0477318	PIK3R1, SPTBN1
176	R-HSA-8856828	Clathrin-mediated endocytosis	3.24273	9	0.00588235	0.000479135	0.000479135	ACTR2, TGOLN2	CD3D, HSPA8, LDLRAP1
177	R-HSA-933541	TRAF6 mediated IRF7 activation	6.30654	10	0.0117303	0.000499366	0.000499366		DDX58, IRF7
178	R-HSA-166016	Toll Like Receptor 4 (TLR4) Cascade	4.47632	10	0.023599	0.000594989	0.000594989	DUSP6, FOS, JUN, MAP3K1	IRF7, S100A8, USP18
179	R-HSA-983170	Antigen Presentation: Folding, assembly and peptide loading of class I MHC	6.30654	10	0.00623059	0.000665241	0.000665241		B2M, TAP1
180	R-HSA-2424491	DAP12 signaling	9.45982	10	0.0106395	0.000665241	0.00245458	PIK3R1	B2M, LCK
181	R-HSA-9013148	CDC42 GTPase cycle	2.37519	7	0.00625	0.000682393	0.0405675	CDC42, LBR, PIK3R1, TMPO
182	R-HSA-2029480	Fcgamma receptor (FCGR) dependent phagocytosis	5.00089	10	0.0336729	0.000759032	0.00456908	ACTR2, CDC42, IGKC, IGKV3-20, IGLV2-14, MYH9, PIK3R1
183	R-HSA-9013424	RHOV GTPase cycle	7.41445	10	0.0289056	0.000771493	0.00357579	CDC42, PIK3R1, SPTBN1
184	R-HSA-9725370	Signaling by ALK fusions and activated point mutants	6.9015	10	0.021279	0.000856185	0.0155479	JUNB, MYH9, PIK3R1, PRKAR1A
185	R-HSA-9700206	Signaling by ALK in cancer	6.9015	10	0.021279	0.000856185	0.0155479	JUNB, MYH9, PIK3R1, PRKAR1A
186	R-HSA-450294	MAP kinase activation	4.35452	10	0.0175955	0.00090374	0.00090374	DUSP6, FOS, JUN
187	R-HSA-5689896	Ovarian tumor domain proteases	4.68948	10	0.00586515	0.000906997	0.000906997	TNFAIP3	DDX58
188	R-HSA-9035034	RHOF GTPase cycle	4.35452	2	0.00531975	0.00113853	0.00113853	PIK3R1, TMPO
189	R-HSA-168898	Toll-like Receptor Cascades	3.90314	10	0.0175955	0.00117368	0.00117368	DUSP6, FOS, JUN, MAP3K1	IRF7, S100A8, USP18
190	R-HSA-6811440	Retrograde transport at the Trans-Golgi-Network	3.73244	1	0.0052356	0.00127891	0.00127891	STX16, TGOLN2
191	R-HSA-451927	Interleukin-2 family signaling	6.23488	8	0.0175955	0.00131286	0.00311611	PIK3R1	LCK, LGALS9
192	R-HSA-9006931	Signaling by Nuclear Receptors	2.6783	10	0.00586515	0.00132024	0.0113436	DDX5, FOS, FOSB, JUN, JUND, PIK3R1	FKBP5
193	R-HSA-9658195	Leishmania infection	4.46073	10	0.0124612	0.00132374	0.0294441	ACTR2, CDC42, GNAS, IGKC, IGKV3-20, IGLV2-14, JUN, MYH9, PRKAR1A	CD163
194	R-HSA-2871796	FCERI mediated MAPK activation	7.83813	10	0.0175955	0.00138416	0.00138416	FOS, IGKC, IGKV3-20, IGLV2-14, JUN, MAP3K1
195	R-HSA-448424	Interleukin-17 signaling	3.91907	10	0.0175955	0.00138416	0.00138416	DUSP6, FOS, JUN
196	R-HSA-9682385	FLT3 signaling in disease	6.53178	9	0.00625	0.00151355	0.00151355	PIK3R1, SPTBN1
197	R-HSA-72165	mRNA Splicing - Minor Pathway	3.45075	10	0.00586515	0.00162482	0.0107059	SF3B1, SNRPD3
198	R-HSA-9705683	SARS-CoV-2-host interactions	2.30921	3	0.00588235	0.00186341	0.00186341	SNRPD3	B2M, DDX58, IRF7, ISG15
199	R-HSA-9664422	FCGR3A-mediated phagocytosis	5.32689	10	0.0121283	0.00191749	0.0314864	ACTR2, CDC42, IGKC, IGKV3-20, IGLV2-14, MYH9
200	R-HSA-9664417	Leishmania phagocytosis	5.32689	10	0.0121283	0.00191749	0.0314864	ACTR2, CDC42, IGKC, IGKV3-20, IGLV2-14, MYH9
201	R-HSA-9664407	Parasite infection	5.32689	10	0.0121283	0.00191749	0.0314864	ACTR2, CDC42, IGKC, IGKV3-20, IGLV2-14, MYH9
202	R-HSA-198933	Immunoregulatory interactions between a Lymphoid and a non-Lymphoid cell	6.17113	10	0.0175955	0.00199643	0.00199643	CD81, IGKC, IGKV3-20, IGLV2-14, ITGA4	B2M, CD3D, CD3E, CD8B, IFITM1, SIGLEC1
203	R-HSA-2029482	Regulation of actin dynamics for phagocytic cup formation	5.22542	10	0.0121283	0.00207109	0.0333551	ACTR2, CDC42, IGKC, IGKV3-20, IGLV2-14, MYH9
204	R-HSA-2172127	DAP12 interactions	6.53178	10	0.0106395	0.00208185	0.00766152	PIK3R1	B2M, LCK
205	R-HSA-76002	Platelet activation, signaling and aggregation	2.88015	10	0.0234606	0.00213747	0.00213747	CDC42, PIK3R1, PSAP, RASGRP1, TTN	LCK, LGALS3BP, SOD1
206	R-HSA-9013405	RHOD GTPase cycle	5.27567	6	0.00628956	0.00218663	0.00399568	LBR, PIK3R1, TMPO
207	R-HSA-1433557	Signaling by SCF-KIT	4.25325	10	0.0175955	0.00223732	0.00566456	PIK3R1	LCK
208	R-HSA-8950505	Gene and protein expression by JAK-STAT signaling after Interleukin-12 stimulation	9.88593	10	0.00606417	0.00232956	0.00232956	CDC42, LCP1	PSME2, SOD1
209	R-HSA-3371497	HSP90 chaperone cycle for steroid hormone receptors (SHR) in the presence of ligand	4.81289	10	0.00589976	0.00252831	0.0249382		FKBP5, HSPA8
210	R-HSA-9692916	SARS-CoV-1 activates/modulates innate immune responses	6.53178	10	0.0121283	0.00270288	0.00270288		BST2, DDX58, PCBP2
211	R-HSA-9607240	FLT3 Signaling	4.81289	10	0.00623059	0.00388059	0.00564134	PIK3R1	LCK
212	R-HSA-2168880	Scavenging of heme from plasma	8.62688	10	0.00586515	0.00423415	0.00423415	IGHA1, IGKC, IGKV3-20, IGLV2-14	CD163
213	R-HSA-9020591	Interleukin-12 signaling	7.95173	10	0.00606417	0.00453612	0.00453612	CDC42, LCP1	PSME2, SOD1
214	R-HSA-2995383	Initiation of Nuclear Envelope (NE) Reformation	9.62578	9	0.00588235	0.00475656	0.0477318	LBR, TMPO
215	R-HSA-9013106	RHOC GTPase cycle	3.86387	2	0.00531975	0.0056299	0.0056299	LBR, PIK3R1, TMPO
216	R-HSA-195258	RHO GTPase Effectors	1.51149	2	0.0106395	0.00645361	0.00645361	ACTR2, CDC42, MYH9	S100A8
217	R-HSA-168164	Toll Like Receptor 3 (TLR3) Cascade	4.35452	10	0.0257472	0.007038	0.007038	DUSP6, FOS, JUN	IRF7, USP18
218	R-HSA-166166	MyD88-independent TLR4 cascade	4.19472	10	0.0257472	0.00816746	0.00816746	DUSP6, FOS, JUN	IRF7, USP18
219	R-HSA-937061	TRIF(TICAM1)-mediated TLR4 signaling	4.19472	10	0.0257472	0.00816746	0.00816746	DUSP6, FOS, JUN	IRF7, USP18
220	R-HSA-447115	Interleukin-12 family signaling	6.53178	10	0.00606417	0.00825287	0.00825287	CDC42, LCP1	PSME2, SOD1
221	R-HSA-177929	Signaling by EGFR	3.6578	9	0.00625	0.00896909	0.00896909	CDC42, PIK3R1
222	R-HSA-111367	SLBP independent Processing of Histone Pre-mRNAs	9.14449	10	0.00586515	0.0100728	0.0335199	SNRPD3
223	R-HSA-5690714	CD22 mediated BCR regulation	11.6738	10	0.00586515	0.0107944	0.0107944	CD79A, CD79B, IGHM, IGKC, IGKV3-20, IGLV2-14
224	R-HSA-77588	SLBP Dependent Processing of Replication-Dependent Histone Pre-mRNAs	8.31317	10	0.00586515	0.0123086	0.0409518	SNRPD3
225	R-HSA-432722	Golgi Associated Vesicle Biogenesis	3.26589	9	0.00588235	0.0126518	0.0126518	TGOLN2	HSPA8
226	R-HSA-2219530	Constitutive Signaling by Aberrant PI3K in Cancer	2.34474	10	0.0117995	0.0136471	0.0343909	PIK3R1	LCK
227	R-HSA-4420097	VEGFA-VEGFR2 Pathway	1.88546	10	0.00589976	0.0144348	0.0144348	CDC42, PIK3R1
228	R-HSA-9662361	Sensory processing of sound by outer hair cells of the cochlea	3.51711	9	0.00588235	0.0146752	0.0146752	MYH9, SPTBN1
229	R-HSA-2173782	Binding and Uptake of Ligands by Scavenger Receptors	5.57591	10	0.00586515	0.0158674	0.0158674	IGHA1, IGKC, IGKV3-20, IGLV2-14	CD163
230	R-HSA-2559583	Cellular Senescence	2.09416	10	0.00822174	0.0169328	0.0169328	ETS1, FOS, JUN
231	R-HSA-8856825	Cargo recognition for clathrin-mediated endocytosis	2.66344	9	0.0117647	0.0172898	0.0172898	TGOLN2	CD3D, LDLRAP1
232	R-HSA-194138	Signaling by VEGF	1.74181	10	0.00589976	0.0183184	0.0183184	CDC42, PIK3R1
233	R-HSA-9664420	Killing mechanisms	7.62041	10	0.00586515	0.0184535	0.0184535	JUN
234	R-HSA-9673324	WNT5:FZD7-mediated leishmania damping	7.62041	10	0.00586515	0.0184535	0.0184535	JUN
235	R-HSA-442720	CREB1 phosphorylation through the activation of Adenylate Cyclase	7.62041	1	0.0052356	0.0184535	0.0184535	PRKAR1A
236	R-HSA-5625970	RHO GTPases activate KTN1	8.31317	2	0.00531975	0.0187947	0.0187947	CDC42
237	R-HSA-5675221	Negative regulation of MAPK pathway	4.25325	10	0.00586515	0.0202552	0.0202552	DUSP6	PEBP1
238	R-HSA-933543	NF-kB activation through FADD/RIP-1 pathway mediated by caspase-8 and -10	7.03422	10	0.0117303	0.0218035	0.0218035		DDX58
239	R-HSA-2299718	Condensation of Prophase Chromosomes	7.03422	9	0.00588235	0.0218035	0.0218035	SET
240	R-HSA-164940	Nef mediated downregulation of MHC class I complex cell surface expression	8.31317	10	0.00586515	0.0225476	0.0225476		B2M
241	R-HSA-9013973	TICAM1-dependent activation of IRF3/IRF7	7.62041	10	0.00586515	0.0225476	0.0225476		IRF7
242	R-HSA-430116	GP1b-IX-V activation signalling	9.14449	10	0.00589976	0.0254314	0.0335199	PIK3R1
243	R-HSA-3899300	SUMOylation of transcription cofactors	4.25325	5	0.00584795	0.02595	0.0291547	DDX17, DDX5
244	R-HSA-373755	Semaphorin interactions	2.90301	10	0.00586515	0.0262242	0.0262242	MYH9, PTPRC
245	R-HSA-168276	NS1 Mediated Effects on Host Pathways	7.03422	8	0.00589976	0.0269928	0.0269928	PABPN1	EIF2AK2, ISG15
246	R-HSA-199992	trans-Golgi Network Vesicle Budding	2.54014	9	0.00588235	0.0270314	0.0270314	TGOLN2	HSPA8
247	R-HSA-1236977	Endosomal/Vacuolar pathway	7.62041	10	0.0117303	0.0270491	0.0270491		B2M
248	R-HSA-9673770	Signaling by PDGFRA extracellular domain mutants	7.62041	10	0.0117995	0.0270491	0.0491216	PIK3R1
249	R-HSA-9673767	Signaling by PDGFRA transmembrane, juxtamembrane and kinase domain mutants	7.62041	10	0.0117995	0.0270491	0.0491216	PIK3R1
250	R-HSA-9705671	SARS-CoV-2 activates/modulates innate and adaptive immune responses	3.02297	10	0.00623059	0.0280356	0.0383969		B2M, DDX58, IRF7, ISG15
251	R-HSA-9648895	Response of EIF2AK1 (HRI) to heme deficiency	6.09633	10	0.00586515	0.0293369	0.0293369	PPP1R15A
252	R-HSA-2995410	Nuclear Envelope (NE) Reassembly	3.70723	1	0.0052356	0.0293554	0.0293554	LBR, TMPO, TUBA1A
253	R-HSA-112310	Neurotransmitter release cycle	5.59867	3	0.00526316	0.0301119	0.0301119	GLS, SLC38A2	HSPA8
254	R-HSA-9662360	Sensory processing of sound by inner hair cells of the cochlea	2.77106	9	0.00588235	0.0301733	0.0301733	MYH9, SPTBN1
255	R-HSA-9617828	FOXO-mediated transcription of cell cycle genes	10.7582	10	0.0104988	0.0303977	0.0303977	FOXO1	BTG1
256	R-HSA-9678108	SARS-CoV-1 Infection	3.83685	1	0.00537634	0.0325034	0.0325034	DDX5	BST2, DDX58, PARP10, PARP9, PCBP2
257	R-HSA-2219528	PI3K/AKT Signaling in Cancer	2.61271	4	0.00623059	0.0333551	0.0333551	FOXO1, PIK3R1	LCK
258	R-HSA-9758274	Regulation of NF-kappa B signaling	5.08027	10	0.00822174	0.0341903	0.0427176		USP18
259	R-HSA-6811558	PI5P, PP2A and IER3 Regulate PI3K/AKT Signaling	1.72538	4	0.00623059	0.0343163	0.0343163	PIK3R1	LCK
260	R-HSA-9692914	SARS-CoV-1-host interactions	2.79933	10	0.0117303	0.035144	0.035144		BST2, DDX58, PCBP2
261	R-HSA-5218900	CASP8 activity is inhibited	8.31317	10	0.00586515	0.0358424	0.0358424		TNFSF10
262	R-HSA-69416	Dimerization of procaspase-8	8.31317	10	0.00586515	0.0358424	0.0358424		TNFSF10
263	R-HSA-3371378	Regulation by c-FLIP	8.31317	10	0.00586515	0.0358424	0.0358424		TNFSF10
264	R-HSA-8980692	RHOA GTPase cycle	2.4883	2	0.00531975	0.0371523	0.0371523	FAM13A, LBR, PIK3R1, TMPO
265	R-HSA-164378	PKA activation in glucagon signalling	10.7582	1	0.0052356	0.0379802	0.0379802	GNAS, PRKAR1A
266	R-HSA-2559582	Senescence-Associated Secretory Phenotype (SASP)	3.45075	10	0.00586515	0.0381796	0.0381796	FOS, JUN
267	R-HSA-5655291	Signaling by FGFR4 in disease	8.31317	9	0.00588235	0.0409518	0.0409518	PIK3R1
268	R-HSA-199418	Negative regulation of the PI3K/AKT network	1.61849	4	0.00623059	0.0415598	0.0415598	PIK3R1	LCK
269	R-HSA-9659379	Sensory processing of sound	2.47148	9	0.00588235	0.0425723	0.0425723	MYH9, SPTBN1
270	R-HSA-163615	PKA activation	5.08027	1	0.0052356	0.0427176	0.0427176	PRKAR1A
271	R-HSA-1500931	Cell-Cell communication	1.56316	4	0.00623059	0.0461181	0.0461181	PIK3R1, SPTBN1
272	R-HSA-936964	Activation of IRF3/IRF7 mediated by TBK1/IKK epsilon	5.37911	10	0.00586515	0.0463996	0.0463996		IRF7
273	R-HSA-5654689	PI-3K cascade:FGFR1	4.35452	4	0.00589976	0.0468986	0.0468986	PIK3R1
274	R-HSA-112315	Transmission across Chemical Synapses	1.48691	1	0.0052356	0.0471559	0.0471559	GLS, PRKAR1A, SLC38A2	HSPA8
275	R-HSA-3928662	EPHB-mediated forward signaling	5.37911	1	0.0052356	0.047453	0.047453	ACTR2, CDC42
276	R-HSA-9635465	Suppression of apoptosis	11.4306	10	0.00586515	0.0479422	0.0479422	SFPQ
277	R-HSA-210990	PECAM1 interactions	7.62041	2	0.00531975	0.0491216	0.0491216		LCK

## Sheet: Fig 1 F
	pre	post
IFITM1	5.34488	4.66536
IRF7	2.11678	1.1661
IRF9	1.33315	0.931756
IFITM3	4.2911	3.64152
IRF1	1.82336	2.2712
ISG20	2.56133	1.75351
IFI6	3.02603	1.91353
IFI44L	2.72555	1.89859
ISG15	3.49677	2.16519
IFI27	3.33171	1.56628
IFIT2	0.423051	-0.314419
IFI44	1.22213	0.411933
IFI35	1.15158	0.440145
IFIT3	1.49451	0.204866
IFIT1	1.10033	-0.46891

## Sheet: Fig 1 G
	UMAP_1	UMAP_2	ident	ISG15				UMAP_1	UMAP_2	ident	IRF7
AAACCTGAGGACAGCT-1_2	-5.36623	5.41379	pat1.post	2.61376			AAACCTGAGGACAGCT-1_2	-5.36623	5.41379	pat1.post	1.99131
AAACCTGAGTGGGATC-1_2	8.20799	-0.466203	pat1.post	2.01011			AAACCTGAGTGGGATC-1_2	8.20799	-0.466203	pat1.post	2.36989
AAACCTGCACCAGTTA-1_2	-3.04461	8.04103	pat1.post	0			AAACCTGCACCAGTTA-1_2	-3.04461	8.04103	pat1.post	0
AAACGGGAGAAACCAT-1_2	-7.91042	-2.49528	pat1.post	1.36994			AAACGGGAGAAACCAT-1_2	-7.91042	-2.49528	pat1.post	0
AAACGGGAGAAGAAGC-1_2	-4.44223	7.05383	pat1.post	0			AAACGGGAGAAGAAGC-1_2	-4.44223	7.05383	pat1.post	0
AAACGGGCACACATGT-1_2	-3.99483	10.2333	pat1.post	2.01997			AAACGGGCACACATGT-1_2	-3.99483	10.2333	pat1.post	0
AAACGGGGTTCTGAAC-1_2	-2.41448	7.02579	pat1.post	0			AAACGGGGTTCTGAAC-1_2	-2.41448	7.02579	pat1.post	0
AAAGATGCAGGTTTCA-1_2	-3.96385	11.2256	pat1.post	0			AAAGATGCAGGTTTCA-1_2	-3.96385	11.2256	pat1.post	0
AAAGATGCATTCGACA-1_2	-2.73136	11.1351	pat1.post	0			AAAGATGCATTCGACA-1_2	-2.73136	11.1351	pat1.post	1.17222
AAAGATGGTCTCATCC-1_2	-2.64688	10.9956	pat1.post	1.30887			AAAGATGGTCTCATCC-1_2	-2.64688	10.9956	pat1.post	0
AAAGATGGTTGGTAAA-1_2	4.19749	-2.13326	pat1.post	0			AAAGATGGTTGGTAAA-1_2	4.19749	-2.13326	pat1.post	1.64458
AAAGCAAAGCGCCTCA-1_2	-6.89671	2.18541	pat1.post	2.09121			AAAGCAAAGCGCCTCA-1_2	-6.89671	2.18541	pat1.post	2.09121
AAAGCAAAGGGATACC-1_2	-1.98444	-13.0884	pat1.post	1.96924			AAAGCAAAGGGATACC-1_2	-1.98444	-13.0884	pat1.post	1.96924
AAAGCAAAGTGGTAGC-1_2	-3.1596	10.6532	pat1.post	3.13638			AAAGCAAAGTGGTAGC-1_2	-3.1596	10.6532	pat1.post	1.32243
AAAGCAACAAGTCTGT-1_2	9.29749	-1.71298	pat1.post	2.09111			AAAGCAACAAGTCTGT-1_2	9.29749	-1.71298	pat1.post	1.21332
AAAGCAATCTCCAACC-1_2	-7.18331	0.517953	pat1.post	2.52147			AAAGCAATCTCCAACC-1_2	-7.18331	0.517953	pat1.post	1.1907
AAAGTAGAGAAAGTGG-1_2	6.62046	-9.33186	pat1.post	2.03529			AAAGTAGAGAAAGTGG-1_2	6.62046	-9.33186	pat1.post	0.979685
AAAGTAGAGATCTGAA-1_2	-4.13748	7.3607	pat1.post	1.97795			AAAGTAGAGATCTGAA-1_2	-4.13748	7.3607	pat1.post	0
AAAGTAGAGTCCTCCT-1_2	-6.45817	1.75049	pat1.post	2.25674			AAAGTAGAGTCCTCCT-1_2	-6.45817	1.75049	pat1.post	0
AAAGTAGAGTTACCCA-1_2	-4.30804	-9.49916	pat1.post	2.7304			AAAGTAGAGTTACCCA-1_2	-4.30804	-9.49916	pat1.post	0
AAAGTAGCATCTGGTA-1_2	-5.13588	4.99136	pat1.post	3.36253			AAAGTAGCATCTGGTA-1_2	-5.13588	4.99136	pat1.post	2.78486
AAAGTAGTCATGCATG-1_2	-6.25585	2.41719	pat1.post	0			AAAGTAGTCATGCATG-1_2	-6.25585	2.41719	pat1.post	1.49439
AAATGCCCATGGTTGT-1_2	-4.71355	9.65078	pat1.post	2.63422			AAATGCCCATGGTTGT-1_2	-4.71355	9.65078	pat1.post	1.44294
AAATGCCGTCATATCG-1_2	-4.02038	10.1049	pat1.post	1.75284			AAATGCCGTCATATCG-1_2	-4.02038	10.1049	pat1.post	1.75284
AAATGCCGTGTGACGA-1_2	-2.57407	7.61907	pat1.post	2.12813			AAATGCCGTGTGACGA-1_2	-2.57407	7.61907	pat1.post	2.4931
AAATGCCGTTCAGGCC-1_2	-6.24158	3.07899	pat1.post	0			AAATGCCGTTCAGGCC-1_2	-6.24158	3.07899	pat1.post	0
AACACGTGTCTGGAGA-1_2	-5.01079	7.05488	pat1.post	1.60736			AACACGTGTCTGGAGA-1_2	-5.01079	7.05488	pat1.post	1.09688
AACACGTTCAAGGTAA-1_2	-2.05394	7.51283	pat1.post	1.33241			AACACGTTCAAGGTAA-1_2	-2.05394	7.51283	pat1.post	1.33241
AACACGTTCCCAAGTA-1_2	-7.55474	5.84532	pat1.post	1.92997			AACACGTTCCCAAGTA-1_2	-7.55474	5.84532	pat1.post	1.37236
AACCATGCAACCGCCA-1_2	10.4346	-1.85528	pat1.post	2.00955			AACCATGCAACCGCCA-1_2	10.4346	-1.85528	pat1.post	1.4422
AACCATGCAAGAAAGG-1_2	-3.04109	8.28302	pat1.post	0			AACCATGCAAGAAAGG-1_2	-3.04109	8.28302	pat1.post	0
AACCATGCAATGACCT-1_2	-8.76555	-1.57301	pat1.post	2.30133			AACCATGCAATGACCT-1_2	-8.76555	-1.57301	pat1.post	0
AACCATGCAGAAGCAC-1_2	11.5294	1.72851	pat1.post	0			AACCATGCAGAAGCAC-1_2	11.5294	1.72851	pat1.post	1.18974
AACCATGCATAGGATA-1_2	10.187	-0.970229	pat1.post	2.67275			AACCATGCATAGGATA-1_2	10.187	-0.970229	pat1.post	2.79761
AACCATGCATCCGGGT-1_2	6.71694	-8.38725	pat1.post	2.83407			AACCATGCATCCGGGT-1_2	6.71694	-8.38725	pat1.post	1.19022
AACCATGGTCGCTTCT-1_2	8.61447	-0.0948321	pat1.post	2.53564			AACCATGGTCGCTTCT-1_2	8.61447	-0.0948321	pat1.post	1.36255
AACCATGGTCTCCATC-1_2	0.306495	-13.3256	pat1.post	0			AACCATGGTCTCCATC-1_2	0.306495	-13.3256	pat1.post	0
AACCATGGTCTGCAAT-1_2	-6.88206	-0.991396	pat1.post	1.44615			AACCATGGTCTGCAAT-1_2	-6.88206	-0.991396	pat1.post	1.44615
AACCATGTCCATGAGT-1_2	-3.82334	-9.40615	pat1.post	1.7692			AACCATGTCCATGAGT-1_2	-3.82334	-9.40615	pat1.post	0
AACCATGTCGGAAACG-1_2	-3.95358	7.85791	pat1.post	2.84809			AACCATGTCGGAAACG-1_2	-3.95358	7.85791	pat1.post	2.84809
AACCGCGCATAACCTG-1_2	-7.71552	-0.0376711	pat1.post	1.46072			AACCGCGCATAACCTG-1_2	-7.71552	-0.0376711	pat1.post	2.03053
AACCGCGGTATGAATG-1_2	-3.34018	6.60295	pat1.post	1.57484			AACCGCGGTATGAATG-1_2	-3.34018	6.60295	pat1.post	1.06986
AACCGCGGTCATTAGC-1_2	-1.91637	-13.1355	pat1.post	2.13042			AACCGCGGTCATTAGC-1_2	-1.91637	-13.1355	pat1.post	1.54952
AACGTTGAGAGCCTAG-1_2	0.447515	-4.36683	pat1.post	0			AACGTTGAGAGCCTAG-1_2	0.447515	-4.36683	pat1.post	1.89842
AACGTTGAGTACGACG-1_2	11.5604	1.48949	pat1.post	3.21253			AACGTTGAGTACGACG-1_2	11.5604	1.48949	pat1.post	0
AACGTTGCACTAAGTC-1_2	-3.37519	-12.3528	pat1.post	1.55893			AACGTTGCACTAAGTC-1_2	-3.37519	-12.3528	pat1.post	0
AACTCAGAGACGCAAC-1_2	8.2171	2.9427	pat1.post	1.63971			AACTCAGAGACGCAAC-1_2	8.2171	2.9427	pat1.post	1.63971
AACTCAGAGGCTCAGA-1_2	7.04266	-4.95823	pat1.post	3.62535			AACTCAGAGGCTCAGA-1_2	7.04266	-4.95823	pat1.post	1.7169
AACTCAGCAAGAAGAG-1_2	9.73174	2.54491	pat1.post	2.20031			AACTCAGCAAGAAGAG-1_2	9.73174	2.54491	pat1.post	0
AACTCAGGTAGCTTGT-1_2	6.85866	0.453157	pat1.post	3.62306			AACTCAGGTAGCTTGT-1_2	6.85866	0.453157	pat1.post	1.95661
AACTCAGGTCAATGTC-1_2	9.03648	-2.0662	pat1.post	2.39366			AACTCAGGTCAATGTC-1_2	9.03648	-2.0662	pat1.post	2.03283
AACTCAGTCACCAGGC-1_2	7.84266	1.72124	pat1.post	1.30709			AACTCAGTCACCAGGC-1_2	7.84266	1.72124	pat1.post	1.85487
AACTCAGTCTAGAGTC-1_2	-0.00314638	-13.3019	pat1.post	1.39773			AACTCAGTCTAGAGTC-1_2	-0.00314638	-13.3019	pat1.post	0
AACTCCCAGGAGCGTT-1_2	11.8115	1.55457	pat1.post	1.71372			AACTCCCAGGAGCGTT-1_2	11.8115	1.55457	pat1.post	0
AACTCCCAGGGAGTAA-1_2	7.22049	2.67144	pat1.post	2.63813			AACTCCCAGGGAGTAA-1_2	7.22049	2.67144	pat1.post	0
AACTCCCCAGCTGTGC-1_2	6.37694	-9.51791	pat1.post	1.35311			AACTCCCCAGCTGTGC-1_2	6.37694	-9.51791	pat1.post	2.90234
AACTCCCGTGTGCGTC-1_2	7.19619	-3.93091	pat1.post	3.1232			AACTCCCGTGTGCGTC-1_2	7.19619	-3.93091	pat1.post	0
AACTCCCGTTAGTGGG-1_2	5.789	-6.60918	pat1.post	2.24069			AACTCCCGTTAGTGGG-1_2	5.789	-6.60918	pat1.post	0
AACTCTTAGCTGTCTA-1_2	-2.85677	11.516	pat1.post	2.67275			AACTCTTAGCTGTCTA-1_2	-2.85677	11.516	pat1.post	1.07352
AACTCTTAGTGGAGTC-1_2	-3.4636	11.2391	pat1.post	0			AACTCTTAGTGGAGTC-1_2	-3.4636	11.2391	pat1.post	1.35845
AACTCTTCACGACGAA-1_2	0.543758	-5.39724	pat1.post	0			AACTCTTCACGACGAA-1_2	0.543758	-5.39724	pat1.post	0
AACTCTTCAGTTAACC-1_2	-2.75533	6.86396	pat1.post	1.39956			AACTCTTCAGTTAACC-1_2	-2.75533	6.86396	pat1.post	0
AACTCTTCATCACGTA-1_2	-4.32801	10.0253	pat1.post	2.22471			AACTCTTCATCACGTA-1_2	-4.32801	10.0253	pat1.post	1.87189
AACTCTTGTCCAGTGC-1_2	6.32413	-5.36461	pat1.post	0			AACTCTTGTCCAGTGC-1_2	6.32413	-5.36461	pat1.post	1.13424
AACTGGTAGTTTGCGT-1_2	-3.17883	8.79372	pat1.post	0			AACTGGTAGTTTGCGT-1_2	-3.17883	8.79372	pat1.post	1.55598
AACTGGTCACGTTGGC-1_2	-3.09897	7.66553	pat1.post	1.24956			AACTGGTCACGTTGGC-1_2	-3.09897	7.66553	pat1.post	1.78802
AACTGGTGTAGCTCCG-1_2	-2.53632	7.57304	pat1.post	1.59457			AACTGGTGTAGCTCCG-1_2	-2.53632	7.57304	pat1.post	1.59457
AACTTTCTCACTTCAT-1_2	-5.03754	4.90959	pat1.post	3.64733			AACTTTCTCACTTCAT-1_2	-5.03754	4.90959	pat1.post	2.92866
AACTTTCTCAGTCAGT-1_2	-2.90538	8.60072	pat1.post	1.45516			AACTTTCTCAGTCAGT-1_2	-2.90538	8.60072	pat1.post	1.45516
AACTTTCTCCAGTATG-1_2	-2.70929	8.84022	pat1.post	2.2123			AACTTTCTCCAGTATG-1_2	-2.70929	8.84022	pat1.post	0
AACTTTCTCTATCCCG-1_2	-9.86981	4.74888	pat1.post	1.7413			AACTTTCTCTATCCCG-1_2	-9.86981	4.74888	pat1.post	2.08656
AAGACCTCACATTTCT-1_2	-7.54078	5.57489	pat1.post	1.31481			AAGACCTCACATTTCT-1_2	-7.54078	5.57489	pat1.post	0
AAGACCTTCAAAGACA-1_2	-9.41398	4.87188	pat1.post	2.1326			AAGACCTTCAAAGACA-1_2	-9.41398	4.87188	pat1.post	1.78471
AAGACCTTCCATTCTA-1_2	-8.48343	-0.401046	pat1.post	2.67634			AAGACCTTCCATTCTA-1_2	-8.48343	-0.401046	pat1.post	0
AAGCCGCAGTACGATA-1_2	-7.17574	-0.997426	pat1.post	0			AAGCCGCAGTACGATA-1_2	-7.17574	-0.997426	pat1.post	1.39796
AAGCCGCCAACACCCG-1_2	11.4352	2.04277	pat1.post	1.02462			AAGCCGCCAACACCCG-1_2	11.4352	2.04277	pat1.post	0
AAGCCGCCACTATCTT-1_2	-2.68423	8.39253	pat1.post	0			AAGCCGCCACTATCTT-1_2	-2.68423	8.39253	pat1.post	1.3884
AAGCCGCCATGGGAAC-1_2	-2.45518	7.37427	pat1.post	0			AAGCCGCCATGGGAAC-1_2	-2.45518	7.37427	pat1.post	2.08194
AAGCCGCTCAAGCCTA-1_2	-8.63187	-4.25577	pat1.post	1.42373			AAGCCGCTCAAGCCTA-1_2	-8.63187	-4.25577	pat1.post	1.42373
AAGCCGCTCAGTACGT-1_2	-3.86065	10.753	pat1.post	2.21848			AAGCCGCTCAGTACGT-1_2	-3.86065	10.753	pat1.post	0
AAGGAGCAGACTGGGT-1_2	-8.70108	-4.18285	pat1.post	2.15532			AAGGAGCAGACTGGGT-1_2	-8.70108	-4.18285	pat1.post	0
AAGGAGCAGTCCGGTC-1_2	-3.51398	8.09224	pat1.post	1.42757			AAGGAGCAGTCCGGTC-1_2	-3.51398	8.09224	pat1.post	1.42757
AAGGAGCCACAGGCCT-1_2	0.338811	-5.61681	pat1.post	1.66443			AAGGAGCCACAGGCCT-1_2	0.338811	-5.61681	pat1.post	1.66443
AAGGAGCGTGCCTGCA-1_2	-7.33332	3.6876	pat1.post	2.29662			AAGGAGCGTGCCTGCA-1_2	-7.33332	3.6876	pat1.post	0
AAGGAGCGTTACAGAA-1_2	11.0969	0.451053	pat1.post	2.2807			AAGGAGCGTTACAGAA-1_2	11.0969	0.451053	pat1.post	0
AAGGCAGAGAATTCCC-1_2	8.67363	-1.12484	pat1.post	2.16539			AAGGCAGAGAATTCCC-1_2	8.67363	-1.12484	pat1.post	1.27332
AAGGCAGAGGTGTGGT-1_2	0.525059	-4.41712	pat1.post	0			AAGGCAGAGGTGTGGT-1_2	0.525059	-4.41712	pat1.post	0
AAGGCAGCATTACGAC-1_2	9.73784	1.95737	pat1.post	2.30369			AAGGCAGCATTACGAC-1_2	9.73784	1.95737	pat1.post	2.04876
AAGGCAGGTCTAGAGG-1_2	-8.39256	9.00118	pat1.post	3.67942			AAGGCAGGTCTAGAGG-1_2	-8.39256	9.00118	pat1.post	0
AAGGCAGTCAGCATGT-1_2	6.73607	-2.8683	pat1.post	0			AAGGCAGTCAGCATGT-1_2	6.73607	-2.8683	pat1.post	2.76826
AAGGCAGTCCAAACTG-1_2	-8.93899	4.65826	pat1.post	1.99863			AAGGCAGTCCAAACTG-1_2	-8.93899	4.65826	pat1.post	1.13985
AAGGCAGTCCCGGATG-1_2	-2.9177	11.3424	pat1.post	2.6402			AAGGCAGTCCCGGATG-1_2	-2.9177	11.3424	pat1.post	1.55157
AAGGCAGTCGAACGGA-1_2	-8.8408	-3.96167	pat1.post	0			AAGGCAGTCGAACGGA-1_2	-8.8408	-3.96167	pat1.post	1.64088
AAGGTTCAGAGCTGGT-1_2	-3.96575	11.1536	pat1.post	1.3355			AAGGTTCAGAGCTGGT-1_2	-3.96575	11.1536	pat1.post	1.3355
AAGGTTCAGAGTGACC-1_2	-4.00719	8.57487	pat1.post	0			AAGGTTCAGAGTGACC-1_2	-4.00719	8.57487	pat1.post	0
AAGGTTCAGCTAGTCT-1_2	6.35044	-2.62337	pat1.post	2.99162			AAGGTTCAGCTAGTCT-1_2	6.35044	-2.62337	pat1.post	1.06188
AAGGTTCCAATCTGCA-1_2	9.13694	1.37084	pat1.post	1.41754			AAGGTTCCAATCTGCA-1_2	9.13694	1.37084	pat1.post	0
AAGGTTCCAGTAAGCG-1_2	-4.85887	8.09081	pat1.post	0			AAGGTTCCAGTAAGCG-1_2	-4.85887	8.09081	pat1.post	0
AAGGTTCGTGGCAAAC-1_2	-4.0722	-9.19892	pat1.post	0			AAGGTTCGTGGCAAAC-1_2	-4.0722	-9.19892	pat1.post	2.23957
AAGGTTCGTTAAGACA-1_2	-9.34295	-3.03935	pat1.post	2.68393			AAGGTTCGTTAAGACA-1_2	-9.34295	-3.03935	pat1.post	1.71335
AAGGTTCTCAGTGCAT-1_2	6.41456	-2.40414	pat1.post	2.61532			AAGGTTCTCAGTGCAT-1_2	6.41456	-2.40414	pat1.post	2.24577
AAGGTTCTCGACCAGC-1_2	-2.5285	8.78391	pat1.post	1.48455			AAGGTTCTCGACCAGC-1_2	-2.5285	8.78391	pat1.post	0
AAGTCTGAGAGTAAGG-1_2	-2.76749	8.51228	pat1.post	1.80692			AAGTCTGAGAGTAAGG-1_2	-2.76749	8.51228	pat1.post	0
AAGTCTGAGCTACCGC-1_2	-3.88694	-9.47526	pat1.post	1.37921			AAGTCTGAGCTACCGC-1_2	-3.88694	-9.47526	pat1.post	1.37921
AAGTCTGAGTCAATAG-1_2	-3.9303	8.00163	pat1.post	1.50466			AAGTCTGAGTCAATAG-1_2	-3.9303	8.00163	pat1.post	2.0801
AAGTCTGCACGAAAGC-1_2	0.163072	-13.4247	pat1.post	0			AAGTCTGCACGAAAGC-1_2	0.163072	-13.4247	pat1.post	1.55893
AAGTCTGGTGTCAATC-1_2	-5.3096	4.50356	pat1.post	3.38617			AAGTCTGGTGTCAATC-1_2	-5.3096	4.50356	pat1.post	3.13391
AAGTCTGGTTATCCGA-1_2	-8.09874	-3.53738	pat1.post	2.35393			AAGTCTGGTTATCCGA-1_2	-8.09874	-3.53738	pat1.post	2.35393
AAGTCTGGTTTAGGAA-1_2	-3.80328	8.40206	pat1.post	0			AAGTCTGGTTTAGGAA-1_2	-3.80328	8.40206	pat1.post	0
AAGTCTGTCCATGAGT-1_2	-2.01856	8.14454	pat1.post	0			AAGTCTGTCCATGAGT-1_2	-2.01856	8.14454	pat1.post	0
AAGTCTGTCCGAATGT-1_2	-3.71709	8.4857	pat1.post	1.1569			AAGTCTGTCCGAATGT-1_2	-3.71709	8.4857	pat1.post	1.1569
AATCCAGAGTCTCAAC-1_2	8.19256	-2.89785	pat1.post	1.56549			AATCCAGAGTCTCAAC-1_2	8.19256	-2.89785	pat1.post	1.89875
AATCCAGCACAGCGTC-1_2	-0.500881	-13.2703	pat1.post	0			AATCCAGCACAGCGTC-1_2	-0.500881	-13.2703	pat1.post	0
AATCCAGGTACTTGAC-1_2	10.4716	-1.74695	pat1.post	2.5456			AATCCAGGTACTTGAC-1_2	10.4716	-1.74695	pat1.post	1.59269
AATCCAGGTCTGATTG-1_2	9.41688	-1.49016	pat1.post	2.55212			AATCCAGGTCTGATTG-1_2	9.41688	-1.49016	pat1.post	2.29008
AATCCAGGTGATAAGT-1_2	7.95114	2.05306	pat1.post	1.3706			AATCCAGGTGATAAGT-1_2	7.95114	2.05306	pat1.post	1.92796
AATCGGTAGCACCGCT-1_2	-7.07584	-1.66058	pat1.post	0			AATCGGTAGCACCGCT-1_2	-7.07584	-1.66058	pat1.post	2.25546
AATCGGTAGGAGTAGA-1_2	8.7041	-1.85909	pat1.post	2.0699			AATCGGTAGGAGTAGA-1_2	8.7041	-1.85909	pat1.post	0
AATCGGTAGGCGTACA-1_2	10.3083	2.11614	pat1.post	2.92069			AATCGGTAGGCGTACA-1_2	10.3083	2.11614	pat1.post	0
AATCGGTTCAGCTTAG-1_2	10.2255	2.69217	pat1.post	2.72248			AATCGGTTCAGCTTAG-1_2	10.2255	2.69217	pat1.post	2.09298
AATCGGTTCATTTGGG-1_2	-8.35282	7.61933	pat1.post	2.72558			AATCGGTTCATTTGGG-1_2	-8.35282	7.61933	pat1.post	1.34887
AATCGGTTCCCAACGG-1_2	-4.12192	8.18236	pat1.post	2.05299			AATCGGTTCCCAACGG-1_2	-4.12192	8.18236	pat1.post	0
ACACCAACAAACAACA-1_2	-2.81311	7.7112	pat1.post	1.56161			ACACCAACAAACAACA-1_2	-2.81311	7.7112	pat1.post	0
ACACCAAGTTATCCGA-1_2	-3.14414	8.05201	pat1.post	1.70024			ACACCAAGTTATCCGA-1_2	-3.14414	8.05201	pat1.post	1.70024
ACACCAATCAATACCG-1_2	-4.40749	6.62934	pat1.post	0			ACACCAATCAATACCG-1_2	-4.40749	6.62934	pat1.post	1.17546
ACACCAATCTGCCAGG-1_2	-8.22063	9.22606	pat1.post	2.40502			ACACCAATCTGCCAGG-1_2	-8.22063	9.22606	pat1.post	0
ACACCCTAGAGTGAGA-1_2	-7.36978	4.38624	pat1.post	0			ACACCCTAGAGTGAGA-1_2	-7.36978	4.38624	pat1.post	1.26249
ACACCCTAGGGATCTG-1_2	-7.8012	8.61125	pat1.post	0			ACACCCTAGGGATCTG-1_2	-7.8012	8.61125	pat1.post	1.44615
ACACCCTCACATCCAA-1_2	-3.98933	-9.45394	pat1.post	0			ACACCCTCACATCCAA-1_2	-3.98933	-9.45394	pat1.post	2.51267
ACACCCTCATTCGACA-1_2	-7.24349	-1.11624	pat1.post	1.43047			ACACCCTCATTCGACA-1_2	-7.24349	-1.11624	pat1.post	1.43047
ACACCGGAGCGATGAC-1_2	-3.13112	8.04378	pat1.post	1.60656			ACACCGGAGCGATGAC-1_2	-3.13112	8.04378	pat1.post	0
ACACCGGAGTTCGCGC-1_2	9.67552	3.0735	pat1.post	2.19156			ACACCGGAGTTCGCGC-1_2	9.67552	3.0735	pat1.post	0
ACACCGGCAGGGTATG-1_2	-3.41444	8.67924	pat1.post	1.70483			ACACCGGCAGGGTATG-1_2	-3.41444	8.67924	pat1.post	0
ACACCGGCAGGTCCAC-1_2	6.31112	-1.21106	pat1.post	2.61395			ACACCGGCAGGTCCAC-1_2	6.31112	-1.21106	pat1.post	3.09504
ACACCGGGTCTAGCGC-1_2	9.73821	-2.36969	pat1.post	1.78265			ACACCGGGTCTAGCGC-1_2	9.73821	-2.36969	pat1.post	0
ACACCGGGTGACTCAT-1_2	6.26963	-0.11218	pat1.post	0			ACACCGGGTGACTCAT-1_2	6.26963	-0.11218	pat1.post	0
ACACCGGTCATGGTCA-1_2	-4.61639	6.7422	pat1.post	1.46916			ACACCGGTCATGGTCA-1_2	-4.61639	6.7422	pat1.post	1.46916
ACACTGAGTGCTTCTC-1_2	9.32343	-2.6238	pat1.post	1.38704			ACACTGAGTGCTTCTC-1_2	9.32343	-2.6238	pat1.post	0
ACACTGAGTTCCAACA-1_2	0.317321	-13.473	pat1.post	0			ACACTGAGTTCCAACA-1_2	0.317321	-13.473	pat1.post	2.28544
ACACTGATCCCTCAGT-1_2	-2.95892	8.73742	pat1.post	0			ACACTGATCCCTCAGT-1_2	-2.95892	8.73742	pat1.post	0
ACACTGATCGGGAGTA-1_2	-7.1153	4.80399	pat1.post	0			ACACTGATCGGGAGTA-1_2	-7.1153	4.80399	pat1.post	0
ACAGCCGAGCTCTCGG-1_2	-2.45906	8.90947	pat1.post	0			ACAGCCGAGCTCTCGG-1_2	-2.45906	8.90947	pat1.post	0
ACAGCCGCAGGGATTG-1_2	-2.75985	7.58347	pat1.post	0			ACAGCCGCAGGGATTG-1_2	-2.75985	7.58347	pat1.post	1.19277
ACAGCCGGTGCCTGTG-1_2	-4.31953	10.4441	pat1.post	0			ACAGCCGGTGCCTGTG-1_2	-4.31953	10.4441	pat1.post	1.38547
ACAGCCGGTGTTGGGA-1_2	8.74979	-4.3118	pat1.post	2.52189			ACAGCCGGTGTTGGGA-1_2	8.74979	-4.3118	pat1.post	1.71934
ACAGCCGTCAGCTTAG-1_2	9.08957	1.94344	pat1.post	3.1439			ACAGCCGTCAGCTTAG-1_2	9.08957	1.94344	pat1.post	1.42805
ACAGCTAAGATGTTAG-1_2	-2.09872	7.07097	pat1.post	2.40398			ACAGCTAAGATGTTAG-1_2	-2.09872	7.07097	pat1.post	2.40398
ACAGCTACACCCTATC-1_2	10.2575	1.29168	pat1.post	0			ACAGCTACACCCTATC-1_2	10.2575	1.29168	pat1.post	0
ACAGCTACAGCGTCCA-1_2	-6.40431	6.80264	pat1.post	0			ACAGCTACAGCGTCCA-1_2	-6.40431	6.80264	pat1.post	2.57162
ACAGCTAGTGAGTGAC-1_2	-2.61646	8.02032	pat1.post	0			ACAGCTAGTGAGTGAC-1_2	-2.61646	8.02032	pat1.post	0
ACAGCTATCGATAGAA-1_2	11.0709	2.71887	pat1.post	1.27536			ACAGCTATCGATAGAA-1_2	11.0709	2.71887	pat1.post	1.27536
ACAGCTATCGGCGGTT-1_2	-8.65041	4.83782	pat1.post	0			ACAGCTATCGGCGGTT-1_2	-8.65041	4.83782	pat1.post	1.38885
ACATACGGTACAGCAG-1_2	-3.5888	-11.4926	pat1.post	2.14139			ACATACGGTACAGCAG-1_2	-3.5888	-11.4926	pat1.post	2.60408
ACATACGTCACATGCA-1_2	-9.94694	4.59943	pat1.post	1.68523			ACATACGTCACATGCA-1_2	-9.94694	4.59943	pat1.post	1.68523
ACATACGTCGCCTGAG-1_2	-4.2255	-8.68215	pat1.post	1.62629			ACATACGTCGCCTGAG-1_2	-4.2255	-8.68215	pat1.post	1.62629
ACATCAGAGATCCCAT-1_2	6.4645	1.72186	pat1.post	0			ACATCAGAGATCCCAT-1_2	6.4645	1.72186	pat1.post	0
ACATCAGAGTCAAGGC-1_2	-1.84785	8.16164	pat1.post	0			ACATCAGAGTCAAGGC-1_2	-1.84785	8.16164	pat1.post	0
ACATCAGAGTGGAGAA-1_2	-8.6511	5.1148	pat1.post	0			ACATCAGAGTGGAGAA-1_2	-8.6511	5.1148	pat1.post	0
ACATCAGCAAGCCCAC-1_2	6.43193	-7.68357	pat1.post	0			ACATCAGCAAGCCCAC-1_2	6.43193	-7.68357	pat1.post	1.0505
ACATCAGCAGTACACT-1_2	-2.66934	9.01946	pat1.post	1.65307			ACATCAGCAGTACACT-1_2	-2.66934	9.01946	pat1.post	1.65307
ACATCAGGTCCCTTGT-1_2	-9.37628	-3.64775	pat1.post	2.82661			ACATCAGGTCCCTTGT-1_2	-9.37628	-3.64775	pat1.post	1.42974
ACATCAGTCATCTGTT-1_2	-8.24128	9.40157	pat1.post	2.06613			ACATCAGTCATCTGTT-1_2	-8.24128	9.40157	pat1.post	0
ACATGGTAGTCATCCA-1_2	-2.51745	8.5414	pat1.post	0			ACATGGTAGTCATCCA-1_2	-2.51745	8.5414	pat1.post	0
ACATGGTAGTTTGCGT-1_2	-7.88436	8.81579	pat1.post	0			ACATGGTAGTTTGCGT-1_2	-7.88436	8.81579	pat1.post	1.52543
ACATGGTCATTAACCG-1_2	-5.16631	7.55215	pat1.post	0			ACATGGTCATTAACCG-1_2	-5.16631	7.55215	pat1.post	0
ACATGGTGTGAAGGCT-1_2	-2.72732	6.92058	pat1.post	1.07049			ACATGGTGTGAAGGCT-1_2	-2.72732	6.92058	pat1.post	1.07049
ACCAGTAAGATGGCGT-1_2	7.98242	-3.36479	pat1.post	1.65993			ACCAGTAAGATGGCGT-1_2	7.98242	-3.36479	pat1.post	0
ACCAGTAAGCCCTAAT-1_2	-4.17866	-8.69661	pat1.post	0			ACCAGTAAGCCCTAAT-1_2	-4.17866	-8.69661	pat1.post	0
ACCAGTAAGTAACCCT-1_2	-3.44659	8.17225	pat1.post	2.5494			ACCAGTAAGTAACCCT-1_2	-3.44659	8.17225	pat1.post	1.93148
ACCAGTACACGCATCG-1_2	-9.18182	-0.904915	pat1.post	0			ACCAGTACACGCATCG-1_2	-9.18182	-0.904915	pat1.post	0
ACCAGTACAGTGACAG-1_2	-8.92916	-3.85292	pat1.post	0			ACCAGTACAGTGACAG-1_2	-8.92916	-3.85292	pat1.post	0
ACCAGTAGTGCAACTT-1_2	-8.27645	8.00813	pat1.post	1.89218			ACCAGTAGTGCAACTT-1_2	-8.27645	8.00813	pat1.post	0
ACCAGTATCACTTATC-1_2	-2.46489	7.77576	pat1.post	2.51372			ACCAGTATCACTTATC-1_2	-2.46489	7.77576	pat1.post	0
ACCAGTATCGAGAACG-1_2	-7.67291	4.90055	pat1.post	1.43802			ACCAGTATCGAGAACG-1_2	-7.67291	4.90055	pat1.post	0
ACCAGTATCGTCGTTC-1_2	10.491	-1.73107	pat1.post	2.56255			ACCAGTATCGTCGTTC-1_2	10.491	-1.73107	pat1.post	2.30025
ACCCACTAGATGCCAG-1_2	-4.48529	7.06388	pat1.post	1.73686			ACCCACTAGATGCCAG-1_2	-4.48529	7.06388	pat1.post	1.73686
ACCCACTCAGGAATCG-1_2	0.378288	-6.29615	pat1.post	0			ACCCACTCAGGAATCG-1_2	0.378288	-6.29615	pat1.post	0
ACCCACTGTCTGATTG-1_2	11.2512	-0.902842	pat1.post	0.995005			ACCCACTGTCTGATTG-1_2	11.2512	-0.902842	pat1.post	0.995005
ACCGTAAAGCTCTCGG-1_2	-7.95095	8.29843	pat1.post	2.69932			ACCGTAAAGCTCTCGG-1_2	-7.95095	8.29843	pat1.post	2.97005
ACCGTAAAGTCACGCC-1_2	7.47511	1.59834	pat1.post	1.78968			ACCGTAAAGTCACGCC-1_2	7.47511	1.59834	pat1.post	1.78968
ACCGTAACACCAGGTC-1_2	-4.22541	11.1459	pat1.post	0			ACCGTAACACCAGGTC-1_2	-4.22541	11.1459	pat1.post	0
ACCGTAACATACTCTT-1_2	10.4435	-1.76084	pat1.post	3.25044			ACCGTAACATACTCTT-1_2	10.4435	-1.76084	pat1.post	2.13304
ACCGTAATCACAAACC-1_2	8.1908	1.90656	pat1.post	1.19166			ACCGTAATCACAAACC-1_2	8.1908	1.90656	pat1.post	0
ACCGTAATCTGCTTGC-1_2	-8.53542	-4.26994	pat1.post	0			ACCGTAATCTGCTTGC-1_2	-8.53542	-4.26994	pat1.post	0
ACCTTTAAGCCACCTG-1_2	6.52249	-8.92181	pat1.post	1.2492			ACCTTTAAGCCACCTG-1_2	6.52249	-8.92181	pat1.post	2.13567
ACCTTTAAGGACAGAA-1_2	-3.3516	8.17157	pat1.post	1.84605			ACCTTTAAGGACAGAA-1_2	-3.3516	8.17157	pat1.post	1.29948
ACCTTTACAAGCTGGA-1_2	-3.74631	7.47017	pat1.post	1.38862			ACCTTTACAAGCTGGA-1_2	-3.74631	7.47017	pat1.post	1.38862
ACCTTTACACGTAAGG-1_2	-4.62758	-8.56811	pat1.post	1.8447			ACCTTTACACGTAAGG-1_2	-4.62758	-8.56811	pat1.post	1.8447
ACCTTTACATGAGCGA-1_2	0.493067	-5.3478	pat1.post	1.28891			ACCTTTACATGAGCGA-1_2	0.493067	-5.3478	pat1.post	1.28891
ACCTTTACATTGAGCT-1_2	9.40389	3.25188	pat1.post	0			ACCTTTACATTGAGCT-1_2	9.40389	3.25188	pat1.post	0
ACCTTTATCTGTCTCG-1_2	-2.9198	-12.8219	pat1.post	0			ACCTTTATCTGTCTCG-1_2	-2.9198	-12.8219	pat1.post	1.7493
ACGAGCCCATATGGTC-1_2	9.21826	-3.16667	pat1.post	1.61136			ACGAGCCCATATGGTC-1_2	9.21826	-3.16667	pat1.post	1.61136
ACGAGCCGTAGATTAG-1_2	-7.14561	8.41767	pat1.post	0			ACGAGCCGTAGATTAG-1_2	-7.14561	8.41767	pat1.post	0
ACGAGCCTCACAAACC-1_2	-7.74375	9.56723	pat1.post	1.55157			ACGAGCCTCACAAACC-1_2	-7.74375	9.56723	pat1.post	0
ACGAGCCTCTTACCGC-1_2	-4.79016	10.554	pat1.post	1.17361			ACGAGCCTCTTACCGC-1_2	-4.79016	10.554	pat1.post	1.17361
ACGAGGACAATCGGTT-1_2	7.18533	-8.87553	pat1.post	3.19822			ACGAGGACAATCGGTT-1_2	7.18533	-8.87553	pat1.post	0.942319
ACGAGGACAATGGTCT-1_2	11.0526	2.56848	pat1.post	1.47187			ACGAGGACAATGGTCT-1_2	11.0526	2.56848	pat1.post	0.985331
ACGAGGACAGACAAAT-1_2	-8.65709	-3.72807	pat1.post	2.04358			ACGAGGACAGACAAAT-1_2	-8.65709	-3.72807	pat1.post	0
ACGAGGATCATGTCTT-1_2	7.31751	-2.40817	pat1.post	0			ACGAGGATCATGTCTT-1_2	7.31751	-2.40817	pat1.post	1.96106
ACGAGGATCCTCAATT-1_2	-4.09791	-10.5816	pat1.post	1.332			ACGAGGATCCTCAATT-1_2	-4.09791	-10.5816	pat1.post	0
ACGATACAGCCCAGCT-1_2	-9.54956	-2.67429	pat1.post	1.3576			ACGATACAGCCCAGCT-1_2	-9.54956	-2.67429	pat1.post	0
ACGATACAGCGGATCA-1_2	-9.46793	-3.58163	pat1.post	1.46582			ACGATACAGCGGATCA-1_2	-9.46793	-3.58163	pat1.post	2.0363
ACGATACCACGAAAGC-1_2	8.15867	1.0913	pat1.post	2.54106			ACGATACCACGAAAGC-1_2	8.15867	1.0913	pat1.post	2.33742
ACGATACCAGCTGGCT-1_2	10.8621	1.1056	pat1.post	3.21811			ACGATACCAGCTGGCT-1_2	10.8621	1.1056	pat1.post	1.94522
ACGATACGTTATGTGC-1_2	-5.34621	6.14982	pat1.post	1.26705			ACGATACGTTATGTGC-1_2	-5.34621	6.14982	pat1.post	0
ACGATGTAGCGCCTTG-1_2	-7.68345	-2.75655	pat1.post	0			ACGATGTAGCGCCTTG-1_2	-7.68345	-2.75655	pat1.post	1.8977
ACGATGTCAAGCGCTC-1_2	-3.81437	11.5884	pat1.post	1.20393			ACGATGTCAAGCGCTC-1_2	-3.81437	11.5884	pat1.post	0
ACGATGTGTACATGTC-1_2	-3.91155	-11.1405	pat1.post	1.1806			ACGATGTGTACATGTC-1_2	-3.91155	-11.1405	pat1.post	0
ACGATGTGTAGCGTCC-1_2	-8.2193	-0.14432	pat1.post	1.70704			ACGATGTGTAGCGTCC-1_2	-8.2193	-0.14432	pat1.post	0
ACGATGTGTAGCTTGT-1_2	-4.35244	11.4379	pat1.post	0			ACGATGTGTAGCTTGT-1_2	-4.35244	11.4379	pat1.post	1.33282
ACGATGTGTTACGACT-1_2	-3.99757	9.81602	pat1.post	0			ACGATGTGTTACGACT-1_2	-3.99757	9.81602	pat1.post	0
ACGATGTGTTCAGCGC-1_2	-4.01515	-9.83164	pat1.post	0			ACGATGTGTTCAGCGC-1_2	-4.01515	-9.83164	pat1.post	0
ACGCAGCAGACACGAC-1_2	-2.58805	8.65476	pat1.post	1.33365			ACGCAGCAGACACGAC-1_2	-2.58805	8.65476	pat1.post	2.23907
ACGCAGCAGGTGGGTT-1_2	-8.61036	5.04885	pat1.post	1.6183			ACGCAGCAGGTGGGTT-1_2	-8.61036	5.04885	pat1.post	1.106
ACGCAGCAGTACATGA-1_2	10.755	2.85747	pat1.post	0			ACGCAGCAGTACATGA-1_2	10.755	2.85747	pat1.post	0
ACGCAGCCAAAGTCAA-1_2	-2.80719	7.00284	pat1.post	1.48376			ACGCAGCCAAAGTCAA-1_2	-2.80719	7.00284	pat1.post	0
ACGCAGCCATAGAAAC-1_2	8.20715	-2.16002	pat1.post	1.9594			ACGCAGCCATAGAAAC-1_2	8.20715	-2.16002	pat1.post	0
ACGCAGCCATCACGTA-1_2	0.0905829	-13.26	pat1.post	0			ACGCAGCCATCACGTA-1_2	0.0905829	-13.26	pat1.post	0
ACGCAGCGTGTTTGTG-1_2	9.32444	-0.298923	pat1.post	2.64054			ACGCAGCGTGTTTGTG-1_2	9.32444	-0.298923	pat1.post	1.44814
ACGCAGCTCACGCATA-1_2	-6.0136	8.36563	pat1.post	0			ACGCAGCTCACGCATA-1_2	-6.0136	8.36563	pat1.post	0
ACGCAGCTCTGTCTCG-1_2	-8.15514	9.25807	pat1.post	2.53377			ACGCAGCTCTGTCTCG-1_2	-8.15514	9.25807	pat1.post	1.58247
ACGCAGCTCTTGGGTA-1_2	-8.17721	-3.78539	pat1.post	1.52487			ACGCAGCTCTTGGGTA-1_2	-8.17721	-3.78539	pat1.post	0
ACGCAGCTCTTGTTTG-1_2	-3.77453	-10.5907	pat1.post	1.04318			ACGCAGCTCTTGTTTG-1_2	-3.77453	-10.5907	pat1.post	2.32152
ACGCCAGAGGGCTTCC-1_2	-3.32848	11.4464	pat1.post	0			ACGCCAGAGGGCTTCC-1_2	-3.32848	11.4464	pat1.post	0
ACGCCAGAGTTGCAGG-1_2	7.67778	-2.60045	pat1.post	2.16551			ACGCCAGAGTTGCAGG-1_2	7.67778	-2.60045	pat1.post	1.91534
ACGCCAGCAATGGACG-1_2	5.99958	-2.40861	pat1.post	1.52797			ACGCCAGCAATGGACG-1_2	5.99958	-2.40861	pat1.post	1.52797
ACGCCAGCACGGTGTC-1_2	9.18713	-4.61934	pat1.post	1.40164			ACGCCAGCACGGTGTC-1_2	9.18713	-4.61934	pat1.post	1.96343
ACGCCAGCACGTCAGC-1_2	-9.05505	-3.9136	pat1.post	0			ACGCCAGCACGTCAGC-1_2	-9.05505	-3.9136	pat1.post	2.84229
ACGCCAGGTGGAAAGA-1_2	7.36458	2.11714	pat1.post	2.3545			ACGCCAGGTGGAAAGA-1_2	7.36458	2.11714	pat1.post	1.75206
ACGCCAGTCAGTACGT-1_2	-9.36786	-1.92777	pat1.post	1.46865			ACGCCAGTCAGTACGT-1_2	-9.36786	-1.92777	pat1.post	1.46865
ACGCCAGTCCCGGATG-1_2	6.06896	-1.77782	pat1.post	2.87011			ACGCCAGTCCCGGATG-1_2	6.06896	-1.77782	pat1.post	0
ACGCCGAAGCTGTCTA-1_2	-9.68948	4.49328	pat1.post	2.0984			ACGCCGAAGCTGTCTA-1_2	-9.68948	4.49328	pat1.post	2.35493
ACGCCGAGTTGATTCG-1_2	6.32328	-8.21087	pat1.post	1.81677			ACGCCGAGTTGATTCG-1_2	6.32328	-8.21087	pat1.post	1.48945
ACGCCGATCGTTACAG-1_2	-7.53536	-3.11452	pat1.post	2.18909			ACGCCGATCGTTACAG-1_2	-7.53536	-3.11452	pat1.post	2.5565
ACGGAGAAGACTTTCG-1_2	-7.40849	6.29489	pat1.post	2.57125			ACGGAGAAGACTTTCG-1_2	-7.40849	6.29489	pat1.post	1.6149
ACGGAGAAGTCTCAAC-1_2	-2.70686	7.41292	pat1.post	2.16905			ACGGAGAAGTCTCAAC-1_2	-2.70686	7.41292	pat1.post	0
ACGGAGAAGTGCTGCC-1_2	-8.14713	-2.0387	pat1.post	0			ACGGAGAAGTGCTGCC-1_2	-8.14713	-2.0387	pat1.post	1.92695
ACGGAGACAATCACAC-1_2	-4.09056	-10.6761	pat1.post	0			ACGGAGACAATCACAC-1_2	-4.09056	-10.6761	pat1.post	1.44591
ACGGAGACACATCTTT-1_2	7.99165	-3.10837	pat1.post	1.41968			ACGGAGACACATCTTT-1_2	7.99165	-3.10837	pat1.post	0
ACGGAGACACTTAACG-1_2	-7.52425	4.3611	pat1.post	0			ACGGAGACACTTAACG-1_2	-7.52425	4.3611	pat1.post	0
ACGGAGACAGCTGGCT-1_2	10.8331	1.90848	pat1.post	1.31064			ACGGAGACAGCTGGCT-1_2	10.8331	1.90848	pat1.post	0
ACGGAGACATCGGAAG-1_2	6.68337	-8.16749	pat1.post	0			ACGGAGACATCGGAAG-1_2	6.68337	-8.16749	pat1.post	0
ACGGAGAGTGAAAGAG-1_2	9.08386	-2.91138	pat1.post	2.11681			ACGGAGAGTGAAAGAG-1_2	9.08386	-2.91138	pat1.post	1.03892
ACGGCCAAGGGATGGG-1_2	-3.09486	8.56866	pat1.post	0			ACGGCCAAGGGATGGG-1_2	-3.09486	8.56866	pat1.post	2.21702
ACGGCCACACCTATCC-1_2	-6.75524	1.93236	pat1.post	0			ACGGCCACACCTATCC-1_2	-6.75524	1.93236	pat1.post	0
ACGGCCAGTTAAAGTG-1_2	-3.17239	11.6494	pat1.post	1.02864			ACGGCCAGTTAAAGTG-1_2	-3.17239	11.6494	pat1.post	1.02864
ACGGGCTAGACAGACC-1_2	-8.2774	-2.92373	pat1.post	0			ACGGGCTAGACAGACC-1_2	-8.2774	-2.92373	pat1.post	1.42277
ACGGGCTAGGGCTTCC-1_2	9.65259	-2.66403	pat1.post	1.45064			ACGGGCTAGGGCTTCC-1_2	9.65259	-2.66403	pat1.post	1.45064
ACGGGCTCAATCTGCA-1_2	8.45044	3.06106	pat1.post	2.21921			ACGGGCTCAATCTGCA-1_2	8.45044	3.06106	pat1.post	1.62925
ACGGGCTCACCACCAG-1_2	-7.54022	9.57406	pat1.post	0			ACGGGCTCACCACCAG-1_2	-7.54022	9.57406	pat1.post	0
ACGGGCTTCGGTGTCG-1_2	8.31586	-1.59474	pat1.post	1.41896			ACGGGCTTCGGTGTCG-1_2	8.31586	-1.59474	pat1.post	1.41896
ACGGGCTTCTGTTTGT-1_2	-3.43907	-10.1833	pat1.post	1.9837			ACGGGCTTCTGTTTGT-1_2	-3.43907	-10.1833	pat1.post	1.41944
ACGGGTCAGTCAATAG-1_2	-7.01508	-1.82447	pat1.post	1.35503			ACGGGTCAGTCAATAG-1_2	-7.01508	-1.82447	pat1.post	0
ACGTCAAAGCGGCTTC-1_2	-9.03178	-2.88465	pat1.post	1.63189			ACGTCAAAGCGGCTTC-1_2	-9.03178	-2.88465	pat1.post	0
ACGTCAAAGTGGCACA-1_2	-2.96991	6.91393	pat1.post	0			ACGTCAAAGTGGCACA-1_2	-2.96991	6.91393	pat1.post	0
ACGTCAACAATAGCAA-1_2	-8.07399	8.29606	pat1.post	0			ACGTCAACAATAGCAA-1_2	-8.07399	8.29606	pat1.post	0
ACGTCAACATTCCTGC-1_2	-9.24147	-4.08153	pat1.post	0			ACGTCAACATTCCTGC-1_2	-9.24147	-4.08153	pat1.post	0
ACGTCAAGTAGAGTGC-1_2	-3.00356	11.2013	pat1.post	3.28097			ACGTCAAGTAGAGTGC-1_2	-3.00356	11.2013	pat1.post	2.94028
ACTATCTAGATGTCGG-1_2	7.16696	-2.59168	pat1.post	1.74364			ACTATCTAGATGTCGG-1_2	7.16696	-2.59168	pat1.post	0
ACTATCTAGGTCATCT-1_2	-2.17689	7.38147	pat1.post	0			ACTATCTAGGTCATCT-1_2	-2.17689	7.38147	pat1.post	2.36383
ACTATCTTCCTTTCGG-1_2	0.814634	-5.62803	pat1.post	1.57544			ACTATCTTCCTTTCGG-1_2	0.814634	-5.62803	pat1.post	1.57544
ACTATCTTCTAGCACA-1_2	-2.73331	6.62093	pat1.post	2.00955			ACTATCTTCTAGCACA-1_2	-2.73331	6.62093	pat1.post	2.46526
ACTATCTTCTTGAGGT-1_2	6.75478	-3.42758	pat1.post	2.67676			ACTATCTTCTTGAGGT-1_2	6.75478	-3.42758	pat1.post	1.1806
ACTGAACAGAAGAAGC-1_2	8.90135	0.509307	pat1.post	2.6065			ACTGAACAGAAGAAGC-1_2	8.90135	0.509307	pat1.post	1.85305
ACTGAACAGTCGATAA-1_2	9.79111	3.18083	pat1.post	1.84965			ACTGAACAGTCGATAA-1_2	9.79111	3.18083	pat1.post	2.20126
ACTGAACGTCCATGAT-1_2	-4.72435	6.44716	pat1.post	1.28643			ACTGAACGTCCATGAT-1_2	-4.72435	6.44716	pat1.post	0
ACTGAACGTGGCCCTA-1_2	8.21004	0.46692	pat1.post	1.31243			ACTGAACGTGGCCCTA-1_2	8.21004	0.46692	pat1.post	1.31243
ACTGAACTCGGGAGTA-1_2	-7.20834	5.64829	pat1.post	0			ACTGAACTCGGGAGTA-1_2	-7.20834	5.64829	pat1.post	0
ACTGAGTAGGGTTCCC-1_2	-5.3089	-10.2973	pat1.post	0			ACTGAGTAGGGTTCCC-1_2	-5.3089	-10.2973	pat1.post	1.20083
ACTGATGTCCCAAGTA-1_2	0.72002	-4.80716	pat1.post	1.78183			ACTGATGTCCCAAGTA-1_2	0.72002	-4.80716	pat1.post	1.24426
ACTGCTCAGCCTATGT-1_2	-4.03706	-9.35576	pat1.post	2.03775			ACTGCTCAGCCTATGT-1_2	-4.03706	-9.35576	pat1.post	1.46711
ACTGCTCCAGCCTGTG-1_2	-8.40312	-3.1471	pat1.post	2.4472			ACTGCTCCAGCCTGTG-1_2	-8.40312	-3.1471	pat1.post	1.50821
ACTGCTCGTCAGCTAT-1_2	-4.19342	11.0604	pat1.post	0			ACTGCTCGTCAGCTAT-1_2	-4.19342	11.0604	pat1.post	0
ACTGCTCTCCCAACGG-1_2	-5.87685	6.51366	pat1.post	1.47616			ACTGCTCTCCCAACGG-1_2	-5.87685	6.51366	pat1.post	0
ACTGTCCAGAAACCAT-1_2	-2.70687	8.73024	pat1.post	1.73493			ACTGTCCAGAAACCAT-1_2	-2.70687	8.73024	pat1.post	1.73493
ACTGTCCAGAGGTTAT-1_2	0.0129869	-13.2761	pat1.post	0			ACTGTCCAGAGGTTAT-1_2	0.0129869	-13.2761	pat1.post	0
ACTGTCCAGTGAATTG-1_2	-9.08972	-4.02993	pat1.post	1.13182			ACTGTCCAGTGAATTG-1_2	-9.08972	-4.02993	pat1.post	0
ACTGTCCCATCGACGC-1_2	-7.7937	9.03168	pat1.post	0			ACTGTCCCATCGACGC-1_2	-7.7937	9.03168	pat1.post	2.28663
ACTGTCCGTTCGCTAA-1_2	-3.9003	-0.741856	pat1.post	1.84269			ACTGTCCGTTCGCTAA-1_2	-3.9003	-0.741856	pat1.post	0
ACTGTCCTCAAGCCTA-1_2	8.95048	3.29045	pat1.post	0			ACTGTCCTCAAGCCTA-1_2	8.95048	3.29045	pat1.post	0
ACTTACTCATGTAAGA-1_2	11.7515	1.89513	pat1.post	0			ACTTACTCATGTAAGA-1_2	11.7515	1.89513	pat1.post	0
ACTTACTGTAGATTAG-1_2	6.67749	-8.982	pat1.post	0			ACTTACTGTAGATTAG-1_2	6.67749	-8.982	pat1.post	1.21565
ACTTACTTCCGAATGT-1_2	-4.60123	10.5888	pat1.post	1.52967			ACTTACTTCCGAATGT-1_2	-4.60123	10.5888	pat1.post	1.52967
ACTTACTTCGAGCCCA-1_2	-1.06121	-13.2838	pat1.post	4.18249			ACTTACTTCGAGCCCA-1_2	-1.06121	-13.2838	pat1.post	2.71574
ACTTGTTAGTCGTACT-1_2	-5.20252	4.68054	pat1.post	3.79016			ACTTGTTAGTCGTACT-1_2	-5.20252	4.68054	pat1.post	3.24734
ACTTGTTCACAGAGGT-1_2	7.86613	-0.559921	pat1.post	1.8272			ACTTGTTCACAGAGGT-1_2	7.86613	-0.559921	pat1.post	1.28322
ACTTGTTTCATCGGAT-1_2	-4.0139	-9.48192	pat1.post	1.37346			ACTTGTTTCATCGGAT-1_2	-4.0139	-9.48192	pat1.post	1.37346
ACTTGTTTCGACAGCC-1_2	7.02111	-2.41404	pat1.post	2.80564			ACTTGTTTCGACAGCC-1_2	7.02111	-2.41404	pat1.post	2.97783
ACTTGTTTCTGTTTGT-1_2	10.8608	2.8282	pat1.post	0			ACTTGTTTCTGTTTGT-1_2	10.8608	2.8282	pat1.post	0
ACTTTCAAGATGTGGC-1_2	0.201949	-5.70161	pat1.post	2.23112			ACTTTCAAGATGTGGC-1_2	0.201949	-5.70161	pat1.post	1.87796
ACTTTCAAGGAGTACC-1_2	7.02905	0.468524	pat1.post	0			ACTTTCAAGGAGTACC-1_2	7.02905	0.468524	pat1.post	1.10749
ACTTTCACACTTCTGC-1_2	6.10896	-1.40417	pat1.post	3.69919			ACTTTCACACTTCTGC-1_2	6.10896	-1.40417	pat1.post	1.8917
ACTTTCACATGTCCTC-1_2	-2.7214	11.1208	pat1.post	1.17299			ACTTTCACATGTCCTC-1_2	-2.7214	11.1208	pat1.post	0
ACTTTCAGTAAGCACG-1_2	-8.29192	5.77236	pat1.post	1.42878			ACTTTCAGTAAGCACG-1_2	-8.29192	5.77236	pat1.post	0
ACTTTCAGTCATCCCT-1_2	6.18688	-5.21398	pat1.post	3.34594			ACTTTCAGTCATCCCT-1_2	6.18688	-5.21398	pat1.post	1.86833
ACTTTCAGTCTTTCAT-1_2	6.88792	-0.745095	pat1.post	3.44371			ACTTTCAGTCTTTCAT-1_2	6.88792	-0.745095	pat1.post	0
AGAATAGAGCAGCGTA-1_2	-9.52419	-2.63285	pat1.post	0			AGAATAGAGCAGCGTA-1_2	-9.52419	-2.63285	pat1.post	1.46506
AGAATAGAGTCTCCTC-1_2	-9.16993	-3.39855	pat1.post	1.33757			AGAATAGAGTCTCCTC-1_2	-9.16993	-3.39855	pat1.post	0
AGAATAGCAGGACCCT-1_2	-3.43836	11.6224	pat1.post	1.9743			AGAATAGCAGGACCCT-1_2	-3.43836	11.6224	pat1.post	0
AGAATAGTCAATCACG-1_2	-4.06873	8.42091	pat1.post	2.66632			AGAATAGTCAATCACG-1_2	-4.06873	8.42091	pat1.post	0
AGAATAGTCTGCAGTA-1_2	-2.69099	7.4016	pat1.post	0			AGAATAGTCTGCAGTA-1_2	-2.69099	7.4016	pat1.post	2.23695
AGACGTTAGAGAACAG-1_2	6.33576	1.07406	pat1.post	0			AGACGTTAGAGAACAG-1_2	6.33576	1.07406	pat1.post	0
AGACGTTAGCCGTCGT-1_2	-4.03166	7.7144	pat1.post	1.54081			AGACGTTAGCCGTCGT-1_2	-4.03166	7.7144	pat1.post	2.12067
AGACGTTCAGTCACTA-1_2	-7.10186	1.12445	pat1.post	0			AGACGTTCAGTCACTA-1_2	-7.10186	1.12445	pat1.post	1.61781
AGACGTTGTCTAAAGA-1_2	-8.04294	4.57464	pat1.post	2.08718			AGACGTTGTCTAAAGA-1_2	-8.04294	4.57464	pat1.post	2.08718
AGACGTTTCACTTCAT-1_2	10.3212	1.58834	pat1.post	2.0802			AGACGTTTCACTTCAT-1_2	10.3212	1.58834	pat1.post	1.73532
AGACGTTTCGGAGCAA-1_2	7.21412	-1.98175	pat1.post	2.06793			AGACGTTTCGGAGCAA-1_2	7.21412	-1.98175	pat1.post	1.00324
AGAGCGAAGGCAGGTT-1_2	6.6696	-7.55284	pat1.post	2.89918			AGAGCGAAGGCAGGTT-1_2	6.6696	-7.55284	pat1.post	1.90505
AGAGCGACACAGTCGC-1_2	-4.40937	10.1463	pat1.post	1.36667			AGAGCGACACAGTCGC-1_2	-4.40937	10.1463	pat1.post	0
AGAGCGACAGACGTAG-1_2	-8.30093	-1.49969	pat1.post	0			AGAGCGACAGACGTAG-1_2	-8.30093	-1.49969	pat1.post	1.68237
AGAGCGACAGTGGAGT-1_2	-2.79995	8.52631	pat1.post	0			AGAGCGACAGTGGAGT-1_2	-2.79995	8.52631	pat1.post	2.32484
AGAGCTTCAACTGGCC-1_2	-7.40234	0.158407	pat1.post	0			AGAGCTTCAACTGGCC-1_2	-7.40234	0.158407	pat1.post	1.74656
AGAGCTTGTAGCACGA-1_2	8.26046	2.19696	pat1.post	1.06548			AGAGCTTGTAGCACGA-1_2	8.26046	2.19696	pat1.post	1.9031
AGAGCTTGTCTTCAAG-1_2	10.4833	2.53182	pat1.post	2.43412			AGAGCTTGTCTTCAAG-1_2	10.4833	2.53182	pat1.post	0
AGAGCTTGTTAAAGTG-1_2	5.89602	-7.84332	pat1.post	2.58239			AGAGCTTGTTAAAGTG-1_2	5.89602	-7.84332	pat1.post	1.40049
AGAGTGGAGTCGATAA-1_2	-2.36523	8.17518	pat1.post	0			AGAGTGGAGTCGATAA-1_2	-2.36523	8.17518	pat1.post	0
AGAGTGGCAAGACACG-1_2	-8.24482	-0.467622	pat1.post	1.1596			AGAGTGGCAAGACACG-1_2	-8.24482	-0.467622	pat1.post	2.48017
AGAGTGGCAGCCAGAA-1_2	-6.52638	2.01201	pat1.post	3.35515			AGAGTGGCAGCCAGAA-1_2	-6.52638	2.01201	pat1.post	1.72425
AGAGTGGCAGGATTGG-1_2	0.277384	-6.81503	pat1.post	0			AGAGTGGCAGGATTGG-1_2	0.277384	-6.81503	pat1.post	0
AGAGTGGGTAAATGTG-1_2	-4.30273	-10.0348	pat1.post	2.19651			AGAGTGGGTAAATGTG-1_2	-4.30273	-10.0348	pat1.post	2.19651
AGAGTGGGTCACTGGC-1_2	6.93624	-3.19115	pat1.post	2.02652			AGAGTGGGTCACTGGC-1_2	6.93624	-3.19115	pat1.post	0
AGAGTGGGTTAAGTAG-1_2	-2.91954	7.81603	pat1.post	3.7758			AGAGTGGGTTAAGTAG-1_2	-2.91954	7.81603	pat1.post	0
AGATCTGCAAACTGCT-1_2	5.62621	-8.24812	pat1.post	2.12803			AGATCTGCAAACTGCT-1_2	5.62621	-8.24812	pat1.post	0
AGATCTGGTTAGAACA-1_2	-1.95215	7.15003	pat1.post	0			AGATCTGGTTAGAACA-1_2	-1.95215	7.15003	pat1.post	0
AGATCTGTCAGCATGT-1_2	-6.94966	-1.68143	pat1.post	1.22253			AGATCTGTCAGCATGT-1_2	-6.94966	-1.68143	pat1.post	0
AGATTGCGTCGATTGT-1_2	10.044	-0.861969	pat1.post	1.79804			AGATTGCGTCGATTGT-1_2	10.044	-0.861969	pat1.post	2.77965
AGATTGCTCTCAAGTG-1_2	-7.94253	-3.50358	pat1.post	1.14948			AGATTGCTCTCAAGTG-1_2	-7.94253	-3.50358	pat1.post	0
AGCAGCCAGATGGCGT-1_2	-2.23941	8.6723	pat1.post	0			AGCAGCCAGATGGCGT-1_2	-2.23941	8.6723	pat1.post	1.61555
AGCAGCCAGCCTCGTG-1_2	-4.48314	6.56518	pat1.post	1.19566			AGCAGCCAGCCTCGTG-1_2	-4.48314	6.56518	pat1.post	0
AGCAGCCCACCCATTC-1_2	-3.35645	8.32173	pat1.post	0			AGCAGCCCACCCATTC-1_2	-3.35645	8.32173	pat1.post	0
AGCAGCCTCCAGAGGA-1_2	-3.23345	-1.57118	pat1.post	0			AGCAGCCTCCAGAGGA-1_2	-3.23345	-1.57118	pat1.post	1.50794
AGCAGCCTCTAGCACA-1_2	6.9404	-0.373083	pat1.post	2.37481			AGCAGCCTCTAGCACA-1_2	6.9404	-0.373083	pat1.post	1.77062
AGCATACAGATACACA-1_2	-2.60499	8.68188	pat1.post	0			AGCATACAGATACACA-1_2	-2.60499	8.68188	pat1.post	0
AGCATACAGCGCCTTG-1_2	-8.99454	4.8731	pat1.post	0			AGCATACAGCGCCTTG-1_2	-8.99454	4.8731	pat1.post	0
AGCATACAGGACGAAA-1_2	3.83556	-2.24723	pat1.post	0			AGCATACAGGACGAAA-1_2	3.83556	-2.24723	pat1.post	0
AGCATACCACCGAAAG-1_2	-9.07021	-3.77002	pat1.post	1.59519			AGCATACCACCGAAAG-1_2	-9.07021	-3.77002	pat1.post	0
AGCATACGTTCCTCCA-1_2	10.1935	2.05048	pat1.post	0			AGCATACGTTCCTCCA-1_2	10.1935	2.05048	pat1.post	1.8031
AGCCTAAGTCTAGTCA-1_2	9.12645	-1.94771	pat1.post	1.77528			AGCCTAAGTCTAGTCA-1_2	9.12645	-1.94771	pat1.post	0
AGCGGTCCAAGTCTAC-1_2	-8.7204	-3.48111	pat1.post	0			AGCGGTCCAAGTCTAC-1_2	-8.7204	-3.48111	pat1.post	1.68882
AGCGGTCCAGCTCCGA-1_2	11.6082	0.553618	pat1.post	0			AGCGGTCCAGCTCCGA-1_2	11.6082	0.553618	pat1.post	2.18359
AGCGGTCCATGGTAGG-1_2	4.26584	-3.38276	pat1.post	2.24962			AGCGGTCCATGGTAGG-1_2	4.26584	-3.38276	pat1.post	1.34236
AGCGGTCTCACGCGGT-1_2	-3.72433	8.08548	pat1.post	1.79825			AGCGGTCTCACGCGGT-1_2	-3.72433	8.08548	pat1.post	0
AGCGGTCTCCTAAGTG-1_2	-4.21532	7.83492	pat1.post	2.15735			AGCGGTCTCCTAAGTG-1_2	-4.21532	7.83492	pat1.post	2.15735
AGCGTATAGAATCTCC-1_2	-2.43308	8.19961	pat1.post	0			AGCGTATAGAATCTCC-1_2	-2.43308	8.19961	pat1.post	0
AGCGTATAGCTAGTCT-1_2	8.66012	2.42721	pat1.post	0			AGCGTATAGCTAGTCT-1_2	8.66012	2.42721	pat1.post	1.21498
AGCGTCGCACATTAGC-1_2	6.73795	-5.69709	pat1.post	1.69315			AGCGTCGCACATTAGC-1_2	6.73795	-5.69709	pat1.post	1.69315
AGCTCCTAGTCAATAG-1_2	-8.46344	5.26484	pat1.post	2.09934			AGCTCCTAGTCAATAG-1_2	-8.46344	5.26484	pat1.post	1.52178
AGCTCCTCACCAGGCT-1_2	-3.42429	10.948	pat1.post	3.55079			AGCTCCTCACCAGGCT-1_2	-3.42429	10.948	pat1.post	2.2471
AGCTCCTGTGTGACGA-1_2	-3.26781	8.418	pat1.post	0			AGCTCCTGTGTGACGA-1_2	-3.26781	8.418	pat1.post	0
AGCTCCTGTTTGACTG-1_2	-6.85559	-1.54839	pat1.post	0			AGCTCCTGTTTGACTG-1_2	-6.85559	-1.54839	pat1.post	2.56274
AGCTCCTTCGGTGTCG-1_2	-2.18486	8.14655	pat1.post	0			AGCTCCTTCGGTGTCG-1_2	-2.18486	8.14655	pat1.post	0
AGCTCCTTCTACGAGT-1_2	-3.81415	7.68342	pat1.post	2.51094			AGCTCCTTCTACGAGT-1_2	-3.81415	7.68342	pat1.post	2.14527
AGCTCTCAGTATTGGA-1_2	9.47612	0.93481	pat1.post	2.33461			AGCTCTCAGTATTGGA-1_2	9.47612	0.93481	pat1.post	2.59778
AGCTCTCCACTTGGAT-1_2	-9.19834	4.69276	pat1.post	0			AGCTCTCCACTTGGAT-1_2	-9.19834	4.69276	pat1.post	1.56639
AGCTCTCTCAGCTTAG-1_2	-4.59832	10.0284	pat1.post	0			AGCTCTCTCAGCTTAG-1_2	-4.59832	10.0284	pat1.post	1.83137
AGCTCTCTCGCGATCG-1_2	-3.04388	8.86272	pat1.post	0			AGCTCTCTCGCGATCG-1_2	-3.04388	8.86272	pat1.post	0
AGCTCTCTCTACCAGA-1_2	-3.99582	-9.13294	pat1.post	1.86586			AGCTCTCTCTACCAGA-1_2	-3.99582	-9.13294	pat1.post	1.31661
AGCTTGAAGCCAGAAC-1_2	9.80148	2.33281	pat1.post	0			AGCTTGAAGCCAGAAC-1_2	9.80148	2.33281	pat1.post	2.04533
AGCTTGAAGTCCATAC-1_2	-8.47116	-0.59019	pat1.post	0			AGCTTGAAGTCCATAC-1_2	-8.47116	-0.59019	pat1.post	0
AGCTTGAAGTTGCAGG-1_2	-4.76776	6.37832	pat1.post	1.2853			AGCTTGAAGTTGCAGG-1_2	-4.76776	6.37832	pat1.post	0
AGCTTGATCGTGGACC-1_2	-9.51471	-2.09219	pat1.post	0			AGCTTGATCGTGGACC-1_2	-9.51471	-2.09219	pat1.post	0
AGGCCACAGATGCCAG-1_2	-4.71218	6.02757	pat1.post	3.14804			AGGCCACAGATGCCAG-1_2	-4.71218	6.02757	pat1.post	1.88291
AGGCCACCAGGGCATA-1_2	-4.86484	-8.8899	pat1.post	2.46902			AGGCCACCAGGGCATA-1_2	-4.86484	-8.8899	pat1.post	0
AGGCCACGTGCAACGA-1_2	-2.20347	7.5203	pat1.post	0			AGGCCACGTGCAACGA-1_2	-2.20347	7.5203	pat1.post	0
AGGCCACGTTCAGGCC-1_2	-3.5791	-10.379	pat1.post	0			AGGCCACGTTCAGGCC-1_2	-3.5791	-10.379	pat1.post	1.62269
AGGCCACTCAGGCGAA-1_2	-4.421	11.167	pat1.post	0			AGGCCACTCAGGCGAA-1_2	-4.421	11.167	pat1.post	0
AGGCCACTCAGTTAGC-1_2	-3.50872	-11.0462	pat1.post	2.59371			AGGCCACTCAGTTAGC-1_2	-3.50872	-11.0462	pat1.post	0
AGGCCACTCCGGGTGT-1_2	-3.55233	8.31524	pat1.post	1.84718			AGGCCACTCCGGGTGT-1_2	-3.55233	8.31524	pat1.post	0
AGGCCGTAGAGTGAGA-1_2	-9.25273	-4.1747	pat1.post	0			AGGCCGTAGAGTGAGA-1_2	-9.25273	-4.1747	pat1.post	1.80734
AGGCCGTAGGACATTA-1_2	8.11998	-1.52893	pat1.post	0			AGGCCGTAGGACATTA-1_2	8.11998	-1.52893	pat1.post	1.63106
AGGCCGTAGTTACGGG-1_2	-2.68764	6.89714	pat1.post	1.23398			AGGCCGTAGTTACGGG-1_2	-2.68764	6.89714	pat1.post	1.23398
AGGCCGTCACCCAGTG-1_2	10.9176	2.22277	pat1.post	2.64398			AGGCCGTCACCCAGTG-1_2	10.9176	2.22277	pat1.post	1.15631
AGGCCGTTCCTGCTTG-1_2	-3.30258	11.0907	pat1.post	0			AGGCCGTTCCTGCTTG-1_2	-3.30258	11.0907	pat1.post	0
AGGCCGTTCTTGTATC-1_2	0.504929	-5.55503	pat1.post	1.7113			AGGCCGTTCTTGTATC-1_2	0.504929	-5.55503	pat1.post	1.7113
AGGGAGTAGATATGGT-1_2	-8.04523	9.23951	pat1.post	0			AGGGAGTAGATATGGT-1_2	-8.04523	9.23951	pat1.post	0
AGGGAGTAGTGAATTG-1_2	-8.13325	-0.306904	pat1.post	0			AGGGAGTAGTGAATTG-1_2	-8.13325	-0.306904	pat1.post	0
AGGGAGTCACAGCGTC-1_2	-2.19654	8.7066	pat1.post	0			AGGGAGTCACAGCGTC-1_2	-2.19654	8.7066	pat1.post	0
AGGGAGTGTTACGGAG-1_2	-7.48361	5.39273	pat1.post	1.6589			AGGGAGTGTTACGGAG-1_2	-7.48361	5.39273	pat1.post	1.99881
AGGGAGTTCCAAGTAC-1_2	8.82409	2.77604	pat1.post	0			AGGGAGTTCCAAGTAC-1_2	8.82409	2.77604	pat1.post	0
AGGGAGTTCTCAAACG-1_2	-4.51847	6.94174	pat1.post	0			AGGGAGTTCTCAAACG-1_2	-4.51847	6.94174	pat1.post	1.33344
AGGGATGAGTGTTAGA-1_2	11.405	-0.871604	pat1.post	2.16448			AGGGATGAGTGTTAGA-1_2	11.405	-0.871604	pat1.post	0
AGGGATGCACCCTATC-1_2	-1.24015	-2.27135	pat1.post	2.26508			AGGGATGCACCCTATC-1_2	-1.24015	-2.27135	pat1.post	4.08202
AGGGATGCACGTGAGA-1_2	-3.85992	10.927	pat1.post	1.72349			AGGGATGCACGTGAGA-1_2	-3.85992	10.927	pat1.post	0
AGGGATGCAGTATAAG-1_2	5.75609	-7.7428	pat1.post	2.23285			AGGGATGCAGTATAAG-1_2	5.75609	-7.7428	pat1.post	1.12545
AGGGATGGTAATCGTC-1_2	6.65783	-0.398772	pat1.post	3.12617			AGGGATGGTAATCGTC-1_2	6.65783	-0.398772	pat1.post	2.47597
AGGGATGTCAAGGCTT-1_2	-3.74916	6.91723	pat1.post	0			AGGGATGTCAAGGCTT-1_2	-3.74916	6.91723	pat1.post	1.29542
AGGGATGTCGACGGAA-1_2	5.88089	-8.04284	pat1.post	0			AGGGATGTCGACGGAA-1_2	5.88089	-8.04284	pat1.post	0
AGGGATGTCGCGCCAA-1_2	-3.48363	10.7785	pat1.post	1.24796			AGGGATGTCGCGCCAA-1_2	-3.48363	10.7785	pat1.post	2.39178
AGGGATGTCTTCAACT-1_2	-4.05861	6.39961	pat1.post	2.51163			AGGGATGTCTTCAACT-1_2	-4.05861	6.39961	pat1.post	1.8965
AGGGTGAAGCTCTCGG-1_2	-7.79969	-3.04175	pat1.post	0			AGGGTGAAGCTCTCGG-1_2	-7.79969	-3.04175	pat1.post	2.22582
AGGGTGAAGGGTGTTG-1_2	8.08408	-0.980539	pat1.post	2.80069			AGGGTGAAGGGTGTTG-1_2	8.08408	-0.980539	pat1.post	1.58186
AGGGTGACACTTCTGC-1_2	-4.41428	-9.20249	pat1.post	0			AGGGTGACACTTCTGC-1_2	-4.41428	-9.20249	pat1.post	0
AGGGTGATCTAGAGTC-1_2	11.0223	2.09148	pat1.post	2.69889			AGGGTGATCTAGAGTC-1_2	11.0223	2.09148	pat1.post	1.19711
AGGTCATAGTAACCCT-1_2	-4.61726	7.21104	pat1.post	3.28156			AGGTCATAGTAACCCT-1_2	-4.61726	7.21104	pat1.post	2.5372
AGGTCATCAGAGTGTG-1_2	-3.66563	8.45504	pat1.post	1.64391			AGGTCATCAGAGTGTG-1_2	-3.66563	8.45504	pat1.post	1.64391
AGGTCATGTGTGCCTG-1_2	-3.78161	-10.1265	pat1.post	2.32381			AGGTCATGTGTGCCTG-1_2	-3.78161	-10.1265	pat1.post	1.19502
AGGTCATTCACAATGC-1_2	-2.33884	6.88095	pat1.post	0			AGGTCATTCACAATGC-1_2	-2.33884	6.88095	pat1.post	0
AGGTCATTCAGAGCTT-1_2	-7.30546	0.489792	pat1.post	0			AGGTCATTCAGAGCTT-1_2	-7.30546	0.489792	pat1.post	0
AGGTCATTCATCGCTC-1_2	10.4991	1.7496	pat1.post	0			AGGTCATTCATCGCTC-1_2	10.4991	1.7496	pat1.post	1.89202
AGGTCCGAGCTGATAA-1_2	0.115426	-5.14425	pat1.post	0			AGGTCCGAGCTGATAA-1_2	0.115426	-5.14425	pat1.post	1.40511
AGGTCCGCACAGCCCA-1_2	-6.0782	2.43285	pat1.post	0			AGGTCCGCACAGCCCA-1_2	-6.0782	2.43285	pat1.post	0
AGGTCCGGTCAATGTC-1_2	7.44726	-3.79432	pat1.post	1.74286			AGGTCCGGTCAATGTC-1_2	7.44726	-3.79432	pat1.post	0
AGGTCCGGTCGCTTCT-1_2	9.94226	-1.82938	pat1.post	2.63127			AGGTCCGGTCGCTTCT-1_2	9.94226	-1.82938	pat1.post	1.87562
AGGTCCGTCCAGAAGG-1_2	-3.10903	8.55101	pat1.post	0			AGGTCCGTCCAGAAGG-1_2	-3.10903	8.55101	pat1.post	0
AGTAGTCAGTGCTGCC-1_2	-3.87253	7.37356	pat1.post	1.36385			AGTAGTCAGTGCTGCC-1_2	-3.87253	7.37356	pat1.post	1.36385
AGTAGTCGTCGGCATC-1_2	-2.56338	7.17672	pat1.post	0			AGTAGTCGTCGGCATC-1_2	-2.56338	7.17672	pat1.post	0
AGTAGTCTCTCAACTT-1_2	-2.919	7.49572	pat1.post	1.88243			AGTAGTCTCTCAACTT-1_2	-2.919	7.49572	pat1.post	0
AGTCTTTAGGTGATAT-1_2	-7.45687	-1.989	pat1.post	0			AGTCTTTAGGTGATAT-1_2	-7.45687	-1.989	pat1.post	1.15303
AGTCTTTAGTCGTTTG-1_2	-8.26105	9.22486	pat1.post	1.65615			AGTCTTTAGTCGTTTG-1_2	-8.26105	9.22486	pat1.post	0
AGTCTTTGTGAAGGCT-1_2	-7.08912	5.78923	pat1.post	1.43387			AGTCTTTGTGAAGGCT-1_2	-7.08912	5.78923	pat1.post	1.43387
AGTCTTTTCAACGGGA-1_2	-6.27823	2.17939	pat1.post	1.31501			AGTCTTTTCAACGGGA-1_2	-6.27823	2.17939	pat1.post	0
AGTCTTTTCCGCGGTA-1_2	8.36214	1.75236	pat1.post	3.11396			AGTCTTTTCCGCGGTA-1_2	8.36214	1.75236	pat1.post	1.14772
AGTGAGGCACTGTGTA-1_2	-7.58908	-0.797583	pat1.post	2.0037			AGTGAGGCACTGTGTA-1_2	-7.58908	-0.797583	pat1.post	0
AGTGAGGGTACTCGCG-1_2	10.513	2.63682	pat1.post	0			AGTGAGGGTACTCGCG-1_2	10.513	2.63682	pat1.post	1.73801
AGTGAGGGTATATGAG-1_2	-2.94463	8.65553	pat1.post	0			AGTGAGGGTATATGAG-1_2	-2.94463	8.65553	pat1.post	0
AGTGAGGGTTCGCGAC-1_2	3.28676	-2.36331	pat1.post	2.99721			AGTGAGGGTTCGCGAC-1_2	3.28676	-2.36331	pat1.post	1.4283
AGTGAGGTCTAACTCT-1_2	-7.55356	8.45285	pat1.post	2.36376			AGTGAGGTCTAACTCT-1_2	-7.55356	8.45285	pat1.post	2.00425
AGTGAGGTCTGAGGGA-1_2	7.80197	-0.167185	pat1.post	1.85101			AGTGAGGTCTGAGGGA-1_2	7.80197	-0.167185	pat1.post	0
AGTGGGAAGACAGGCT-1_2	9.91816	-0.902821	pat1.post	2.06063			AGTGGGAAGACAGGCT-1_2	9.91816	-0.902821	pat1.post	2.68797
AGTGGGAGTTGGTTTG-1_2	-2.68595	7.93897	pat1.post	1.58741			AGTGGGAGTTGGTTTG-1_2	-2.68595	7.93897	pat1.post	0
AGTGGGATCGGTCCGA-1_2	-2.52467	8.50746	pat1.post	1.36082			AGTGGGATCGGTCCGA-1_2	-2.52467	8.50746	pat1.post	0
AGTGTCAAGCCCAGCT-1_2	-0.0213061	-4.70716	pat1.post	1.33365			AGTGTCAAGCCCAGCT-1_2	-0.0213061	-4.70716	pat1.post	1.33365
AGTGTCAAGCGTGTCC-1_2	-4.1642	7.94255	pat1.post	2.40093			AGTGTCAAGCGTGTCC-1_2	-4.1642	7.94255	pat1.post	1.46891
AGTGTCAAGTGGGCTA-1_2	-3.81023	-11.2197	pat1.post	1.99651			AGTGTCAAGTGGGCTA-1_2	-3.81023	-11.2197	pat1.post	0
AGTGTCACACTTCTGC-1_2	-2.98204	7.70209	pat1.post	1.6881			AGTGTCACACTTCTGC-1_2	-2.98204	7.70209	pat1.post	0
AGTGTCAGTCGTTGTA-1_2	2.70971	-2.39486	pat1.post	2.34294			AGTGTCAGTCGTTGTA-1_2	2.70971	-2.39486	pat1.post	0
AGTTGGTAGACCCACC-1_2	-7.65303	-3.85311	pat1.post	1.70667			AGTTGGTAGACCCACC-1_2	-7.65303	-3.85311	pat1.post	0
AGTTGGTCAATGAATG-1_2	-3.38182	6.78562	pat1.post	1.7808			AGTTGGTCAATGAATG-1_2	-3.38182	6.78562	pat1.post	0
AGTTGGTCACTCTGTC-1_2	-6.28035	2.46751	pat1.post	1.39681			AGTTGGTCACTCTGTC-1_2	-6.28035	2.46751	pat1.post	1.39681
AGTTGGTTCATTGCGA-1_2	-9.73639	-3.59536	pat1.post	2.18909			AGTTGGTTCATTGCGA-1_2	-9.73639	-3.59536	pat1.post	0
AGTTGGTTCGGCGCAT-1_2	-2.92915	8.67163	pat1.post	0			AGTTGGTTCGGCGCAT-1_2	-2.92915	8.67163	pat1.post	0
ATAACGCAGATATGCA-1_2	-2.34105	7.26677	pat1.post	0			ATAACGCAGATATGCA-1_2	-2.34105	7.26677	pat1.post	0
ATAACGCCAAACCCAT-1_2	-4.46119	10.4182	pat1.post	2.54668			ATAACGCCAAACCCAT-1_2	-4.46119	10.4182	pat1.post	1.7415
ATAACGCGTCGACTAT-1_2	-7.96131	5.3163	pat1.post	2.49668			ATAACGCGTCGACTAT-1_2	-7.96131	5.3163	pat1.post	2.49668
ATAACGCGTCTAAACC-1_2	-3.89582	10.1881	pat1.post	0			ATAACGCGTCTAAACC-1_2	-3.89582	10.1881	pat1.post	0
ATAACGCGTCTAGCGC-1_2	-3.48288	8.14778	pat1.post	0			ATAACGCGTCTAGCGC-1_2	-3.48288	8.14778	pat1.post	0
ATAACGCTCAAGGCTT-1_2	-3.70909	8.84594	pat1.post	0			ATAACGCTCAAGGCTT-1_2	-3.70909	8.84594	pat1.post	0
ATAACGCTCTCACATT-1_2	-9.03613	-2.80881	pat1.post	0			ATAACGCTCTCACATT-1_2	-9.03613	-2.80881	pat1.post	1.91526
ATAACGCTCTGCGACG-1_2	0.264749	-7.29923	pat1.post	0			ATAACGCTCTGCGACG-1_2	0.264749	-7.29923	pat1.post	0
ATAAGAGCAGCAGTTT-1_2	-7.68206	0.495041	pat1.post	0			ATAAGAGCAGCAGTTT-1_2	-7.68206	0.495041	pat1.post	1.57941
ATAAGAGCAGGGCATA-1_2	-3.06102	9.04236	pat1.post	0			ATAAGAGCAGGGCATA-1_2	-3.06102	9.04236	pat1.post	0
ATAAGAGGTACAGCAG-1_2	0.721438	-5.57894	pat1.post	2.20772			ATAAGAGGTACAGCAG-1_2	0.721438	-5.57894	pat1.post	0
ATAAGAGGTCGGCACT-1_2	-4.33002	-9.55985	pat1.post	0			ATAAGAGGTCGGCACT-1_2	-4.33002	-9.55985	pat1.post	0
ATAGACCAGCACCGTC-1_2	-9.56644	-3.56711	pat1.post	1.94651			ATAGACCAGCACCGTC-1_2	-9.56644	-3.56711	pat1.post	0
ATAGACCAGTGGAGTC-1_2	-3.58747	11.7549	pat1.post	0			ATAGACCAGTGGAGTC-1_2	-3.58747	11.7549	pat1.post	1.05292
ATAGACCCAGCATACT-1_2	-3.95559	-0.546661	pat1.post	1.49654			ATAGACCCAGCATACT-1_2	-3.95559	-0.546661	pat1.post	1.49654
ATAGACCCATCCAACA-1_2	-3.62249	9.7883	pat1.post	0			ATAGACCCATCCAACA-1_2	-3.62249	9.7883	pat1.post	0
ATAGACCGTACCGGCT-1_2	-4.15364	9.70014	pat1.post	1.35695			ATAGACCGTACCGGCT-1_2	-4.15364	9.70014	pat1.post	0
ATAGACCGTCTTTCAT-1_2	-0.200078	-5.7388	pat1.post	0			ATAGACCGTCTTTCAT-1_2	-0.200078	-5.7388	pat1.post	2.33616
ATAGACCGTGATGTGG-1_2	-7.68466	5.48738	pat1.post	2.27539			ATAGACCGTGATGTGG-1_2	-7.68466	5.48738	pat1.post	0
ATAGACCTCAGGCAAG-1_2	-6.12996	5.77583	pat1.post	1.26522			ATAGACCTCAGGCAAG-1_2	-6.12996	5.77583	pat1.post	1.80628
ATAGACCTCGTTTAGG-1_2	-8.91143	-4.44315	pat1.post	0			ATAGACCTCGTTTAGG-1_2	-8.91143	-4.44315	pat1.post	0
ATCACGACACCGCTAG-1_2	0.581033	-7.16757	pat1.post	1.14948			ATCACGACACCGCTAG-1_2	0.581033	-7.16757	pat1.post	0
ATCACGACACCTCGTT-1_2	-2.59346	8.63051	pat1.post	1.43047			ATCACGACACCTCGTT-1_2	-2.59346	8.63051	pat1.post	1.43047
ATCACGAGTGAAATCA-1_2	-2.74433	7.19201	pat1.post	1.26687			ATCACGAGTGAAATCA-1_2	-2.74433	7.19201	pat1.post	0
ATCACGAGTGTGAATA-1_2	-8.12272	8.71154	pat1.post	3.21995			ATCACGAGTGTGAATA-1_2	-8.12272	8.71154	pat1.post	2.36187
ATCACGAGTTACGTCA-1_2	4.39439	-2.03424	pat1.post	1.15022			ATCACGAGTTACGTCA-1_2	4.39439	-2.03424	pat1.post	2.26546
ATCACGAGTTCAACCA-1_2	-3.58143	8.36489	pat1.post	2.84626			ATCACGAGTTCAACCA-1_2	-3.58143	8.36489	pat1.post	2.63753
ATCACGAGTTCGTCTC-1_2	-1.85274	7.78956	pat1.post	1.45189			ATCACGAGTTCGTCTC-1_2	-1.85274	7.78956	pat1.post	1.45189
ATCACGATCCGAACGC-1_2	-3.98938	7.74975	pat1.post	3.32901			ATCACGATCCGAACGC-1_2	-3.98938	7.74975	pat1.post	2.2996
ATCATCTAGTGCGTGA-1_2	-0.30119	-5.92454	pat1.post	1.38592			ATCATCTAGTGCGTGA-1_2	-0.30119	-5.92454	pat1.post	0
ATCATGGAGTGGGATC-1_2	10.1081	0.884887	pat1.post	0			ATCATGGAGTGGGATC-1_2	10.1081	0.884887	pat1.post	0
ATCATGGGTGAGCGAT-1_2	10.1983	0.393965	pat1.post	1.75799			ATCATGGGTGAGCGAT-1_2	10.1983	0.393965	pat1.post	1.75799
ATCATGGTCCGATATG-1_2	9.10281	-3.49887	pat1.post	2.01333			ATCATGGTCCGATATG-1_2	9.10281	-3.49887	pat1.post	0.96396
ATCATGGTCTACGAGT-1_2	-3.77244	-9.29488	pat1.post	1.08754			ATCATGGTCTACGAGT-1_2	-3.77244	-9.29488	pat1.post	1.59613
ATCCACCAGTGTACTC-1_2	8.72544	0.211743	pat1.post	1.27853			ATCCACCAGTGTACTC-1_2	8.72544	0.211743	pat1.post	1.27853
ATCCACCCAAGCTGTT-1_2	6.39959	-7.90349	pat1.post	1.63621			ATCCACCCAAGCTGTT-1_2	6.39959	-7.90349	pat1.post	2.22692
ATCCACCCAGTAAGAT-1_2	9.185	3.02304	pat1.post	2.55815			ATCCACCCAGTAAGAT-1_2	9.185	3.02304	pat1.post	0
ATCCACCGTTTGACAC-1_2	-3.49987	6.81848	pat1.post	1.93857			ATCCACCGTTTGACAC-1_2	-3.49987	6.81848	pat1.post	1.93857
ATCCGAAAGCGATTCT-1_2	6.70445	-0.576019	pat1.post	3.38571			ATCCGAAAGCGATTCT-1_2	6.70445	-0.576019	pat1.post	2.51895
ATCCGAAAGGGCTTCC-1_2	-3.018	8.32697	pat1.post	0			ATCCGAAAGGGCTTCC-1_2	-3.018	8.32697	pat1.post	0
ATCCGAAAGTAATCCC-1_2	8.65271	-0.183355	pat1.post	0			ATCCGAAAGTAATCCC-1_2	8.65271	-0.183355	pat1.post	1.85988
ATCCGAACACACCGAC-1_2	-4.17629	10.442	pat1.post	1.44096			ATCCGAACACACCGAC-1_2	-4.17629	10.442	pat1.post	0
ATCCGAACACACGCTG-1_2	-3.46727	7.58243	pat1.post	1.54312			ATCCGAACACACGCTG-1_2	-3.46727	7.58243	pat1.post	0
ATCCGAACAGACAAGC-1_2	-4.51713	-9.55848	pat1.post	1.56549			ATCCGAACAGACAAGC-1_2	-4.51713	-9.55848	pat1.post	1.56549
ATCCGAAGTTACCGAT-1_2	8.47918	0.163815	pat1.post	1.31481			ATCCGAAGTTACCGAT-1_2	8.47918	0.163815	pat1.post	1.31481
ATCGAGTGTATGAATG-1_2	-3.90022	11.5477	pat1.post	1.37324			ATCGAGTGTATGAATG-1_2	-3.90022	11.5477	pat1.post	0
ATCGAGTTCACCGGGT-1_2	-7.89871	9.09519	pat1.post	2.25623			ATCGAGTTCACCGGGT-1_2	-7.89871	9.09519	pat1.post	0
ATCTACTAGATATGGT-1_2	9.32427	0.82542	pat1.post	2.28168			ATCTACTAGATATGGT-1_2	9.32427	0.82542	pat1.post	1.16261
ATCTACTAGCAACGGT-1_2	7.34777	2.1144	pat1.post	0			ATCTACTAGCAACGGT-1_2	7.34777	2.1144	pat1.post	0
ATCTACTAGCTGTCTA-1_2	-5.49231	4.88908	pat1.post	3.10029			ATCTACTAGCTGTCTA-1_2	-5.49231	4.88908	pat1.post	1.99624
ATCTACTAGGGTATCG-1_2	-7.53052	-0.744218	pat1.post	2.51685			ATCTACTAGGGTATCG-1_2	-7.53052	-0.744218	pat1.post	1.56789
ATCTACTGTCATTAGC-1_2	-3.12093	11.4584	pat1.post	1.26522			ATCTACTGTCATTAGC-1_2	-3.12093	11.4584	pat1.post	0
ATCTACTTCGCGGATC-1_2	9.23833	2.6408	pat1.post	1.12461			ATCTACTTCGCGGATC-1_2	9.23833	2.6408	pat1.post	0
ATCTGCCAGGATCGCA-1_2	-7.29391	-0.906044	pat1.post	1.80649			ATCTGCCAGGATCGCA-1_2	-7.29391	-0.906044	pat1.post	2.15566
ATCTGCCCAATAGCAA-1_2	-8.40362	8.45753	pat1.post	1.47877			ATCTGCCCAATAGCAA-1_2	-8.40362	8.45753	pat1.post	0
ATCTGCCGTACTTCTT-1_2	-2.91551	11.1056	pat1.post	0			ATCTGCCGTACTTCTT-1_2	-2.91551	11.1056	pat1.post	0
ATCTGCCGTTCAGCGC-1_2	-2.74606	8.406	pat1.post	0			ATCTGCCGTTCAGCGC-1_2	-2.74606	8.406	pat1.post	0
ATCTGCCTCACAGTAC-1_2	-3.27655	10.8622	pat1.post	0			ATCTGCCTCACAGTAC-1_2	-3.27655	10.8622	pat1.post	0
ATCTGCCTCGAGCCCA-1_2	-7.9589	9.1881	pat1.post	0			ATCTGCCTCGAGCCCA-1_2	-7.9589	9.1881	pat1.post	0
ATGAGGGAGGCAATTA-1_2	-4.51586	9.85493	pat1.post	1.45139			ATGAGGGAGGCAATTA-1_2	-4.51586	9.85493	pat1.post	1.45139
ATGAGGGCACCAGCAC-1_2	-3.64511	-10.6675	pat1.post	0			ATGAGGGCACCAGCAC-1_2	-3.64511	-10.6675	pat1.post	0
ATGAGGGCACGCATCG-1_2	-5.15112	6.26038	pat1.post	0			ATGAGGGCACGCATCG-1_2	-5.15112	6.26038	pat1.post	1.9608
ATGAGGGCAGCTGCTG-1_2	9.84859	-2.3169	pat1.post	2.54517			ATGAGGGCAGCTGCTG-1_2	9.84859	-2.3169	pat1.post	1.20868
ATGAGGGCATTACGAC-1_2	-8.93695	-3.38284	pat1.post	0			ATGAGGGCATTACGAC-1_2	-8.93695	-3.38284	pat1.post	0
ATGCGATAGGAGTTTA-1_2	5.7571	-1.33844	pat1.post	2.25059			ATGCGATAGGAGTTTA-1_2	5.7571	-1.33844	pat1.post	1.48099
ATGCGATAGTCTCCTC-1_2	-6.24626	6.40602	pat1.post	0			ATGCGATAGTCTCCTC-1_2	-6.24626	6.40602	pat1.post	1.42015
ATGCGATCAAACGTGG-1_2	-4.20101	11.6004	pat1.post	1.74422			ATGCGATCAAACGTGG-1_2	-4.20101	11.6004	pat1.post	2.08966
ATGCGATCACACAGAG-1_2	-3.70756	8.68405	pat1.post	0			ATGCGATCACACAGAG-1_2	-3.70756	8.68405	pat1.post	0
ATGCGATCATCCCATC-1_2	0.291209	-4.96819	pat1.post	1.7063			ATGCGATCATCCCATC-1_2	0.291209	-4.96819	pat1.post	1.7063
ATGCGATCATTCCTGC-1_2	-3.85382	-11.3809	pat1.post	1.41353			ATGCGATCATTCCTGC-1_2	-3.85382	-11.3809	pat1.post	0
ATGCGATGTAGCGCAA-1_2	-5.37531	4.65486	pat1.post	4.48043			ATGCGATGTAGCGCAA-1_2	-5.37531	4.65486	pat1.post	2.36996
ATGCGATGTCAACATC-1_2	8.96615	-1.65041	pat1.post	0			ATGCGATGTCAACATC-1_2	8.96615	-1.65041	pat1.post	0
ATGCGATTCGCACTCT-1_2	-4.73887	7.52299	pat1.post	2.12391			ATGCGATTCGCACTCT-1_2	-4.73887	7.52299	pat1.post	0
ATGCGATTCGCCTGAG-1_2	-7.37998	-1.26017	pat1.post	2.2782			ATGCGATTCGCCTGAG-1_2	-7.37998	-1.26017	pat1.post	1.36602
ATGGGAGCAAGCCGTC-1_2	-3.80572	10.0017	pat1.post	0			ATGGGAGCAAGCCGTC-1_2	-3.80572	10.0017	pat1.post	0
ATGGGAGGTCACTTCC-1_2	-9.98662	4.47051	pat1.post	0			ATGGGAGGTCACTTCC-1_2	-9.98662	4.47051	pat1.post	0
ATGGGAGGTGAGGGAG-1_2	-3.61923	8.84369	pat1.post	2.42515			ATGGGAGGTGAGGGAG-1_2	-3.61923	8.84369	pat1.post	0
ATGGGAGTCCGCATAA-1_2	-7.71026	5.491	pat1.post	3.06615			ATGGGAGTCCGCATAA-1_2	-7.71026	5.491	pat1.post	1.18578
ATGGGAGTCCTTGGTC-1_2	8.92041	-1.10335	pat1.post	0			ATGGGAGTCCTTGGTC-1_2	8.92041	-1.10335	pat1.post	1.28891
ATGTGTGAGAAGGTGA-1_2	-8.30131	-1.84368	pat1.post	2.11169			ATGTGTGAGAAGGTGA-1_2	-8.30131	-1.84368	pat1.post	1.22985
ATGTGTGAGCGATCCC-1_2	-3.38894	7.34762	pat1.post	1.84001			ATGTGTGAGCGATCCC-1_2	-3.38894	7.34762	pat1.post	2.45042
ATGTGTGCATAGACTC-1_2	0.297049	-13.3876	pat1.post	0			ATGTGTGCATAGACTC-1_2	0.297049	-13.3876	pat1.post	2.12521
ATGTGTGGTATCTGCA-1_2	-2.3538	7.96889	pat1.post	1.58155			ATGTGTGGTATCTGCA-1_2	-2.3538	7.96889	pat1.post	0
ATGTGTGGTGTGTGCC-1_2	-8.93412	-3.78271	pat1.post	1.88598			ATGTGTGGTGTGTGCC-1_2	-8.93412	-3.78271	pat1.post	1.88598
ATGTGTGGTTCGGGCT-1_2	-2.45338	8.30654	pat1.post	0			ATGTGTGGTTCGGGCT-1_2	-2.45338	8.30654	pat1.post	2.25738
ATGTGTGTCGGTTCGG-1_2	7.71506	1.53035	pat1.post	0			ATGTGTGTCGGTTCGG-1_2	7.71506	1.53035	pat1.post	1.9735
ATGTGTGTCGTCCGTT-1_2	5.62823	-1.93486	pat1.post	1.35631			ATGTGTGTCGTCCGTT-1_2	5.62823	-1.93486	pat1.post	1.91157
ATTACTCAGACGCAAC-1_2	-2.83836	11.2418	pat1.post	1.57925			ATTACTCAGACGCAAC-1_2	-2.83836	11.2418	pat1.post	0
ATTACTCAGTGGACGT-1_2	-4.63721	-9.20019	pat1.post	2.34535			ATTACTCAGTGGACGT-1_2	-4.63721	-9.20019	pat1.post	2.34535
ATTACTCCAAGGTTTC-1_2	-7.94645	5.11142	pat1.post	1.76098			ATTACTCCAAGGTTTC-1_2	-7.94645	5.11142	pat1.post	0
ATTACTCCAGTTCATG-1_2	-3.42832	7.05461	pat1.post	1.99322			ATTACTCCAGTTCATG-1_2	-3.42832	7.05461	pat1.post	0
ATTACTCGTAATCGTC-1_2	0.343987	-6.65628	pat1.post	0			ATTACTCGTAATCGTC-1_2	0.343987	-6.65628	pat1.post	1.60022
ATTATCCAGAGTTGGC-1_2	-2.17977	8.21657	pat1.post	1.45591			ATTATCCAGAGTTGGC-1_2	-2.17977	8.21657	pat1.post	0
ATTATCCCATGTAAGA-1_2	-8.29381	5.10626	pat1.post	0			ATTATCCCATGTAAGA-1_2	-8.29381	5.10626	pat1.post	1.72614
ATTATCCTCAGAGACG-1_2	7.56698	-1.37345	pat1.post	0			ATTATCCTCAGAGACG-1_2	7.56698	-1.37345	pat1.post	0
ATTCTACAGACAATAC-1_2	-2.57572	7.82619	pat1.post	0			ATTCTACAGACAATAC-1_2	-2.57572	7.82619	pat1.post	0
ATTCTACAGTTCGCGC-1_2	-7.45646	9.04485	pat1.post	0			ATTCTACAGTTCGCGC-1_2	-7.45646	9.04485	pat1.post	0
ATTCTACCAAGAAAGG-1_2	-6.88435	-1.2524	pat1.post	1.81829			ATTCTACCAAGAAAGG-1_2	-6.88435	-1.2524	pat1.post	0
ATTCTACGTGTAAGTA-1_2	-8.30267	9.44308	pat1.post	0			ATTCTACGTGTAAGTA-1_2	-8.30267	9.44308	pat1.post	1.59959
ATTCTACGTTGGTTTG-1_2	-4.72819	7.53706	pat1.post	2.37932			ATTCTACGTTGGTTTG-1_2	-4.72819	7.53706	pat1.post	1.45064
ATTCTACTCGCATGGC-1_2	-2.01415	7.16258	pat1.post	0			ATTCTACTCGCATGGC-1_2	-2.01415	7.16258	pat1.post	0
ATTCTACTCTGCTTGC-1_2	-4.07305	6.74122	pat1.post	1.91963			ATTCTACTCTGCTTGC-1_2	-4.07305	6.74122	pat1.post	1.07824
ATTGGACAGACAAAGG-1_2	6.0505	-5.20267	pat1.post	1.03073			ATTGGACAGACAAAGG-1_2	6.0505	-5.20267	pat1.post	1.03073
ATTGGACAGACACTAA-1_2	-7.6971	8.79978	pat1.post	0			ATTGGACAGACACTAA-1_2	-7.6971	8.79978	pat1.post	0
ATTGGACAGCCACTAT-1_2	-9.61921	-2.86575	pat1.post	0			ATTGGACAGCCACTAT-1_2	-9.61921	-2.86575	pat1.post	0
ATTGGACAGTTTGCGT-1_2	11.7698	1.57237	pat1.post	0			ATTGGACAGTTTGCGT-1_2	11.7698	1.57237	pat1.post	0
ATTGGACGTCAATACC-1_2	-7.47542	6.5625	pat1.post	1.56161			ATTGGACGTCAATACC-1_2	-7.47542	6.5625	pat1.post	1.05891
ATTGGACGTGTAATGA-1_2	-6.59632	5.85615	pat1.post	0			ATTGGACGTGTAATGA-1_2	-6.59632	5.85615	pat1.post	1.29005
ATTGGTGAGGCATTGG-1_2	8.43729	-3.66986	pat1.post	0			ATTGGTGAGGCATTGG-1_2	8.43729	-3.66986	pat1.post	1.2789
ATTGGTGCACCCATGG-1_2	-4.77255	-9.35538	pat1.post	0			ATTGGTGCACCCATGG-1_2	-4.77255	-9.35538	pat1.post	0
ATTGGTGCAGAAGCAC-1_2	-5.03265	4.89326	pat1.post	4.03418			ATTGGTGCAGAAGCAC-1_2	-5.03265	4.89326	pat1.post	2.82472
ATTGGTGCAGGGATTG-1_2	-4.23801	8.15005	pat1.post	1.7063			ATTGGTGCAGGGATTG-1_2	-4.23801	8.15005	pat1.post	0
ATTGGTGGTTTCGCTC-1_2	-4.24767	11.0813	pat1.post	2.32609			ATTGGTGGTTTCGCTC-1_2	-4.24767	11.0813	pat1.post	1.72614
ATTTCTGAGCTGTCTA-1_2	-3.95379	11.401	pat1.post	1.439			ATTTCTGAGCTGTCTA-1_2	-3.95379	11.401	pat1.post	0
ATTTCTGCACTGTGTA-1_2	-4.56308	-9.54104	pat1.post	0			ATTTCTGCACTGTGTA-1_2	-4.56308	-9.54104	pat1.post	1.48587
ATTTCTGGTCTCCACT-1_2	-3.51469	7.1695	pat1.post	2.5099			ATTTCTGGTCTCCACT-1_2	-3.51469	7.1695	pat1.post	1.05916
ATTTCTGTCATGCATG-1_2	-7.83584	5.67994	pat1.post	3.956			ATTTCTGTCATGCATG-1_2	-7.83584	5.67994	pat1.post	1.69678
CAACCAAGTTGGTTTG-1_2	-2.79333	7.73208	pat1.post	1.42134			CAACCAAGTTGGTTTG-1_2	-2.79333	7.73208	pat1.post	0
CAACCTCAGACAGGCT-1_2	-3.69077	7.09561	pat1.post	2.46935			CAACCTCAGACAGGCT-1_2	-3.69077	7.09561	pat1.post	0
CAACCTCAGCTCCTCT-1_2	-3.78363	8.44212	pat1.post	0			CAACCTCAGCTCCTCT-1_2	-3.78363	8.44212	pat1.post	0
CAACCTCGTCACCTAA-1_2	-2.45457	8.20274	pat1.post	0			CAACCTCGTCACCTAA-1_2	-2.45457	8.20274	pat1.post	0
CAACTAGAGCCAGTAG-1_2	9.24721	0.117904	pat1.post	1.96378			CAACTAGAGCCAGTAG-1_2	9.24721	0.117904	pat1.post	1.11254
CAACTAGAGCGTGTCC-1_2	-1.37129	-13.1453	pat1.post	0			CAACTAGAGCGTGTCC-1_2	-1.37129	-13.1453	pat1.post	1.916
CAACTAGAGCTGAAAT-1_2	-7.43694	1.05587	pat1.post	1.07505			CAACTAGAGCTGAAAT-1_2	-7.43694	1.05587	pat1.post	1.07505
CAACTAGAGGTGCTAG-1_2	-4.22556	11.345	pat1.post	0			CAACTAGAGGTGCTAG-1_2	-4.22556	11.345	pat1.post	1.89433
CAACTAGCACCAGGTC-1_2	9.19583	1.30162	pat1.post	2.34592			CAACTAGCACCAGGTC-1_2	9.19583	1.30162	pat1.post	1.74422
CAACTAGGTTCCACGG-1_2	8.01656	-1.83946	pat1.post	4.25084			CAACTAGGTTCCACGG-1_2	8.01656	-1.83946	pat1.post	2.52792
CAAGAAACATCCTAGA-1_2	10.2729	-2.03679	pat1.post	0			CAAGAAACATCCTAGA-1_2	10.2729	-2.03679	pat1.post	0
CAAGAAAGTGATAAAC-1_2	6.46505	0.11959	pat1.post	2.17825			CAAGAAAGTGATAAAC-1_2	6.46505	0.11959	pat1.post	3.02418
CAAGATCAGCGCTTAT-1_2	-9.76249	4.98383	pat1.post	1.31025			CAAGATCAGCGCTTAT-1_2	-9.76249	4.98383	pat1.post	0
CAAGATCAGGAATCGC-1_2	-5.52475	6.57757	pat1.post	0			CAAGATCAGGAATCGC-1_2	-5.52475	6.57757	pat1.post	0
CAAGATCAGGGATGGG-1_2	-9.32243	-2.99016	pat1.post	0			CAAGATCAGGGATGGG-1_2	-9.32243	-2.99016	pat1.post	0
CAAGATCCACTCAGGC-1_2	-2.22543	-10.0144	pat1.post	1.61393			CAAGATCCACTCAGGC-1_2	-2.22543	-10.0144	pat1.post	2.57013
CAAGATCTCGCCGTGA-1_2	-3.22541	8.11771	pat1.post	1.45239			CAAGATCTCGCCGTGA-1_2	-3.22541	8.11771	pat1.post	0
CAAGATCTCTACCTGC-1_2	-2.65397	7.46559	pat1.post	0			CAAGATCTCTACCTGC-1_2	-2.65397	7.46559	pat1.post	1.14552
CAAGATCTCTATCCCG-1_2	-3.35805	9.05834	pat1.post	0			CAAGATCTCTATCCCG-1_2	-3.35805	9.05834	pat1.post	0
CAAGATCTCTGTGCAA-1_2	-2.70543	7.36705	pat1.post	1.33118			CAAGATCTCTGTGCAA-1_2	-2.70543	7.36705	pat1.post	0
CAAGGCCCAGCCAGAA-1_2	-3.54359	11.7179	pat1.post	1.59238			CAAGGCCCAGCCAGAA-1_2	-3.54359	11.7179	pat1.post	2.17825
CAAGGCCGTAAATACG-1_2	-8.37329	5.07965	pat1.post	0			CAAGGCCGTAAATACG-1_2	-8.37329	5.07965	pat1.post	1.40557
CAAGGCCGTACCTACA-1_2	9.54035	0.780086	pat1.post	2.47747			CAAGGCCGTACCTACA-1_2	9.54035	0.780086	pat1.post	0
CAAGGCCGTCTAAACC-1_2	8.35508	-3.5492	pat1.post	2.36989			CAAGGCCGTCTAAACC-1_2	8.35508	-3.5492	pat1.post	0
CAAGGCCGTGCCTGTG-1_2	9.60264	0.986272	pat1.post	0			CAAGGCCGTGCCTGTG-1_2	9.60264	0.986272	pat1.post	2.17617
CAAGGCCTCCTTCAAT-1_2	-3.06344	8.66854	pat1.post	0			CAAGGCCTCCTTCAAT-1_2	-3.06344	8.66854	pat1.post	0
CAAGGCCTCTTCAACT-1_2	-3.22518	7.84491	pat1.post	1.8114			CAAGGCCTCTTCAACT-1_2	-3.22518	7.84491	pat1.post	1.26962
CAAGGCCTCTTGTATC-1_2	-6.17251	2.43259	pat1.post	0			CAAGGCCTCTTGTATC-1_2	-6.17251	2.43259	pat1.post	0
CAAGGCCTCTTTAGGG-1_2	-8.20154	-4.50196	pat1.post	0			CAAGGCCTCTTTAGGG-1_2	-8.20154	-4.50196	pat1.post	1.77285
CAAGTTGCAAACCCAT-1_2	-8.06927	-0.375127	pat1.post	2.23882			CAAGTTGCAAACCCAT-1_2	-8.06927	-0.375127	pat1.post	0
CAAGTTGCAAGCGAGT-1_2	-9.22769	-4.35614	pat1.post	1.3991			CAAGTTGCAAGCGAGT-1_2	-9.22769	-4.35614	pat1.post	0
CAAGTTGCATGCAATC-1_2	-7.71183	-3.32846	pat1.post	1.27834			CAAGTTGCATGCAATC-1_2	-7.71183	-3.32846	pat1.post	1.27834
CAAGTTGGTCGAACAG-1_2	-3.83713	-10.2588	pat1.post	1.15705			CAAGTTGGTCGAACAG-1_2	-3.83713	-10.2588	pat1.post	0
CAAGTTGGTTATCGGT-1_2	6.11163	-1.58019	pat1.post	2.6085			CAAGTTGGTTATCGGT-1_2	6.11163	-1.58019	pat1.post	1.64729
CAAGTTGTCCCTCTTT-1_2	7.337	1.898	pat1.post	1.44989			CAAGTTGTCCCTCTTT-1_2	7.337	1.898	pat1.post	0
CACAAACAGAGCTTCT-1_2	-3.96378	-9.53397	pat1.post	1.33985			CACAAACAGAGCTTCT-1_2	-3.96378	-9.53397	pat1.post	0
CACAAACCACTAAGTC-1_2	5.90491	-8.68172	pat1.post	1.81062			CACAAACCACTAAGTC-1_2	5.90491	-8.68172	pat1.post	0.995005
CACAAACGTGGTCCGT-1_2	-4.45882	6.4789	pat1.post	1.85033			CACAAACGTGGTCCGT-1_2	-4.45882	6.4789	pat1.post	0
CACACAAAGCAATCTC-1_2	-6.90015	1.05841	pat1.post	2.36085			CACACAAAGCAATCTC-1_2	-6.90015	1.05841	pat1.post	0
CACACAAAGGACGAAA-1_2	-4.76715	6.49745	pat1.post	2.68419			CACACAAAGGACGAAA-1_2	-4.76715	6.49745	pat1.post	0
CACACAAAGTCTCGGC-1_2	-3.9741	-9.12276	pat1.post	1.65478			CACACAAAGTCTCGGC-1_2	-3.9741	-9.12276	pat1.post	2.24748
CACACAACAGGAATGC-1_2	10.1669	3.16158	pat1.post	1.75048			CACACAACAGGAATGC-1_2	10.1669	3.16158	pat1.post	0
CACACAAGTCCTGCTT-1_2	-6.88197	1.92517	pat1.post	1.7876			CACACAAGTCCTGCTT-1_2	-6.88197	1.92517	pat1.post	0
CACACCTAGGCAATTA-1_2	8.78927	2.26718	pat1.post	1.38772			CACACCTAGGCAATTA-1_2	8.78927	2.26718	pat1.post	1.38772
CACACCTAGGTGTGGT-1_2	8.57558	-3.75714	pat1.post	1.19293			CACACCTAGGTGTGGT-1_2	8.57558	-3.75714	pat1.post	1.19293
CACACCTAGTTTCCTT-1_2	-8.23973	5.38035	pat1.post	2.83412			CACACCTAGTTTCCTT-1_2	-8.23973	5.38035	pat1.post	1.43582
CACACCTCAAGCGATG-1_2	6.81523	-0.278123	pat1.post	0			CACACCTCAAGCGATG-1_2	6.81523	-0.278123	pat1.post	0
CACACCTCATGAAGTA-1_2	-0.0840346	-13.4077	pat1.post	0			CACACCTCATGAAGTA-1_2	-0.0840346	-13.4077	pat1.post	0
CACACCTCATGTTCCC-1_2	-5.09277	4.65828	pat1.post	4.0733			CACACCTCATGTTCCC-1_2	-5.09277	4.65828	pat1.post	3.10354
CACACCTGTAGCGCTC-1_2	-7.40289	6.00512	pat1.post	1.63454			CACACCTGTAGCGCTC-1_2	-7.40289	6.00512	pat1.post	0
CACACCTGTTAAGATG-1_2	0.339315	-13.3848	pat1.post	0			CACACCTGTTAAGATG-1_2	0.339315	-13.3848	pat1.post	0
CACACCTTCACTGGGC-1_2	10.7591	0.344402	pat1.post	2.65377			CACACCTTCACTGGGC-1_2	10.7591	0.344402	pat1.post	1.5631
CACACTCAGATGCCAG-1_2	6.29598	-9.16783	pat1.post	1.76331			CACACTCAGATGCCAG-1_2	6.29598	-9.16783	pat1.post	0
CACACTCAGCTGAAAT-1_2	7.95693	0.521567	pat1.post	0			CACACTCAGCTGAAAT-1_2	7.95693	0.521567	pat1.post	0
CACACTCCAAACTGTC-1_2	8.03509	-2.45703	pat1.post	1.57697			CACACTCCAAACTGTC-1_2	8.03509	-2.45703	pat1.post	0
CACACTCGTCACAAGG-1_2	-4.65164	7.34309	pat1.post	2.30268			CACACTCGTCACAAGG-1_2	-4.65164	7.34309	pat1.post	2.30268
CACACTCGTTGCGCAC-1_2	-8.08303	-0.654017	pat1.post	0			CACACTCGTTGCGCAC-1_2	-8.08303	-0.654017	pat1.post	0
CACACTCTCCTAAGTG-1_2	-4.63134	6.02761	pat1.post	3.09977			CACACTCTCCTAAGTG-1_2	-4.63134	6.02761	pat1.post	2.31082
CACACTCTCTCTAAGG-1_2	-8.16682	-3.65638	pat1.post	0			CACACTCTCTCTAAGG-1_2	-8.16682	-3.65638	pat1.post	1.72236
CACAGGCAGATGAGAG-1_2	9.42123	2.47755	pat1.post	0			CACAGGCAGATGAGAG-1_2	9.42123	2.47755	pat1.post	1.74422
CACAGGCAGTCTCAAC-1_2	0.375471	-7.16518	pat1.post	0			CACAGGCAGTCTCAAC-1_2	0.375471	-7.16518	pat1.post	0
CACAGGCAGTTCGCAT-1_2	7.93363	0.155151	pat1.post	0			CACAGGCAGTTCGCAT-1_2	7.93363	0.155151	pat1.post	0
CACAGGCGTTCTCATT-1_2	-2.87233	8.50346	pat1.post	1.86586			CACAGGCGTTCTCATT-1_2	-2.87233	8.50346	pat1.post	0
CACAGTAAGAAGGGTA-1_2	-5.40891	6.61928	pat1.post	1.24373			CACAGTAAGAAGGGTA-1_2	-5.40891	6.61928	pat1.post	0
CACAGTAAGTAGCCGA-1_2	-6.72885	1.97072	pat1.post	1.29696			CACAGTAAGTAGCCGA-1_2	-6.72885	1.97072	pat1.post	1.84314
CACAGTAAGTGGGCTA-1_2	-7.26569	5.90689	pat1.post	1.82415			CACAGTAAGTGGGCTA-1_2	-7.26569	5.90689	pat1.post	1.82415
CACAGTACAGGTGGAT-1_2	5.93659	-7.2731	pat1.post	2.09714			CACAGTACAGGTGGAT-1_2	5.93659	-7.2731	pat1.post	1.21816
CACAGTAGTAACGCGA-1_2	-3.65685	7.66234	pat1.post	0			CACAGTAGTAACGCGA-1_2	-3.65685	7.66234	pat1.post	1.75918
CACAGTAGTCAACATC-1_2	9.59689	-0.864412	pat1.post	2.39351			CACAGTAGTCAACATC-1_2	9.59689	-0.864412	pat1.post	1.78774
CACAGTATCTCAAACG-1_2	0.556584	-5.69702	pat1.post	1.79259			CACAGTATCTCAAACG-1_2	0.556584	-5.69702	pat1.post	2.60362
CACATAGAGAGCTATA-1_2	-3.21283	11.6665	pat1.post	0			CACATAGAGAGCTATA-1_2	-3.21283	11.6665	pat1.post	1.55333
CACATAGAGCTGCCCA-1_2	6.89877	-0.272426	pat1.post	2.57283			CACATAGAGCTGCCCA-1_2	6.89877	-0.272426	pat1.post	1.3927
CACATAGCAATAACGA-1_2	-2.1781	7.90815	pat1.post	0			CACATAGCAATAACGA-1_2	-2.1781	7.90815	pat1.post	1.37148
CACATAGCAGCATACT-1_2	-3.65362	7.23449	pat1.post	2.10565			CACATAGCAGCATACT-1_2	-3.65362	7.23449	pat1.post	0
CACATAGCATAGGATA-1_2	-4.51592	9.14196	pat1.post	0			CACATAGCATAGGATA-1_2	-4.51592	9.14196	pat1.post	1.36623
CACATTTAGTGTACGG-1_2	-3.5298	11.8221	pat1.post	0			CACATTTAGTGTACGG-1_2	-3.5298	11.8221	pat1.post	1.25779
CACATTTCAGTCCTTC-1_2	8.5319	1.34434	pat1.post	1.70336			CACATTTCAGTCCTTC-1_2	8.5319	1.34434	pat1.post	0
CACATTTGTAAGCACG-1_2	11.1343	1.47149	pat1.post	1.39111			CACATTTGTAAGCACG-1_2	11.1343	1.47149	pat1.post	1.39111
CACATTTGTGTGCCTG-1_2	-2.57958	7.51414	pat1.post	0			CACATTTGTGTGCCTG-1_2	-2.57958	7.51414	pat1.post	0
CACATTTTCATCGATG-1_2	-2.68979	8.55119	pat1.post	0			CACATTTTCATCGATG-1_2	-2.68979	8.55119	pat1.post	0
CACATTTTCGTTGCCT-1_2	-2.01629	7.96374	pat1.post	1.35226			CACATTTTCGTTGCCT-1_2	-2.01629	7.96374	pat1.post	0
CACCACTAGAGCTATA-1_2	-7.75228	-1.16593	pat1.post	1.90157			CACCACTAGAGCTATA-1_2	-7.75228	-1.16593	pat1.post	0
CACCACTAGCTGAAAT-1_2	-8.10899	9.59106	pat1.post	0			CACCACTAGCTGAAAT-1_2	-8.10899	9.59106	pat1.post	0
CACCACTGTGCTAGCC-1_2	8.31268	-3.98316	pat1.post	1.69188			CACCACTGTGCTAGCC-1_2	8.31268	-3.98316	pat1.post	1.16778
CACCACTTCGGAATCT-1_2	-3.82035	7.92195	pat1.post	1.31541			CACCACTTCGGAATCT-1_2	-3.82035	7.92195	pat1.post	1.31541
CACCACTTCTCAAACG-1_2	8.13028	2.58401	pat1.post	0			CACCACTTCTCAAACG-1_2	8.13028	2.58401	pat1.post	0
CACCACTTCTTTACAC-1_2	-2.72374	7.86034	pat1.post	0			CACCACTTCTTTACAC-1_2	-2.72374	7.86034	pat1.post	0
CACCAGGCATACTACG-1_2	-2.85506	8.64579	pat1.post	0			CACCAGGCATACTACG-1_2	-2.85506	8.64579	pat1.post	2.89666
CACCAGGCATCATCCC-1_2	-5.09481	4.82976	pat1.post	3.24827			CACCAGGCATCATCCC-1_2	-5.09481	4.82976	pat1.post	2.69108
CACCAGGGTAAATGTG-1_2	-3.10696	8.29948	pat1.post	2.61826			CACCAGGGTAAATGTG-1_2	-3.10696	8.29948	pat1.post	1.6558
CACCTTGAGAGTAAGG-1_2	-3.11725	11.4465	pat1.post	1.18452			CACCTTGAGAGTAAGG-1_2	-3.11725	11.4465	pat1.post	0
CACCTTGAGTGGAGAA-1_2	-3.80715	8.54459	pat1.post	2.3658			CACCTTGAGTGGAGAA-1_2	-3.80715	8.54459	pat1.post	0
CACCTTGCAATAGCAA-1_2	-4.27952	10.4792	pat1.post	1.45996			CACCTTGCAATAGCAA-1_2	-4.27952	10.4792	pat1.post	0
CACCTTGCACGGCTAC-1_2	0.251001	-13.4424	pat1.post	0			CACCTTGCACGGCTAC-1_2	0.251001	-13.4424	pat1.post	0
CACCTTGCAGGCAGTA-1_2	8.39144	1.38243	pat1.post	1.28303			CACCTTGCAGGCAGTA-1_2	8.39144	1.38243	pat1.post	1.28303
CACCTTGGTTGTCTTT-1_2	-2.67661	9.60615	pat1.post	0			CACCTTGGTTGTCTTT-1_2	-2.67661	9.60615	pat1.post	0
CACCTTGTCTCGAGTA-1_2	7.27612	-2.47911	pat1.post	1.60038			CACCTTGTCTCGAGTA-1_2	7.27612	-2.47911	pat1.post	0
CACCTTGTCTTTACGT-1_2	-6.76275	2.73695	pat1.post	0			CACCTTGTCTTTACGT-1_2	-6.76275	2.73695	pat1.post	1.49225
CACTCCAGTACCGGCT-1_2	0.16592	-13.3355	pat1.post	0			CACTCCAGTACCGGCT-1_2	0.16592	-13.3355	pat1.post	0
CACTCCAGTCGCGTGT-1_2	5.82534	-8.58447	pat1.post	2.53313			CACTCCAGTCGCGTGT-1_2	5.82534	-8.58447	pat1.post	1.72938
CACTCCAGTGAGTGAC-1_2	-3.69656	8.58934	pat1.post	0			CACTCCAGTGAGTGAC-1_2	-3.69656	8.58934	pat1.post	0
CACTCCAGTTATCGGT-1_2	-2.74304	8.54812	pat1.post	0			CACTCCAGTTATCGGT-1_2	-2.74304	8.54812	pat1.post	0
CACTCCAGTTCCGGCA-1_2	11.3949	2.423	pat1.post	0			CACTCCAGTTCCGGCA-1_2	11.3949	2.423	pat1.post	1.88836
CACTCCATCTAACCGA-1_2	8.56755	1.61185	pat1.post	1.34215			CACTCCATCTAACCGA-1_2	8.56755	1.61185	pat1.post	0
CACTCCATCTAAGCCA-1_2	-3.67804	11.4291	pat1.post	0			CACTCCATCTAAGCCA-1_2	-3.67804	11.4291	pat1.post	1.7113
CAGAATCAGACCCACC-1_2	-0.0899825	-7.15711	pat1.post	1.99542			CAGAATCAGACCCACC-1_2	-0.0899825	-7.15711	pat1.post	1.42974
CAGAATCAGCTAAGAT-1_2	7.78693	0.434053	pat1.post	2.97716			CAGAATCAGCTAAGAT-1_2	7.78693	0.434053	pat1.post	1.84426
CAGAATCAGGCTCATT-1_2	-7.90796	-2.91734	pat1.post	1.33488			CAGAATCAGGCTCATT-1_2	-7.90796	-2.91734	pat1.post	1.33488
CAGAATCGTATATCCG-1_2	-8.58901	-1.12723	pat1.post	1.14948			CAGAATCGTATATCCG-1_2	-8.58901	-1.12723	pat1.post	0
CAGAGAGCACGAAATA-1_2	-3.82807	-9.33405	pat1.post	0			CAGAGAGCACGAAATA-1_2	-3.82807	-9.33405	pat1.post	0
CAGAGAGGTTGATTGC-1_2	-3.75199	-10.197	pat1.post	2.26314			CAGAGAGGTTGATTGC-1_2	-3.75199	-10.197	pat1.post	1.35354
CAGAGAGTCCTACAGA-1_2	-2.47602	8.38478	pat1.post	1.48481			CAGAGAGTCCTACAGA-1_2	-2.47602	8.38478	pat1.post	0
CAGATCAAGATGTGGC-1_2	-7.67385	4.21129	pat1.post	0			CAGATCAAGATGTGGC-1_2	-7.67385	4.21129	pat1.post	1.31045
CAGATCATCCTCAATT-1_2	-3.41866	7.99502	pat1.post	1.78554			CAGATCATCCTCAATT-1_2	-3.41866	7.99502	pat1.post	0
CAGATCATCGGAGGTA-1_2	-6.46876	2.40734	pat1.post	0			CAGATCATCGGAGGTA-1_2	-6.46876	2.40734	pat1.post	0
CAGATCATCTATCCTA-1_2	8.9451	1.68449	pat1.post	2.19722			CAGATCATCTATCCTA-1_2	8.9451	1.68449	pat1.post	1.60944
CAGCAGCCAAGCTGGA-1_2	-7.66426	-0.662377	pat1.post	1.60912			CAGCAGCCAAGCTGGA-1_2	-7.66426	-0.662377	pat1.post	1.60912
CAGCAGCCATAAGACA-1_2	-8.31933	7.50779	pat1.post	0			CAGCAGCCATAAGACA-1_2	-8.31933	7.50779	pat1.post	0
CAGCAGCCATATGAGA-1_2	-2.16803	8.4453	pat1.post	0			CAGCAGCCATATGAGA-1_2	-2.16803	8.4453	pat1.post	0
CAGCAGCGTCGAACAG-1_2	8.03381	-1.62543	pat1.post	1.91947			CAGCAGCGTCGAACAG-1_2	8.03381	-1.62543	pat1.post	2.91517
CAGCAGCTCACGCGGT-1_2	0.479889	-5.79719	pat1.post	0			CAGCAGCTCACGCGGT-1_2	0.479889	-5.79719	pat1.post	2.2252
CAGCAGCTCCTCTAGC-1_2	-3.66602	7.46095	pat1.post	0			CAGCAGCTCCTCTAGC-1_2	-3.66602	7.46095	pat1.post	1.34027
CAGCATAAGGTTCCTA-1_2	-4.50775	10.473	pat1.post	0			CAGCATAAGGTTCCTA-1_2	-4.50775	10.473	pat1.post	0
CAGCATACAGGATCGA-1_2	-7.75338	-0.704884	pat1.post	1.97367			CAGCATACAGGATCGA-1_2	-7.75338	-0.704884	pat1.post	1.12027
CAGCATACATGGTAGG-1_2	-4.85365	-8.98749	pat1.post	1.52712			CAGCATACATGGTAGG-1_2	-4.85365	-8.98749	pat1.post	2.10533
CAGCATAGTGTGAAAT-1_2	-5.00867	7.24	pat1.post	0			CAGCATAGTGTGAAAT-1_2	-5.00867	7.24	pat1.post	0
CAGCATATCATGCATG-1_2	-3.62997	9.35727	pat1.post	1.37988			CAGCATATCATGCATG-1_2	-3.62997	9.35727	pat1.post	0
CAGCATATCATGCTCC-1_2	9.41306	-2.37402	pat1.post	1.48958			CAGCATATCATGCTCC-1_2	9.41306	-2.37402	pat1.post	0
CAGCATATCTGTACGA-1_2	9.42623	2.76328	pat1.post	1.41944			CAGCATATCTGTACGA-1_2	9.42623	2.76328	pat1.post	0
CAGCCGAGTAACGACG-1_2	-7.42512	9.53762	pat1.post	1.72009			CAGCCGAGTAACGACG-1_2	-7.42512	9.53762	pat1.post	0
CAGCGACAGACTAAGT-1_2	6.52829	-3.31573	pat1.post	1.36471			CAGCGACAGACTAAGT-1_2	6.52829	-3.31573	pat1.post	1.92121
CAGCGACAGAGACTTA-1_2	-3.95875	10.7333	pat1.post	0			CAGCGACAGAGACTTA-1_2	-3.95875	10.7333	pat1.post	1.06089
CAGCGACAGGCATGGT-1_2	-3.81818	-9.49708	pat1.post	0			CAGCGACAGGCATGGT-1_2	-3.81818	-9.49708	pat1.post	1.28153
CAGCGACCATGCTAGT-1_2	-4.24501	-8.70323	pat1.post	1.35439			CAGCGACCATGCTAGT-1_2	-4.24501	-8.70323	pat1.post	1.35439
CAGCGACGTCTAAACC-1_2	-3.55508	7.48729	pat1.post	0			CAGCGACGTCTAAACC-1_2	-3.55508	7.48729	pat1.post	0
CAGCGACTCACCTCGT-1_2	-8.36333	5.1575	pat1.post	1.89602			CAGCGACTCACCTCGT-1_2	-8.36333	5.1575	pat1.post	0
CAGCGACTCAGCTCTC-1_2	-9.00575	4.86889	pat1.post	1.71372			CAGCGACTCAGCTCTC-1_2	-9.00575	4.86889	pat1.post	0
CAGCGACTCCTGCTTG-1_2	-3.56003	11.2816	pat1.post	0			CAGCGACTCCTGCTTG-1_2	-3.56003	11.2816	pat1.post	0
CAGCTAAAGACTACAA-1_2	-7.4217	3.56737	pat1.post	1.70926			CAGCTAAAGACTACAA-1_2	-7.4217	3.56737	pat1.post	1.18248
CAGCTAAAGCGTCTAT-1_2	-3.86377	8.08612	pat1.post	0			CAGCTAAAGCGTCTAT-1_2	-3.86377	8.08612	pat1.post	0
CAGCTAACATCGACGC-1_2	-3.7597	7.71881	pat1.post	0			CAGCTAACATCGACGC-1_2	-3.7597	7.71881	pat1.post	0
CAGCTAAGTGAAGGCT-1_2	0.706183	-4.54971	pat1.post	0			CAGCTAAGTGAAGGCT-1_2	0.706183	-4.54971	pat1.post	1.2105
CAGCTAAGTGACAAAT-1_2	-2.74515	6.75268	pat1.post	0			CAGCTAAGTGACAAAT-1_2	-2.74515	6.75268	pat1.post	0
CAGCTGGCAGGGTACA-1_2	-3.39565	11.2927	pat1.post	1.21498			CAGCTGGCAGGGTACA-1_2	-3.39565	11.2927	pat1.post	0
CAGCTGGCAGTAGAGC-1_2	5.84443	-8.94793	pat1.post	1.67935			CAGCTGGCAGTAGAGC-1_2	5.84443	-8.94793	pat1.post	1.1572
CAGCTGGGTAATCGTC-1_2	8.74244	0.847089	pat1.post	3.03505			CAGCTGGGTAATCGTC-1_2	8.74244	0.847089	pat1.post	1.24567
CAGCTGGGTCACCCAG-1_2	5.98961	-0.750199	pat1.post	1.16322			CAGCTGGGTCACCCAG-1_2	5.98961	-0.750199	pat1.post	0
CAGCTGGGTCGCGGTT-1_2	6.56842	-6.35248	pat1.post	2.23907			CAGCTGGGTCGCGGTT-1_2	6.56842	-6.35248	pat1.post	0
CAGCTGGGTGAAAGAG-1_2	-4.63178	10.1065	pat1.post	2.19722			CAGCTGGGTGAAAGAG-1_2	-4.63178	10.1065	pat1.post	0
CAGCTGGGTTCTGAAC-1_2	-4.07084	-9.50385	pat1.post	2.25432			CAGCTGGGTTCTGAAC-1_2	-4.07084	-9.50385	pat1.post	2.25432
CAGGTGCAGTGTGAAT-1_2	-7.12109	6.4484	pat1.post	1.80756			CAGGTGCAGTGTGAAT-1_2	-7.12109	6.4484	pat1.post	1.26632
CAGGTGCCAAGTCTAC-1_2	9.77788	-1.58283	pat1.post	2.54398			CAGGTGCCAAGTCTAC-1_2	9.77788	-1.58283	pat1.post	1.08351
CAGGTGCCAGTACACT-1_2	-4.00673	7.51721	pat1.post	1.73647			CAGGTGCCAGTACACT-1_2	-4.00673	7.51721	pat1.post	1.73647
CAGGTGCGTGATAAGT-1_2	-3.97792	11.1044	pat1.post	1.63921			CAGGTGCGTGATAAGT-1_2	-3.97792	11.1044	pat1.post	1.12348
CAGGTGCTCACTTATC-1_2	8.42324	1.08881	pat1.post	2.10612			CAGGTGCTCACTTATC-1_2	8.42324	1.08881	pat1.post	1.52783
CAGGTGCTCCTTAATC-1_2	-7.30996	6.19402	pat1.post	1.14831			CAGGTGCTCCTTAATC-1_2	-7.30996	6.19402	pat1.post	1.14831
CAGTAACAGGCATGTG-1_2	7.71603	0.12664	pat1.post	2.93267			CAGTAACAGGCATGTG-1_2	7.71603	0.12664	pat1.post	1.6946
CAGTAACCAGCTGTTA-1_2	-4.40922	7.90109	pat1.post	1.33736			CAGTAACCAGCTGTTA-1_2	-4.40922	7.90109	pat1.post	0
CAGTAACTCAGCGATT-1_2	11.2175	-0.248441	pat1.post	3.28906			CAGTAACTCAGCGATT-1_2	11.2175	-0.248441	pat1.post	1.90765
CAGTAACTCCCAACGG-1_2	-4.0395	7.35764	pat1.post	0			CAGTAACTCCCAACGG-1_2	-4.0395	7.35764	pat1.post	0
CAGTCCTCAACACCTA-1_2	-5.60783	6.12679	pat1.post	0			CAGTCCTCAACACCTA-1_2	-5.60783	6.12679	pat1.post	1.23848
CAGTCCTCACCGGAAA-1_2	7.28407	-2.70523	pat1.post	0			CAGTCCTCACCGGAAA-1_2	7.28407	-2.70523	pat1.post	0
CAGTCCTGTAAAGGAG-1_2	-8.13813	-2.75847	pat1.post	0			CAGTCCTGTAAAGGAG-1_2	-8.13813	-2.75847	pat1.post	1.20934
CAGTCCTGTACAGCAG-1_2	-7.31314	6.19481	pat1.post	0			CAGTCCTGTACAGCAG-1_2	-7.31314	6.19481	pat1.post	0
CAGTCCTGTCCATGAT-1_2	0.678096	-4.73682	pat1.post	1.22203			CAGTCCTGTCCATGAT-1_2	0.678096	-4.73682	pat1.post	0
CAGTCCTGTGTCTGAT-1_2	6.74333	-3.62563	pat1.post	4.49531			CAGTCCTGTGTCTGAT-1_2	6.74333	-3.62563	pat1.post	2.68309
CAGTCCTGTTCCACTC-1_2	-6.18612	2.29811	pat1.post	0			CAGTCCTGTTCCACTC-1_2	-6.18612	2.29811	pat1.post	0
CAGTCCTTCAACCAAC-1_2	-3.39485	7.91528	pat1.post	2.22398			CAGTCCTTCAACCAAC-1_2	-3.39485	7.91528	pat1.post	1.32122
CATATGGAGAACTGTA-1_2	8.73248	1.19699	pat1.post	3.33094			CATATGGAGAACTGTA-1_2	8.73248	1.19699	pat1.post	0
CATATGGAGACTACAA-1_2	-3.71318	11.2352	pat1.post	0			CATATGGAGACTACAA-1_2	-3.71318	11.2352	pat1.post	0
CATATGGAGTTCGCGC-1_2	-7.10524	6.42634	pat1.post	0			CATATGGAGTTCGCGC-1_2	-7.10524	6.42634	pat1.post	0
CATATGGAGTTGTCGT-1_2	8.37936	-2.85712	pat1.post	1.83868			CATATGGAGTTGTCGT-1_2	8.37936	-2.85712	pat1.post	0
CATATGGGTCTCTTTA-1_2	7.32068	1.18971	pat1.post	0			CATATGGGTCTCTTTA-1_2	7.32068	1.18971	pat1.post	1.63821
CATATTCAGCCATCGC-1_2	-8.41202	4.69621	pat1.post	3.21479			CATATTCAGCCATCGC-1_2	-8.41202	4.69621	pat1.post	1.29619
CATATTCAGCTGTTCA-1_2	-3.86131	11.2306	pat1.post	1.11432			CATATTCAGCTGTTCA-1_2	-3.86131	11.2306	pat1.post	1.62826
CATATTCAGGACTGGT-1_2	-4.43279	-9.72254	pat1.post	2.3411			CATATTCAGGACTGGT-1_2	-4.43279	-9.72254	pat1.post	0
CATATTCCAAACGCGA-1_2	-3.38576	-10.58	pat1.post	2.48634			CATATTCCAAACGCGA-1_2	-3.38576	-10.58	pat1.post	1.54168
CATATTCCACTTCTGC-1_2	-6.81209	5.85901	pat1.post	0			CATATTCCACTTCTGC-1_2	-6.81209	5.85901	pat1.post	0
CATATTCGTACAAGTA-1_2	7.70586	-3.36523	pat1.post	2.40957			CATATTCGTACAAGTA-1_2	7.70586	-3.36523	pat1.post	2.1514
CATCAAGCATCCCATC-1_2	-8.40576	8.50583	pat1.post	2.4705			CATCAAGCATCCCATC-1_2	-8.40576	8.50583	pat1.post	1.85851
CATCAAGTCAGGCGAA-1_2	-7.28411	3.34099	pat1.post	1.53937			CATCAAGTCAGGCGAA-1_2	-7.28411	3.34099	pat1.post	0
CATCAAGTCGGATGTT-1_2	-8.42793	-4.07657	pat1.post	1.38614			CATCAAGTCGGATGTT-1_2	-8.42793	-4.07657	pat1.post	0
CATCAGAAGGCGATAC-1_2	6.1968	-5.45182	pat1.post	2.83405			CATCAGAAGGCGATAC-1_2	6.1968	-5.45182	pat1.post	1.51704
CATCAGACACAACGTT-1_2	7.01957	1.14419	pat1.post	1.19293			CATCAGACACAACGTT-1_2	7.01957	1.14419	pat1.post	1.19293
CATCAGAGTCGCGGTT-1_2	-8.10769	-0.649279	pat1.post	2.78515			CATCAGAGTCGCGGTT-1_2	-8.10769	-0.649279	pat1.post	1.9574
CATCAGAGTTTCCACC-1_2	-7.39805	6.5157	pat1.post	1.24602			CATCAGAGTTTCCACC-1_2	-7.39805	6.5157	pat1.post	0
CATCCACAGTGTCCCG-1_2	-5.42399	4.70029	pat1.post	3.89118			CATCCACAGTGTCCCG-1_2	-5.42399	4.70029	pat1.post	3.27318
CATCCACCACTTAACG-1_2	-7.6829	4.2635	pat1.post	1.41944			CATCCACCACTTAACG-1_2	-7.6829	4.2635	pat1.post	1.41944
CATCGAAAGACTTTCG-1_2	-4.44592	8.06853	pat1.post	0			CATCGAAAGACTTTCG-1_2	-4.44592	8.06853	pat1.post	0
CATCGAAAGGCCGAAT-1_2	-5.02595	6.28155	pat1.post	0			CATCGAAAGGCCGAAT-1_2	-5.02595	6.28155	pat1.post	1.74092
CATCGAACATTACCTT-1_2	-1.87801	7.54409	pat1.post	1.96642			CATCGAACATTACCTT-1_2	-1.87801	7.54409	pat1.post	1.62859
CATCGAAGTAGAGTGC-1_2	-5.96728	8.71662	pat1.post	0			CATCGAAGTAGAGTGC-1_2	-5.96728	8.71662	pat1.post	0
CATCGGGCAATGTAAG-1_2	-7.45882	0.00593854	pat1.post	0			CATCGGGCAATGTAAG-1_2	-7.45882	0.00593854	pat1.post	0
CATCGGGCAGTAGAGC-1_2	-4.00502	-9.64853	pat1.post	1.36841			CATCGGGCAGTAGAGC-1_2	-4.00502	-9.64853	pat1.post	1.92545
CATCGGGGTTACCAGT-1_2	-8.444	-4.64377	pat1.post	1.35268			CATCGGGGTTACCAGT-1_2	-8.444	-4.64377	pat1.post	0
CATCGGGTCCAGAGGA-1_2	7.79323	0.380004	pat1.post	1.8369			CATCGGGTCCAGAGGA-1_2	7.79323	0.380004	pat1.post	1.8369
CATCGGGTCGACGGAA-1_2	-7.33086	6.27569	pat1.post	1.49252			CATCGGGTCGACGGAA-1_2	-7.33086	6.27569	pat1.post	0
CATGACAAGTGCTGCC-1_2	0.116634	-13.3208	pat1.post	1.23174			CATGACAAGTGCTGCC-1_2	0.116634	-13.3208	pat1.post	0
CATGACACAGATTGCT-1_2	-3.47335	10.9557	pat1.post	2.77635			CATGACACAGATTGCT-1_2	-3.47335	10.9557	pat1.post	2.50921
CATGACAGTCATGCCG-1_2	8.77294	2.60584	pat1.post	0			CATGACAGTCATGCCG-1_2	8.77294	2.60584	pat1.post	0
CATGACATCTTGTCAT-1_2	-8.42537	-2.30025	pat1.post	2.3902			CATGACATCTTGTCAT-1_2	-8.42537	-2.30025	pat1.post	2.3902
CATGCCTAGTTACCCA-1_2	-2.74996	6.81948	pat1.post	0			CATGCCTAGTTACCCA-1_2	-2.74996	6.81948	pat1.post	0
CATGCCTCATTATCTC-1_2	6.95063	-2.53036	pat1.post	0			CATGCCTCATTATCTC-1_2	6.95063	-2.53036	pat1.post	1.89202
CATGCCTGTAGCCTAT-1_2	-6.4599	2.59651	pat1.post	0			CATGCCTGTAGCCTAT-1_2	-6.4599	2.59651	pat1.post	0
CATGCCTGTCTTCGTC-1_2	7.40791	1.72769	pat1.post	0			CATGCCTGTCTTCGTC-1_2	7.40791	1.72769	pat1.post	0
CATGCCTGTGCCTTGG-1_2	6.59199	-0.633676	pat1.post	0			CATGCCTGTGCCTTGG-1_2	6.59199	-0.633676	pat1.post	0
CATGGCGAGACTGTAA-1_2	11.1342	2.52258	pat1.post	0			CATGGCGAGACTGTAA-1_2	11.1342	2.52258	pat1.post	0
CATGGCGAGCTGAACG-1_2	-8.04562	8.88557	pat1.post	1.86887			CATGGCGAGCTGAACG-1_2	-8.04562	8.88557	pat1.post	1.86887
CATGGCGCACCTCGTT-1_2	8.01838	-0.99384	pat1.post	1.47097			CATGGCGCACCTCGTT-1_2	8.01838	-0.99384	pat1.post	0
CATGGCGGTCAGAGGT-1_2	-3.52257	7.84045	pat1.post	1.86771			CATGGCGGTCAGAGGT-1_2	-3.52257	7.84045	pat1.post	0
CATTATCAGTGGAGAA-1_2	-5.53162	6.26359	pat1.post	1.28662			CATTATCAGTGGAGAA-1_2	-5.53162	6.26359	pat1.post	1.83115
CATTATCCACCACGTG-1_2	7.72265	-0.448881	pat1.post	2.40734			CATTATCCACCACGTG-1_2	7.72265	-0.448881	pat1.post	1.47434
CATTATCTCCGTCATC-1_2	-8.48813	-4.68768	pat1.post	0			CATTATCTCCGTCATC-1_2	-8.48813	-4.68768	pat1.post	0
CATTCGCAGAGTTGGC-1_2	-2.87921	11.4112	pat1.post	0			CATTCGCAGAGTTGGC-1_2	-2.87921	11.4112	pat1.post	0
CATTCGCAGTGGGTTG-1_2	-3.1234	-1.65223	pat1.post	0			CATTCGCAGTGGGTTG-1_2	-3.1234	-1.65223	pat1.post	0
CATTCGCAGTTCGATC-1_2	7.4434	-2.75895	pat1.post	2.05844			CATTCGCAGTTCGATC-1_2	7.4434	-2.75895	pat1.post	1.1872
CATTCGCCATGGGACA-1_2	0.457816	-7.13458	pat1.post	0			CATTCGCCATGGGACA-1_2	0.457816	-7.13458	pat1.post	0
CATTCGCGTACTCTCC-1_2	-8.27816	-0.03074	pat1.post	1.94078			CATTCGCGTACTCTCC-1_2	-8.27816	-0.03074	pat1.post	0
CATTCGCGTGCCTGCA-1_2	5.6955	-8.29322	pat1.post	2.10787			CATTCGCGTGCCTGCA-1_2	5.6955	-8.29322	pat1.post	0
CATTCGCGTTCCACAA-1_2	-3.08119	7.61037	pat1.post	1.34634			CATTCGCGTTCCACAA-1_2	-3.08119	7.61037	pat1.post	2.51554
CATTCGCTCAACACCA-1_2	-5.10242	4.76402	pat1.post	3.52184			CATTCGCTCAACACCA-1_2	-5.10242	4.76402	pat1.post	3.13104
CATTCGCTCAGTCAGT-1_2	-4.07955	8.07534	pat1.post	0			CATTCGCTCAGTCAGT-1_2	-4.07955	8.07534	pat1.post	1.5788
CATTCGCTCATCGATG-1_2	-2.74572	8.0227	pat1.post	2.95259			CATTCGCTCATCGATG-1_2	-2.74572	8.0227	pat1.post	1.53279
CCAATCCAGAAAGTGG-1_2	6.42945	-5.71066	pat1.post	2.88212			CCAATCCAGAAAGTGG-1_2	6.42945	-5.71066	pat1.post	0.987757
CCAATCCCAGGACCCT-1_2	-2.34537	6.74195	pat1.post	1.25509			CCAATCCCAGGACCCT-1_2	-2.34537	6.74195	pat1.post	1.25509
CCAATCCCATTGGCGC-1_2	-4.12888	9.93608	pat1.post	0			CCAATCCCATTGGCGC-1_2	-4.12888	9.93608	pat1.post	0
CCAATCCCATTTGCTT-1_2	6.3547	-7.47001	pat1.post	2.18313			CCAATCCCATTTGCTT-1_2	6.3547	-7.47001	pat1.post	0.945773
CCAATCCTCGATAGAA-1_2	-7.74916	-2.49662	pat1.post	0			CCAATCCTCGATAGAA-1_2	-7.74916	-2.49662	pat1.post	0
CCACCTAAGCTAAGAT-1_2	-3.85974	8.09	pat1.post	2.80432			CCACCTAAGCTAAGAT-1_2	-3.85974	8.09	pat1.post	1.58494
CCACCTACAATGAATG-1_2	7.82046	1.07676	pat1.post	2.2208			CCACCTACAATGAATG-1_2	7.82046	1.07676	pat1.post	1.86817
CCACCTACAGTCTTCC-1_2	-9.82157	4.69921	pat1.post	0			CCACCTACAGTCTTCC-1_2	-9.82157	4.69921	pat1.post	0
CCACCTAGTAAACCTC-1_2	-4.40467	11.0556	pat1.post	0			CCACCTAGTAAACCTC-1_2	-4.40467	11.0556	pat1.post	1.13654
CCACCTAGTATGAATG-1_2	-8.90583	5.37896	pat1.post	0			CCACCTAGTATGAATG-1_2	-8.90583	5.37896	pat1.post	0
CCACCTAGTCTCCCTA-1_2	-9.5113	5.06568	pat1.post	2.0749			CCACCTAGTCTCCCTA-1_2	-9.5113	5.06568	pat1.post	1.73033
CCACCTATCCCTAACC-1_2	-5.36481	6.9492	pat1.post	0			CCACCTATCCCTAACC-1_2	-5.36481	6.9492	pat1.post	1.06461
CCACCTATCGTCGTTC-1_2	-2.12902	8.74794	pat1.post	0			CCACCTATCGTCGTTC-1_2	-2.12902	8.74794	pat1.post	0
CCACCTATCTTGAGAC-1_2	7.32683	-2.87204	pat1.post	1.26504			CCACCTATCTTGAGAC-1_2	7.32683	-2.87204	pat1.post	2.15521
CCACGGACATTAGGCT-1_2	5.23923	-1.32384	pat1.post	0			CCACGGACATTAGGCT-1_2	5.23923	-1.32384	pat1.post	0
CCACGGATCTGATTCT-1_2	9.5431	2.22964	pat1.post	2.08102			CCACGGATCTGATTCT-1_2	9.5431	2.22964	pat1.post	1.73608
CCACTACAGATATACG-1_2	-1.9043	7.46752	pat1.post	0			CCACTACAGATATACG-1_2	-1.9043	7.46752	pat1.post	0
CCACTACCATCCCATC-1_2	-4.72176	6.78759	pat1.post	1.30278			CCACTACCATCCCATC-1_2	-4.72176	6.78759	pat1.post	1.30278
CCACTACGTGTTTGGT-1_2	7.7005	0.762302	pat1.post	1.72387			CCACTACGTGTTTGGT-1_2	7.7005	0.762302	pat1.post	1.72387
CCACTACTCTCGGACG-1_2	0.739023	-5.21552	pat1.post	0			CCACTACTCTCGGACG-1_2	0.739023	-5.21552	pat1.post	1.36341
CCAGCGAAGGGTTCCC-1_2	10.1922	-2.60579	pat1.post	1.77406			CCAGCGAAGGGTTCCC-1_2	10.1922	-2.60579	pat1.post	1.45001
CCAGCGACAAGCCGCT-1_2	5.76204	-8.06531	pat1.post	1.8316			CCAGCGACAAGCCGCT-1_2	5.76204	-8.06531	pat1.post	1.8316
CCAGCGACAATGGACG-1_2	-2.00898	7.16453	pat1.post	1.14014			CCAGCGACAATGGACG-1_2	-2.00898	7.16453	pat1.post	0
CCAGCGACATGTCCTC-1_2	8.05653	-4.40756	pat1.post	1.90716			CCAGCGACATGTCCTC-1_2	8.05653	-4.40756	pat1.post	1.0686
CCAGCGATCGCATGGC-1_2	8.07635	-0.752247	pat1.post	1.84808			CCAGCGATCGCATGGC-1_2	8.07635	-0.752247	pat1.post	2.83573
CCATGTCAGACACTAA-1_2	-3.36817	-10.1354	pat1.post	1.75521			CCATGTCAGACACTAA-1_2	-3.36817	-10.1354	pat1.post	0
CCATGTCAGCTGTTCA-1_2	10.4478	2.22949	pat1.post	0			CCATGTCAGCTGTTCA-1_2	10.4478	2.22949	pat1.post	1.82808
CCATGTCAGGTGTGGT-1_2	7.73237	1.45118	pat1.post	1.63057			CCATGTCAGGTGTGGT-1_2	7.73237	1.45118	pat1.post	1.63057
CCATGTCAGTGAAGTT-1_2	-3.6415	8.95435	pat1.post	0			CCATGTCAGTGAAGTT-1_2	-3.6415	8.95435	pat1.post	0
CCATGTCCAGCTGCAC-1_2	-7.85097	-0.604694	pat1.post	1.69134			CCATGTCCAGCTGCAC-1_2	-7.85097	-0.604694	pat1.post	0
CCATTCGAGCTACCGC-1_2	7.86891	-2.31098	pat1.post	3.35616			CCATTCGAGCTACCGC-1_2	7.86891	-2.31098	pat1.post	2.18698
CCATTCGCACTTAACG-1_2	-2.0505	8.34022	pat1.post	0			CCATTCGCACTTAACG-1_2	-2.0505	8.34022	pat1.post	0
CCATTCGCAGCTGTAT-1_2	-8.6215	-4.33732	pat1.post	1.99542			CCATTCGCAGCTGTAT-1_2	-8.6215	-4.33732	pat1.post	0
CCATTCGCAGTTCATG-1_2	-3.91956	11.1513	pat1.post	0			CCATTCGCAGTTCATG-1_2	-3.91956	11.1513	pat1.post	0
CCATTCGGTTGATTCG-1_2	6.84909	-8.31037	pat1.post	2.09693			CCATTCGGTTGATTCG-1_2	6.84909	-8.31037	pat1.post	1.21799
CCCAATCAGCCCAGCT-1_2	9.22129	1.13207	pat1.post	1.8409			CCCAATCAGCCCAGCT-1_2	9.22129	1.13207	pat1.post	2.45139
CCCAATCCATATACCG-1_2	8.05444	-2.18679	pat1.post	2.52021			CCCAATCCATATACCG-1_2	8.05444	-2.18679	pat1.post	1.18974
CCCAATCGTACCAGTT-1_2	-3.42825	9.48892	pat1.post	1.39544			CCCAATCGTACCAGTT-1_2	-3.42825	9.48892	pat1.post	0
CCCAATCGTCCCTTGT-1_2	-2.48644	6.84286	pat1.post	0			CCCAATCGTCCCTTGT-1_2	-2.48644	6.84286	pat1.post	0
CCCAATCTCAACGGCC-1_2	-2.37681	8.76425	pat1.post	0			CCCAATCTCAACGGCC-1_2	-2.37681	8.76425	pat1.post	0
CCCAATCTCTAACTTC-1_2	-3.20798	6.65847	pat1.post	0			CCCAATCTCTAACTTC-1_2	-3.20798	6.65847	pat1.post	1.40349
CCCAATCTCTGTACGA-1_2	-3.75593	8.24835	pat1.post	2.65313			CCCAATCTCTGTACGA-1_2	-3.75593	8.24835	pat1.post	0
CCCTCCTAGTAACCCT-1_2	-9.09026	-3.98865	pat1.post	1.9759			CCCTCCTAGTAACCCT-1_2	-9.09026	-3.98865	pat1.post	0
CCCTCCTCAGGCAGTA-1_2	8.25957	2.33376	pat1.post	0			CCCTCCTCAGGCAGTA-1_2	8.25957	2.33376	pat1.post	2.23099
CCCTCCTGTGATGCCC-1_2	6.43111	1.21025	pat1.post	2.61122			CCCTCCTGTGATGCCC-1_2	6.43111	1.21025	pat1.post	0
CCCTCCTTCCCTCAGT-1_2	-7.76433	-1.88845	pat1.post	1.28757			CCCTCCTTCCCTCAGT-1_2	-7.76433	-1.88845	pat1.post	0
CCCTCCTTCGAGCCCA-1_2	-7.22727	2.29423	pat1.post	1.21665			CCCTCCTTCGAGCCCA-1_2	-7.22727	2.29423	pat1.post	0
CCCTCCTTCGGTGTCG-1_2	6.91188	1.32112	pat1.post	2.57311			CCCTCCTTCGGTGTCG-1_2	6.91188	1.32112	pat1.post	0
CCGGGATCACATGGGA-1_2	-4.02926	7.90268	pat1.post	0			CCGGGATCACATGGGA-1_2	-4.02926	7.90268	pat1.post	1.62106
CCGGGATGTGTCCTCT-1_2	-3.38605	7.70797	pat1.post	0			CCGGGATGTGTCCTCT-1_2	-3.38605	7.70797	pat1.post	2.20437
CCGGGATTCGTCGTTC-1_2	-7.77246	4.33267	pat1.post	1.45768			CCGGGATTCGTCGTTC-1_2	-7.77246	4.33267	pat1.post	1.45768
CCGGTAGAGAAGGGTA-1_2	-4.83228	-9.26161	pat1.post	0			CCGGTAGAGAAGGGTA-1_2	-4.83228	-9.26161	pat1.post	1.72576
CCGGTAGAGACTTTCG-1_2	-2.11454	7.54547	pat1.post	0			CCGGTAGAGACTTTCG-1_2	-2.11454	7.54547	pat1.post	0
CCGGTAGAGTCATCCA-1_2	-4.67807	6.61025	pat1.post	0			CCGGTAGAGTCATCCA-1_2	-4.67807	6.61025	pat1.post	1.33799
CCGGTAGCAATAGCAA-1_2	-7.78267	5.51662	pat1.post	0			CCGGTAGCAATAGCAA-1_2	-7.78267	5.51662	pat1.post	1.65187
CCGGTAGCACACCGAC-1_2	-1.95249	-13.0066	pat1.post	1.37899			CCGGTAGCACACCGAC-1_2	-1.95249	-13.0066	pat1.post	2.29381
CCGGTAGCACATTTCT-1_2	-9.64779	5.02489	pat1.post	0			CCGGTAGCACATTTCT-1_2	-9.64779	5.02489	pat1.post	0
CCGGTAGCACCACCAG-1_2	-9.80201	-3.04691	pat1.post	0			CCGGTAGCACCACCAG-1_2	-9.80201	-3.04691	pat1.post	0
CCGGTAGCACGGCGTT-1_2	-2.93393	11.3977	pat1.post	1.21984			CCGGTAGCACGGCGTT-1_2	-2.93393	11.3977	pat1.post	2.09923
CCGGTAGCAGTATGCT-1_2	6.23158	-9.2909	pat1.post	2.13468			CCGGTAGCAGTATGCT-1_2	6.23158	-9.2909	pat1.post	1.05207
CCGGTAGGTACAAGTA-1_2	-7.79967	5.12953	pat1.post	0			CCGGTAGGTACAAGTA-1_2	-7.79967	5.12953	pat1.post	0
CCGGTAGGTCCTAGCG-1_2	0.533572	-4.65088	pat1.post	1.90375			CCGGTAGGTCCTAGCG-1_2	0.533572	-4.65088	pat1.post	2.51947
CCGGTAGGTTGTCTTT-1_2	-3.72558	-10.6582	pat1.post	0			CCGGTAGGTTGTCTTT-1_2	-3.72558	-10.6582	pat1.post	1.69026
CCGTACTAGCAGCCTC-1_2	-4.08139	-8.99611	pat1.post	0			CCGTACTAGCAGCCTC-1_2	-4.08139	-8.99611	pat1.post	1.69933
CCGTACTAGCGTTTAC-1_2	0.0298419	-5.68439	pat1.post	1.42709			CCGTACTAGCGTTTAC-1_2	0.0298419	-5.68439	pat1.post	1.42709
CCGTACTAGTACATGA-1_2	8.70708	-2.48099	pat1.post	1.725			CCGTACTAGTACATGA-1_2	8.70708	-2.48099	pat1.post	1.19582
CCGTACTGTGTCTGAT-1_2	6.74469	-9.12667	pat1.post	1.50181			CCGTACTGTGTCTGAT-1_2	6.74469	-9.12667	pat1.post	0
CCGTACTTCAGCGATT-1_2	-0.667222	-13.2128	pat1.post	0			CCGTACTTCAGCGATT-1_2	-0.667222	-13.2128	pat1.post	0
CCGTGGAAGCGATTCT-1_2	0.585634	-13.536	pat1.post	0			CCGTGGAAGCGATTCT-1_2	0.585634	-13.536	pat1.post	0
CCGTGGACAATCGAAA-1_2	-6.99306	-1.58948	pat1.post	0			CCGTGGACAATCGAAA-1_2	-6.99306	-1.58948	pat1.post	0
CCGTGGACAATGACCT-1_2	-6.0397	2.54096	pat1.post	0			CCGTGGACAATGACCT-1_2	-6.0397	2.54096	pat1.post	0
CCGTGGACACGAAACG-1_2	9.80154	2.56908	pat1.post	2.15499			CCGTGGACACGAAACG-1_2	9.80154	2.56908	pat1.post	1.5715
CCGTGGACAGGCAGTA-1_2	-3.61095	-11.6562	pat1.post	1.37943			CCGTGGACAGGCAGTA-1_2	-3.61095	-11.6562	pat1.post	2.29435
CCGTGGACATAGTAAG-1_2	-3.8628	7.45086	pat1.post	0			CCGTGGACATAGTAAG-1_2	-3.8628	7.45086	pat1.post	0
CCGTGGAGTATGCTTG-1_2	9.69642	-0.651694	pat1.post	2.60675			CCGTGGAGTATGCTTG-1_2	9.69642	-0.651694	pat1.post	1.64577
CCGTGGATCCTAGTGA-1_2	-3.51089	11.7578	pat1.post	0			CCGTGGATCCTAGTGA-1_2	-3.51089	11.7578	pat1.post	2.33574
CCGTGGATCGCACTCT-1_2	-2.97109	8.47728	pat1.post	1.38055			CCGTGGATCGCACTCT-1_2	-2.97109	8.47728	pat1.post	0
CCGTTCAAGCACCGCT-1_2	11.0409	2.52385	pat1.post	0			CCGTTCAAGCACCGCT-1_2	11.0409	2.52385	pat1.post	2.11777
CCGTTCACATTGGGCC-1_2	-8.06191	0.0175217	pat1.post	1.67001			CCGTTCACATTGGGCC-1_2	-8.06191	0.0175217	pat1.post	1.67001
CCGTTCAGTCTGCAAT-1_2	-4.21066	-8.93223	pat1.post	0			CCGTTCAGTCTGCAAT-1_2	-4.21066	-8.93223	pat1.post	0
CCGTTCATCTCTTGAT-1_2	-2.2935	6.85618	pat1.post	0			CCGTTCATCTCTTGAT-1_2	-2.2935	6.85618	pat1.post	0
CCTAAAGAGGGTTCCC-1_2	-1.25834	-2.28127	pat1.post	2.26798			CCTAAAGAGGGTTCCC-1_2	-1.25834	-2.28127	pat1.post	3.44392
CCTAAAGCACATGTGT-1_2	-4.64979	-8.50949	pat1.post	0			CCTAAAGCACATGTGT-1_2	-4.64979	-8.50949	pat1.post	1.26122
CCTAAAGCACGTTGGC-1_2	-9.35754	4.94473	pat1.post	0			CCTAAAGCACGTTGGC-1_2	-9.35754	4.94473	pat1.post	1.19022
CCTAAAGCAGACAGGT-1_2	-6.98602	-0.670841	pat1.post	1.22865			CCTAAAGCAGACAGGT-1_2	-6.98602	-0.670841	pat1.post	1.22865
CCTAAAGCAGATGAGC-1_2	-6.78696	1.91398	pat1.post	1.46736			CCTAAAGCAGATGAGC-1_2	-6.78696	1.91398	pat1.post	2.03804
CCTAAAGCAGGGCATA-1_2	8.30621	-3.23218	pat1.post	2.40543			CCTAAAGCAGGGCATA-1_2	8.30621	-3.23218	pat1.post	0
CCTAAAGGTAGAGCTG-1_2	-7.34337	0.868183	pat1.post	1.67988			CCTAAAGGTAGAGCTG-1_2	-7.34337	0.868183	pat1.post	1.67988
CCTAAAGGTTATCACG-1_2	0.373455	-6.7574	pat1.post	1.49627			CCTAAAGGTTATCACG-1_2	0.373455	-6.7574	pat1.post	2.07065
CCTAAAGTCACATACG-1_2	-7.57823	-0.628345	pat1.post	1.68077			CCTAAAGTCACATACG-1_2	-7.57823	-0.628345	pat1.post	0
CCTAAAGTCATCGGAT-1_2	11.245	2.50995	pat1.post	1.29542			CCTAAAGTCATCGGAT-1_2	11.245	2.50995	pat1.post	0
CCTAAAGTCCACGAAT-1_2	-8.91321	-1.34123	pat1.post	1.50086			CCTAAAGTCCACGAAT-1_2	-8.91321	-1.34123	pat1.post	0
CCTACACAGTCCAGGA-1_2	9.86927	0.0698885	pat1.post	1.96554			CCTACACAGTCCAGGA-1_2	9.86927	0.0698885	pat1.post	0
CCTACACCAAACTGCT-1_2	-6.01506	6.17269	pat1.post	1.7682			CCTACACCAAACTGCT-1_2	-6.01506	6.17269	pat1.post	1.2326
CCTACACCAAGCGAGT-1_2	-3.63777	8.32265	pat1.post	2.50197			CCTACACCAAGCGAGT-1_2	-3.63777	8.32265	pat1.post	1.55509
CCTACACCAATCTACG-1_2	10.8872	-1.30322	pat1.post	0.975548			CCTACACCAATCTACG-1_2	10.8872	-1.30322	pat1.post	0
CCTACACCACCGAATT-1_2	5.50031	-7.03597	pat1.post	1.76981			CCTACACCACCGAATT-1_2	5.50031	-7.03597	pat1.post	2.11681
CCTACACCAGCTCGCA-1_2	-5.02282	7.0059	pat1.post	1.54748			CCTACACCAGCTCGCA-1_2	-5.02282	7.0059	pat1.post	0
CCTACACGTCACCCAG-1_2	-3.31987	8.87106	pat1.post	2.99585			CCTACACGTCACCCAG-1_2	-3.31987	8.87106	pat1.post	0
CCTACACTCAACGGGA-1_2	-3.3741	11.7922	pat1.post	1.67036			CCTACACTCAACGGGA-1_2	-3.3741	11.7922	pat1.post	0
CCTACCAAGACCTTTG-1_2	-2.35635	8.46502	pat1.post	1.72425			CCTACCAAGACCTTTG-1_2	-2.35635	8.46502	pat1.post	1.19518
CCTACCAAGGTTCCTA-1_2	-7.30455	6.24199	pat1.post	2.57116			CCTACCAAGGTTCCTA-1_2	-7.30455	6.24199	pat1.post	1.95168
CCTACCAAGTTAGGTA-1_2	-8.2399	-3.30618	pat1.post	0			CCTACCAAGTTAGGTA-1_2	-8.2399	-3.30618	pat1.post	0
CCTACCACACTAGTAC-1_2	-3.30138	11.5001	pat1.post	0			CCTACCACACTAGTAC-1_2	-3.30138	11.5001	pat1.post	1.98388
CCTACCAGTACCAGTT-1_2	-6.34478	2.84562	pat1.post	2.22202			CCTACCAGTACCAGTT-1_2	-6.34478	2.84562	pat1.post	2.22202
CCTACCAGTGGAAAGA-1_2	-6.73856	6.49435	pat1.post	0			CCTACCAGTGGAAAGA-1_2	-6.73856	6.49435	pat1.post	1.06163
CCTACCATCCAGAAGG-1_2	-2.70789	7.6042	pat1.post	1.93502			CCTACCATCCAGAAGG-1_2	-2.70789	7.6042	pat1.post	0
CCTAGCTAGTCATCCA-1_2	-4.31704	11.1663	pat1.post	2.32881			CCTAGCTAGTCATCCA-1_2	-4.31704	11.1663	pat1.post	0
CCTAGCTCAATCCAAC-1_2	-7.64149	4.49992	pat1.post	1.20622			CCTAGCTCAATCCAAC-1_2	-7.64149	4.49992	pat1.post	1.73724
CCTAGCTCAGCATGAG-1_2	11.6586	0.97311	pat1.post	2.94563			CCTAGCTCAGCATGAG-1_2	11.6586	0.97311	pat1.post	2.16608
CCTAGCTCATCTCCCA-1_2	9.24499	-1.19052	pat1.post	1.38795			CCTAGCTCATCTCCCA-1_2	9.24499	-1.19052	pat1.post	1.38795
CCTATTAAGACCGGAT-1_2	-4.06448	7.21988	pat1.post	0			CCTATTAAGACCGGAT-1_2	-4.06448	7.21988	pat1.post	0
CCTATTAGTCGATTGT-1_2	6.42763	-2.53235	pat1.post	1.86956			CCTATTAGTCGATTGT-1_2	6.42763	-2.53235	pat1.post	0
CCTATTATCAGTGCAT-1_2	-8.40524	8.18215	pat1.post	0			CCTATTATCAGTGCAT-1_2	-8.40524	8.18215	pat1.post	0
CCTATTATCCATGAGT-1_2	-5.46435	6.40578	pat1.post	1.25437			CCTATTATCCATGAGT-1_2	-5.46435	6.40578	pat1.post	1.25437
CCTCAGTAGAATGTGT-1_2	-3.54935	11.0855	pat1.post	0			CCTCAGTAGAATGTGT-1_2	-3.54935	11.0855	pat1.post	0
CCTCAGTAGAGCTTCT-1_2	-2.32355	7.34282	pat1.post	0			CCTCAGTAGAGCTTCT-1_2	-2.32355	7.34282	pat1.post	2.00037
CCTCAGTAGTGCGTGA-1_2	7.87271	-3.84671	pat1.post	0			CCTCAGTAGTGCGTGA-1_2	7.87271	-3.84671	pat1.post	2.04066
CCTCAGTCACCATGTA-1_2	-7.21749	-0.159981	pat1.post	0			CCTCAGTCACCATGTA-1_2	-7.21749	-0.159981	pat1.post	1.65649
CCTCAGTCAGATGGGT-1_2	-7.68957	-3.20765	pat1.post	0			CCTCAGTCAGATGGGT-1_2	-7.68957	-3.20765	pat1.post	1.58494
CCTCAGTGTAGTAGTA-1_2	6.45698	-0.635855	pat1.post	2.0337			CCTCAGTGTAGTAGTA-1_2	6.45698	-0.635855	pat1.post	1.46352
CCTCAGTGTCACCTAA-1_2	5.93449	-7.08471	pat1.post	2.37742			CCTCAGTGTCACCTAA-1_2	5.93449	-7.08471	pat1.post	1.59144
CCTCAGTGTGCTTCTC-1_2	5.7585	-7.289	pat1.post	1.9335			CCTCAGTGTGCTTCTC-1_2	5.7585	-7.289	pat1.post	0
CCTCAGTGTTTCCACC-1_2	-8.47969	5.63558	pat1.post	1.17872			CCTCAGTGTTTCCACC-1_2	-8.47969	5.63558	pat1.post	1.17872
CCTCTGACATATGGTC-1_2	5.96328	-4.63965	pat1.post	0			CCTCTGACATATGGTC-1_2	5.96328	-4.63965	pat1.post	1.06448
CCTCTGAGTAAGTAGT-1_2	6.24391	-4.66257	pat1.post	3.43581			CCTCTGAGTAAGTAGT-1_2	6.24391	-4.66257	pat1.post	1.51206
CCTCTGATCACGAAGG-1_2	-7.32603	5.86697	pat1.post	1.83182			CCTCTGATCACGAAGG-1_2	-7.32603	5.86697	pat1.post	1.83182
CCTCTGATCCGAATGT-1_2	-7.18574	5.84081	pat1.post	0			CCTCTGATCCGAATGT-1_2	-7.18574	5.84081	pat1.post	2.16962
CCTTACGAGCCACGTC-1_2	0.256839	-5.87659	pat1.post	2.54842			CCTTACGAGCCACGTC-1_2	0.256839	-5.87659	pat1.post	0
CCTTACGCACTGTCGG-1_2	-3.33749	8.14111	pat1.post	0			CCTTACGCACTGTCGG-1_2	-3.33749	8.14111	pat1.post	0
CCTTACGCAGTGGAGT-1_2	-4.31762	-9.13845	pat1.post	1.96054			CCTTACGCAGTGGAGT-1_2	-4.31762	-9.13845	pat1.post	1.3991
CCTTACGCATAGGATA-1_2	-7.53971	9.25129	pat1.post	1.25563			CCTTACGCATAGGATA-1_2	-7.53971	9.25129	pat1.post	1.25563
CCTTACGCATGCTAGT-1_2	10.3077	-1.69994	pat1.post	0			CCTTACGCATGCTAGT-1_2	10.3077	-1.69994	pat1.post	0
CCTTACGCATTGGTAC-1_2	-2.97525	11.3995	pat1.post	0			CCTTACGCATTGGTAC-1_2	-2.97525	11.3995	pat1.post	1.26086
CCTTACGGTTGGACCC-1_2	-7.58051	5.55883	pat1.post	2.65826			CCTTACGGTTGGACCC-1_2	-7.58051	5.55883	pat1.post	0
CCTTACGTCATGGTCA-1_2	-7.12701	0.400763	pat1.post	1.20051			CCTTACGTCATGGTCA-1_2	-7.12701	0.400763	pat1.post	1.20051
CCTTACGTCCCTCTTT-1_2	8.395	1.13902	pat1.post	1.89794			CCTTACGTCCCTCTTT-1_2	8.395	1.13902	pat1.post	1.34445
CCTTCCCAGAGAACAG-1_2	-7.65505	4.34215	pat1.post	1.32324			CCTTCCCAGAGAACAG-1_2	-7.65505	4.34215	pat1.post	1.87352
CCTTCCCAGGTGCTTT-1_2	-4.54701	-8.96967	pat1.post	0			CCTTCCCAGGTGCTTT-1_2	-4.54701	-8.96967	pat1.post	0
CCTTCCCGTGTCGCTG-1_2	7.59274	-5.32984	pat1.post	1.80522			CCTTCCCGTGTCGCTG-1_2	7.59274	-5.32984	pat1.post	2.78772
CCTTCCCTCTCGTATT-1_2	0.246415	-5.31458	pat1.post	0			CCTTCCCTCTCGTATT-1_2	0.246415	-5.31458	pat1.post	1.24832
CCTTCGAAGAGTAATC-1_2	-6.15774	6.31585	pat1.post	1.65051			CCTTCGAAGAGTAATC-1_2	-6.15774	6.31585	pat1.post	1.13296
CCTTCGACAAACAACA-1_2	-2.07765	7.3086	pat1.post	2.63452			CCTTCGACAAACAACA-1_2	-2.07765	7.3086	pat1.post	0
CCTTCGACAGCTGTTA-1_2	-8.20277	7.33757	pat1.post	0			CCTTCGACAGCTGTTA-1_2	-8.20277	7.33757	pat1.post	1.62465
CCTTCGACATTACGAC-1_2	-0.0108725	-5.72802	pat1.post	1.26086			CCTTCGACATTACGAC-1_2	-0.0108725	-5.72802	pat1.post	0
CCTTCGACATTAGGCT-1_2	-3.62119	-10.9175	pat1.post	0			CCTTCGACATTAGGCT-1_2	-3.62119	-10.9175	pat1.post	2.37547
CCTTCGAGTACACCGC-1_2	-4.17548	9.97999	pat1.post	0			CCTTCGAGTACACCGC-1_2	-4.17548	9.97999	pat1.post	0
CCTTCGAGTGCTTCTC-1_2	-2.04359	8.50589	pat1.post	1.62498			CCTTCGAGTGCTTCTC-1_2	-2.04359	8.50589	pat1.post	1.62498
CCTTTCTGTGATGTCT-1_2	-6.8901	-0.530428	pat1.post	1.36841			CCTTTCTGTGATGTCT-1_2	-6.8901	-0.530428	pat1.post	0
CCTTTCTTCAGCGATT-1_2	-8.07804	5.09526	pat1.post	1.70723			CCTTTCTTCAGCGATT-1_2	-8.07804	5.09526	pat1.post	0
CCTTTCTTCCACTCCA-1_2	-9.466	-3.84146	pat1.post	2.62973			CCTTTCTTCCACTCCA-1_2	-9.466	-3.84146	pat1.post	1.14581
CCTTTCTTCGGCCGAT-1_2	9.19525	-2.67025	pat1.post	1.14948			CCTTTCTTCGGCCGAT-1_2	9.19525	-2.67025	pat1.post	1.67018
CGAACATCATACCATG-1_2	8.30742	2.24146	pat1.post	2.42187			CGAACATCATACCATG-1_2	8.30742	2.24146	pat1.post	0
CGAACATCATGTAAGA-1_2	-7.22991	-1.13312	pat1.post	0			CGAACATCATGTAAGA-1_2	-7.22991	-1.13312	pat1.post	2.18663
CGAACATGTCCCTTGT-1_2	-8.96902	-1.02336	pat1.post	0			CGAACATGTCCCTTGT-1_2	-8.96902	-1.02336	pat1.post	0
CGAACATGTTCAGTAC-1_2	11.6467	1.64016	pat1.post	1.96146			CGAACATGTTCAGTAC-1_2	11.6467	1.64016	pat1.post	1.39991
CGAATGTAGGTGTGGT-1_2	-6.86246	2.57767	pat1.post	0			CGAATGTAGGTGTGGT-1_2	-6.86246	2.57767	pat1.post	0
CGAATGTAGTGAAGTT-1_2	8.8766	3.16463	pat1.post	1.65683			CGAATGTAGTGAAGTT-1_2	8.8766	3.16463	pat1.post	1.65683
CGAATGTCAAGCCTAT-1_2	-7.7025	4.95306	pat1.post	0			CGAATGTCAAGCCTAT-1_2	-7.7025	4.95306	pat1.post	0
CGAATGTGTAGCGTGA-1_2	-3.44237	11.1126	pat1.post	0			CGAATGTGTAGCGTGA-1_2	-3.44237	11.1126	pat1.post	0
CGAATGTGTCGGCTCA-1_2	-3.94693	-9.0922	pat1.post	2.33658			CGAATGTGTCGGCTCA-1_2	-3.94693	-9.0922	pat1.post	2.98019
CGAATGTGTCTCCACT-1_2	-2.17127	7.682	pat1.post	0			CGAATGTGTCTCCACT-1_2	-2.17127	7.682	pat1.post	0
CGAATGTGTGAAATCA-1_2	-8.15427	9.3176	pat1.post	1.84493			CGAATGTGTGAAATCA-1_2	-8.15427	9.3176	pat1.post	0
CGACCTTCAAGCGAGT-1_2	-4.5458	10.6626	pat1.post	1.78265			CGACCTTCAAGCGAGT-1_2	-4.5458	10.6626	pat1.post	0
CGACCTTCATGAACCT-1_2	10.9966	-0.820107	pat1.post	1.78238			CGACCTTCATGAACCT-1_2	10.9966	-0.820107	pat1.post	0
CGACCTTTCACGCGGT-1_2	-2.42416	7.20568	pat1.post	0			CGACCTTTCACGCGGT-1_2	-2.42416	7.20568	pat1.post	0
CGACCTTTCCCTAACC-1_2	-9.3765	-3.37967	pat1.post	2.12456			CGACCTTTCCCTAACC-1_2	-9.3765	-3.37967	pat1.post	1.54428
CGACCTTTCTGACCTC-1_2	7.95294	1.74547	pat1.post	2.73902			CGACCTTTCTGACCTC-1_2	7.95294	1.74547	pat1.post	1.76197
CGACTTCAGACATAAC-1_2	-3.0366	7.01429	pat1.post	0			CGACTTCAGACATAAC-1_2	-3.0366	7.01429	pat1.post	0
CGACTTCAGCTCCTTC-1_2	7.81364	0.913669	pat1.post	1.33965			CGACTTCAGCTCCTTC-1_2	7.81364	0.913669	pat1.post	1.33965
CGACTTCTCATGCTCC-1_2	-6.46346	1.79518	pat1.post	0			CGACTTCTCATGCTCC-1_2	-6.46346	1.79518	pat1.post	0
CGAGAAGAGAGCCTAG-1_2	-9.43496	5.04144	pat1.post	2.2326			CGAGAAGAGAGCCTAG-1_2	-9.43496	5.04144	pat1.post	1.87937
CGAGAAGAGCTAAACA-1_2	6.86025	1.55995	pat1.post	2.60269			CGAGAAGAGCTAAACA-1_2	6.86025	1.55995	pat1.post	2.60269
CGAGAAGCAGCTCGAC-1_2	9.6147	-2.24748	pat1.post	2.97975			CGAGAAGCAGCTCGAC-1_2	9.6147	-2.24748	pat1.post	1.73532
CGAGCACGTTCGTTGA-1_2	10.8917	-0.166927	pat1.post	0			CGAGCACGTTCGTTGA-1_2	10.8917	-0.166927	pat1.post	0
CGAGCACTCCAAAGTC-1_2	-2.04733	7.5696	pat1.post	0			CGAGCACTCCAAAGTC-1_2	-2.04733	7.5696	pat1.post	0
CGAGCACTCCACGCAG-1_2	4.49651	-2.10359	pat1.post	0			CGAGCACTCCACGCAG-1_2	4.49651	-2.10359	pat1.post	1.188
CGAGCACTCCTGTAGA-1_2	10.0134	-1.2672	pat1.post	1.32466			CGAGCACTCCTGTAGA-1_2	10.0134	-1.2672	pat1.post	1.32466
CGAGCCAGTCGGCATC-1_2	-3.85953	7.61163	pat1.post	2.14183			CGAGCCAGTCGGCATC-1_2	-3.85953	7.61163	pat1.post	1.25419
CGAGCCAGTGCAGGTA-1_2	-8.07928	-2.08641	pat1.post	2.59654			CGAGCCAGTGCAGGTA-1_2	-8.07928	-2.08641	pat1.post	1.63687
CGAGCCATCGAACTGT-1_2	-2.70338	8.30385	pat1.post	3.0641			CGAGCCATCGAACTGT-1_2	-2.70338	8.30385	pat1.post	1.48218
CGATCGGCAATAGAGT-1_2	-4.38233	11.059	pat1.post	0			CGATCGGCAATAGAGT-1_2	-4.38233	11.059	pat1.post	0
CGATCGGCAGGTTTCA-1_2	7.03731	0.0219354	pat1.post	1.7993			CGATCGGCAGGTTTCA-1_2	7.03731	0.0219354	pat1.post	0
CGATCGGCATGGAATA-1_2	-8.6355	-3.44866	pat1.post	0			CGATCGGCATGGAATA-1_2	-8.6355	-3.44866	pat1.post	1.54515
CGATCGGGTTCCTCCA-1_2	6.38996	-9.35743	pat1.post	1.57864			CGATCGGGTTCCTCCA-1_2	6.38996	-9.35743	pat1.post	1.07302
CGATCGGTCGCCCTTA-1_2	-3.37021	8.08715	pat1.post	0			CGATCGGTCGCCCTTA-1_2	-3.37021	8.08715	pat1.post	0
CGATGGCCAATGGATA-1_2	-1.95019	-13.2182	pat1.post	2.14538			CGATGGCCAATGGATA-1_2	-1.95019	-13.2182	pat1.post	0
CGATGGCGTCTCCCTA-1_2	-9.50163	-2.46072	pat1.post	0			CGATGGCGTCTCCCTA-1_2	-9.50163	-2.46072	pat1.post	1.68451
CGATGTATCAAACCAC-1_2	-2.38249	7.15521	pat1.post	0			CGATGTATCAAACCAC-1_2	-2.38249	7.15521	pat1.post	0
CGATGTATCAACTCTT-1_2	-2.68188	8.46278	pat1.post	0			CGATGTATCAACTCTT-1_2	-2.68188	8.46278	pat1.post	1.38772
CGATGTATCACATAGC-1_2	-7.16978	-0.873174	pat1.post	1.89698			CGATGTATCACATAGC-1_2	-7.16978	-0.873174	pat1.post	1.34361
CGATGTATCCTGCCAT-1_2	-8.20679	9.24733	pat1.post	0			CGATGTATCCTGCCAT-1_2	-8.20679	9.24733	pat1.post	1.34298
CGATGTATCGTACGGC-1_2	-8.41372	5.2409	pat1.post	1.28891			CGATGTATCGTACGGC-1_2	-8.41372	5.2409	pat1.post	0
CGATGTATCTTAGAGC-1_2	-5.92527	6.84682	pat1.post	0			CGATGTATCTTAGAGC-1_2	-5.92527	6.84682	pat1.post	1.51565
CGATTGAAGAAGATTC-1_2	10.1806	2.49241	pat1.post	0			CGATTGAAGAAGATTC-1_2	10.1806	2.49241	pat1.post	1.55391
CGATTGAAGCGTTCCG-1_2	7.86221	-3.68896	pat1.post	2.15701			CGATTGAAGCGTTCCG-1_2	7.86221	-3.68896	pat1.post	2.15701
CGATTGATCAAAGTAG-1_2	10.9043	1.83289	pat1.post	2.04524			CGATTGATCAAAGTAG-1_2	10.9043	1.83289	pat1.post	1.1767
CGATTGATCGTAGGTT-1_2	10.5628	-2.0306	pat1.post	1.58401			CGATTGATCGTAGGTT-1_2	10.5628	-2.0306	pat1.post	1.58401
CGCCAAGAGATGCCTT-1_2	6.46301	-4.26934	pat1.post	2.51424			CGCCAAGAGATGCCTT-1_2	6.46301	-4.26934	pat1.post	2.25317
CGCCAAGAGGCCATAG-1_2	-9.89977	4.57177	pat1.post	3.02837			CGCCAAGAGGCCATAG-1_2	-9.89977	4.57177	pat1.post	1.1584
CGCCAAGCAAGCCGCT-1_2	9.07162	0.907094	pat1.post	3.15634			CGCCAAGCAAGCCGCT-1_2	9.07162	0.907094	pat1.post	0
CGCCAAGCAGCTCGCA-1_2	-3.3038	8.05731	pat1.post	0			CGCCAAGCAGCTCGCA-1_2	-3.3038	8.05731	pat1.post	0
CGCCAAGTCCGGGTGT-1_2	10.4974	2.72028	pat1.post	1.47694			CGCCAAGTCCGGGTGT-1_2	10.4974	2.72028	pat1.post	1.47694
CGCGGTACACAGGTTT-1_2	-6.657	6.09733	pat1.post	2.28942			CGCGGTACACAGGTTT-1_2	-6.657	6.09733	pat1.post	2.66052
CGCGGTACAGGGAGAG-1_2	-6.44471	5.96851	pat1.post	1.83513			CGCGGTACAGGGAGAG-1_2	-6.44471	5.96851	pat1.post	1.83513
CGCGGTAGTAGGCATG-1_2	7.50803	1.63061	pat1.post	2.44784			CGCGGTAGTAGGCATG-1_2	7.50803	1.63061	pat1.post	0
CGCGGTAGTGTGCCTG-1_2	9.34119	-3.5095	pat1.post	3.14228			CGCGGTAGTGTGCCTG-1_2	9.34119	-3.5095	pat1.post	1.04605
CGCGGTAGTTCATGGT-1_2	-2.5106	7.52839	pat1.post	0			CGCGGTAGTTCATGGT-1_2	-2.5106	7.52839	pat1.post	1.89521
CGCGTTTAGTAACCCT-1_2	-4.00891	10.0022	pat1.post	0			CGCGTTTAGTAACCCT-1_2	-4.00891	10.0022	pat1.post	0
CGCGTTTCAGGCGATA-1_2	-8.10169	-2.86714	pat1.post	2.39668			CGCGTTTCAGGCGATA-1_2	-8.10169	-2.86714	pat1.post	0
CGCGTTTGTAGAGGAA-1_2	0.405015	-5.38943	pat1.post	0			CGCGTTTGTAGAGGAA-1_2	0.405015	-5.38943	pat1.post	1.26195
CGCGTTTGTTCGAATC-1_2	9.94475	-2.53866	pat1.post	1.98208			CGCGTTTGTTCGAATC-1_2	9.94475	-2.53866	pat1.post	1.98208
CGCTATCAGACAAAGG-1_2	7.95355	-2.51019	pat1.post	1.72047			CGCTATCAGACAAAGG-1_2	7.95355	-2.51019	pat1.post	2.31987
CGCTATCAGACAGGCT-1_2	-4.58999	6.12247	pat1.post	3.07134			CGCTATCAGACAGGCT-1_2	-4.58999	6.12247	pat1.post	2.42351
CGCTATCAGGCTCATT-1_2	7.50437	1.27042	pat1.post	1.59191			CGCTATCAGGCTCATT-1_2	7.50437	1.27042	pat1.post	1.59191
CGCTATCCATGCCACG-1_2	-9.69245	4.90771	pat1.post	1.77814			CGCTATCCATGCCACG-1_2	-9.69245	4.90771	pat1.post	0
CGCTATCTCGGAGGTA-1_2	-2.9905	7.34827	pat1.post	1.35439			CGCTATCTCGGAGGTA-1_2	-2.9905	7.34827	pat1.post	1.35439
CGCTATCTCGTTACAG-1_2	-4.01688	-11.0712	pat1.post	0			CGCTATCTCGTTACAG-1_2	-4.01688	-11.0712	pat1.post	1.39727
CGCTGGACACATTTCT-1_2	6.48434	-9.28167	pat1.post	1.54139			CGCTGGACACATTTCT-1_2	6.48434	-9.28167	pat1.post	1.54139
CGCTGGACAGCATACT-1_2	9.0926	-4.61996	pat1.post	2.1464			CGCTGGACAGCATACT-1_2	9.0926	-4.61996	pat1.post	1.71062
CGCTGGACATGTAGTC-1_2	-7.61275	4.30362	pat1.post	1.66617			CGCTGGACATGTAGTC-1_2	-7.61275	4.30362	pat1.post	2.26006
CGCTGGAGTATCAGTC-1_2	0.172597	-5.4112	pat1.post	1.20491			CGCTGGAGTATCAGTC-1_2	0.172597	-5.4112	pat1.post	2.5402
CGCTGGATCCTAGTGA-1_2	-6.69116	6.05127	pat1.post	0			CGCTGGATCCTAGTGA-1_2	-6.69116	6.05127	pat1.post	0
CGCTGGATCTATCGCC-1_2	0.216207	-4.28811	pat1.post	0			CGCTGGATCTATCGCC-1_2	0.216207	-4.28811	pat1.post	1.35824
CGCTGGATCTTACCTA-1_2	-2.75967	7.29572	pat1.post	1.44072			CGCTGGATCTTACCTA-1_2	-2.75967	7.29572	pat1.post	0
CGCTTCAAGTCGTACT-1_2	-3.18167	8.90954	pat1.post	0			CGCTTCAAGTCGTACT-1_2	-3.18167	8.90954	pat1.post	0
CGCTTCACAGGATTGG-1_2	8.27719	-1.38254	pat1.post	2.96158			CGCTTCACAGGATTGG-1_2	8.27719	-1.38254	pat1.post	2.12003
CGCTTCACAGTATCTG-1_2	-3.56967	7.42432	pat1.post	1.21017			CGCTTCACAGTATCTG-1_2	-3.56967	7.42432	pat1.post	1.21017
CGCTTCACATTAGCCA-1_2	10.2391	3.10264	pat1.post	2.11971			CGCTTCACATTAGCCA-1_2	10.2391	3.10264	pat1.post	1.53995
CGGACACAGCAGCGTA-1_2	-4.57062	5.79879	pat1.post	0			CGGACACAGCAGCGTA-1_2	-4.57062	5.79879	pat1.post	2.47331
CGGACACCACAGACAG-1_2	-2.89095	11.6349	pat1.post	1.55318			CGGACACCACAGACAG-1_2	-2.89095	11.6349	pat1.post	1.05195
CGGACACCACGCATCG-1_2	-3.44933	7.65709	pat1.post	1.89218			CGGACACCACGCATCG-1_2	-3.44933	7.65709	pat1.post	2.24609
CGGACACGTCTCTCGT-1_2	-6.25835	5.92936	pat1.post	2.89098			CGGACACGTCTCTCGT-1_2	-6.25835	5.92936	pat1.post	1.2326
CGGACACGTGTAATGA-1_2	-3.64697	8.85055	pat1.post	0			CGGACACGTGTAATGA-1_2	-3.64697	8.85055	pat1.post	1.75206
CGGACACTCCTAGGGC-1_2	9.94817	0.897814	pat1.post	2.53057			CGGACACTCCTAGGGC-1_2	9.94817	0.897814	pat1.post	1.57971
CGGACACTCGACCAGC-1_2	7.64777	0.144328	pat1.post	2.11938			CGGACACTCGACCAGC-1_2	7.64777	0.144328	pat1.post	1.23605
CGGACACTCTCGAGTA-1_2	-9.62269	4.45239	pat1.post	2.7914			CGGACACTCTCGAGTA-1_2	-9.62269	4.45239	pat1.post	0
CGGACACTCTGCGTAA-1_2	-5.29972	4.72594	pat1.post	4.03205			CGGACACTCTGCGTAA-1_2	-5.29972	4.72594	pat1.post	3.35648
CGGACGTAGATGAGAG-1_2	-4.24898	7.3366	pat1.post	0			CGGACGTAGATGAGAG-1_2	-4.24898	7.3366	pat1.post	1.22051
CGGACGTAGTCAAGCG-1_2	-9.21489	-3.84748	pat1.post	2.27846			CGGACGTAGTCAAGCG-1_2	-9.21489	-3.84748	pat1.post	1.92295
CGGACGTCAAGACGTG-1_2	-3.7369	-11.1167	pat1.post	1.42493			CGGACGTCAAGACGTG-1_2	-3.7369	-11.1167	pat1.post	0
CGGACGTTCTGGAGCC-1_2	-3.68599	7.71809	pat1.post	2.12748			CGGACGTTCTGGAGCC-1_2	-3.68599	7.71809	pat1.post	0
CGGACTGAGGTGTGGT-1_2	-9.50587	4.64125	pat1.post	0			CGGACTGAGGTGTGGT-1_2	-9.50587	4.64125	pat1.post	0
CGGACTGGTAGCTCCG-1_2	-3.70461	-10.6879	pat1.post	1.73995			CGGACTGGTAGCTCCG-1_2	-3.70461	-10.6879	pat1.post	2.34124
CGGACTGGTCATGCCG-1_2	-7.56281	-0.894888	pat1.post	2.75348			CGGACTGGTCATGCCG-1_2	-7.56281	-0.894888	pat1.post	0
CGGACTGTCCGAAGAG-1_2	-7.7749	5.01088	pat1.post	0			CGGACTGTCCGAAGAG-1_2	-7.7749	5.01088	pat1.post	2.01319
CGGAGCTAGCGTTTAC-1_2	-7.12289	5.89336	pat1.post	0			CGGAGCTAGCGTTTAC-1_2	-7.12289	5.89336	pat1.post	2.49616
CGGAGCTCATCGTCGG-1_2	-2.66992	8.20357	pat1.post	0			CGGAGCTCATCGTCGG-1_2	-2.66992	8.20357	pat1.post	0
CGGAGCTGTTGAACTC-1_2	-6.5119	6.02549	pat1.post	1.08351			CGGAGCTGTTGAACTC-1_2	-6.5119	6.02549	pat1.post	1.08351
CGGAGTCAGATAGCAT-1_2	-7.84427	8.38916	pat1.post	1.47694			CGGAGTCAGATAGCAT-1_2	-7.84427	8.38916	pat1.post	0
CGGAGTCCACTAGTAC-1_2	-7.7357	-0.756717	pat1.post	2.52342			CGGAGTCCACTAGTAC-1_2	-7.7357	-0.756717	pat1.post	2.52342
CGGAGTCCAGTTCCCT-1_2	-9.57213	-2.7916	pat1.post	1.75087			CGGAGTCCAGTTCCCT-1_2	-9.57213	-2.7916	pat1.post	1.75087
CGGAGTCCATGCAACT-1_2	9.53626	1.68764	pat1.post	3.35008			CGGAGTCCATGCAACT-1_2	9.53626	1.68764	pat1.post	0
CGGAGTCGTGAGGCTA-1_2	8.52417	-0.78423	pat1.post	1.55333			CGGAGTCGTGAGGCTA-1_2	8.52417	-0.78423	pat1.post	1.55333
CGGCTAGAGGAATTAC-1_2	-2.97535	-12.7445	pat1.post	1.29967			CGGCTAGAGGAATTAC-1_2	-2.97535	-12.7445	pat1.post	1.29967
CGGCTAGAGGTAAACT-1_2	-3.96405	-9.84804	pat1.post	0			CGGCTAGAGGTAAACT-1_2	-3.96405	-9.84804	pat1.post	1.57544
CGGCTAGCACTTCGAA-1_2	8.08977	-2.02436	pat1.post	2.26006			CGGCTAGCACTTCGAA-1_2	8.08977	-2.02436	pat1.post	1.90545
CGGCTAGCAGCTGCTG-1_2	6.82045	-8.5611	pat1.post	1.80926			CGGCTAGCAGCTGCTG-1_2	6.82045	-8.5611	pat1.post	0
CGGCTAGCAGTGACAG-1_2	-5.27054	6.32032	pat1.post	1.33654			CGGCTAGCAGTGACAG-1_2	-5.27054	6.32032	pat1.post	0
CGGCTAGGTGAGGGTT-1_2	8.2726	1.36504	pat1.post	1.31721			CGGCTAGGTGAGGGTT-1_2	8.2726	1.36504	pat1.post	2.21909
CGGCTAGTCCGCTGTT-1_2	3.89975	-2.23514	pat1.post	0			CGGCTAGTCCGCTGTT-1_2	3.89975	-2.23514	pat1.post	2.12035
CGGCTAGTCGGGAGTA-1_2	8.62937	-2.89495	pat1.post	1.90497			CGGCTAGTCGGGAGTA-1_2	8.62937	-2.89495	pat1.post	0
CGGGTCAAGGCTAGCA-1_2	6.76057	0.708198	pat1.post	2.8112			CGGGTCAAGGCTAGCA-1_2	6.76057	0.708198	pat1.post	2.33968
CGGGTCAGTCTGATTG-1_2	6.12893	-7.51455	pat1.post	2.50438			CGGGTCAGTCTGATTG-1_2	6.12893	-7.51455	pat1.post	2.88222
CGGGTCAGTTGTGGCC-1_2	-3.6528	-11.7213	pat1.post	1.50086			CGGGTCAGTTGTGGCC-1_2	-3.6528	-11.7213	pat1.post	1.50086
CGGGTCATCCGAACGC-1_2	6.31393	-2.59816	pat1.post	2.27272			CGGGTCATCCGAACGC-1_2	6.31393	-2.59816	pat1.post	2.27272
CGGGTCATCCGTCATC-1_2	-4.47806	7.85087	pat1.post	1.86448			CGGGTCATCCGTCATC-1_2	-4.47806	7.85087	pat1.post	0
CGGGTCATCTTTAGGG-1_2	-3.6911	11.195	pat1.post	0			CGGGTCATCTTTAGGG-1_2	-3.6911	11.195	pat1.post	0
CGGTTAAAGAAGGGTA-1_2	-7.7493	-3.29619	pat1.post	1.45214			CGGTTAAAGAAGGGTA-1_2	-7.7493	-3.29619	pat1.post	0
CGGTTAAAGGGCTTCC-1_2	-7.91271	5.00485	pat1.post	3.44452			CGGTTAAAGGGCTTCC-1_2	-7.91271	5.00485	pat1.post	2.22692
CGGTTAAAGTGGGATC-1_2	7.51316	-2.6842	pat1.post	2.77393			CGGTTAAAGTGGGATC-1_2	7.51316	-2.6842	pat1.post	1.66617
CGGTTAACAAAGCAAT-1_2	-3.64095	-9.93448	pat1.post	2.00704			CGGTTAACAAAGCAAT-1_2	-3.64095	-9.93448	pat1.post	2.36667
CGGTTAACAAGACACG-1_2	9.25853	2.39923	pat1.post	0			CGGTTAACAAGACACG-1_2	9.25853	2.39923	pat1.post	0
CGGTTAAGTAAACGCG-1_2	-3.56532	11.4814	pat1.post	2.1679			CGGTTAAGTAAACGCG-1_2	-3.56532	11.4814	pat1.post	0
CGGTTAAGTTCAGCGC-1_2	-0.152507	-4.85985	pat1.post	2.33968			CGGTTAAGTTCAGCGC-1_2	-0.152507	-4.85985	pat1.post	2.60298
CGGTTAATCCAGTAGT-1_2	-3.65266	8.79056	pat1.post	0			CGGTTAATCCAGTAGT-1_2	-3.65266	8.79056	pat1.post	1.76961
CGGTTAATCGCGGATC-1_2	5.87673	-7.87553	pat1.post	1.77461			CGGTTAATCGCGGATC-1_2	5.87673	-7.87553	pat1.post	2.2152
CGGTTAATCTCAACTT-1_2	-4.12449	8.01458	pat1.post	0			CGGTTAATCTCAACTT-1_2	-4.12449	8.01458	pat1.post	1.23105
CGTAGCGCAGATGAGC-1_2	-9.56912	-3.84427	pat1.post	0			CGTAGCGCAGATGAGC-1_2	-9.56912	-3.84427	pat1.post	0
CGTAGCGCATCTCCCA-1_2	11.4722	1.87705	pat1.post	1.44096			CGTAGCGCATCTCCCA-1_2	11.4722	1.87705	pat1.post	1.44096
CGTAGCGGTTCGCGAC-1_2	8.36142	0.685938	pat1.post	0			CGTAGCGGTTCGCGAC-1_2	8.36142	0.685938	pat1.post	0
CGTAGCGTCAGCTGGC-1_2	-3.79539	8.55855	pat1.post	0			CGTAGCGTCAGCTGGC-1_2	-3.79539	8.55855	pat1.post	1.68953
CGTAGCGTCTCGCATC-1_2	-7.23014	-0.965225	pat1.post	1.84583			CGTAGCGTCTCGCATC-1_2	-7.23014	-0.965225	pat1.post	0
CGTAGGCAGTTGTAGA-1_2	-4.54163	7.23466	pat1.post	1.59739			CGTAGGCAGTTGTAGA-1_2	-4.54163	7.23466	pat1.post	0
CGTAGGCTCTTGCATT-1_2	-3.51107	7.79121	pat1.post	1.63621			CGTAGGCTCTTGCATT-1_2	-3.51107	7.79121	pat1.post	2.22692
CGTCACTAGATGGGTC-1_2	-7.37954	4.07742	pat1.post	0			CGTCACTAGATGGGTC-1_2	-7.37954	4.07742	pat1.post	0
CGTCACTCACTAAGTC-1_2	-6.67817	6.50005	pat1.post	0			CGTCACTCACTAAGTC-1_2	-6.67817	6.50005	pat1.post	1.91231
CGTCACTTCGTGGACC-1_2	-7.46016	4.85229	pat1.post	1.44914			CGTCACTTCGTGGACC-1_2	-7.46016	4.85229	pat1.post	2.01742
CGTCAGGAGATGTTAG-1_2	-2.11398	7.89137	pat1.post	0			CGTCAGGAGATGTTAG-1_2	-2.11398	7.89137	pat1.post	1.42349
CGTCAGGCAATCCAAC-1_2	-8.20657	9.30179	pat1.post	0			CGTCAGGCAATCCAAC-1_2	-8.20657	9.30179	pat1.post	0
CGTCAGGCAGGCGATA-1_2	-7.23335	-0.905989	pat1.post	0			CGTCAGGCAGGCGATA-1_2	-7.23335	-0.905989	pat1.post	2.16893
CGTCAGGCATACCATG-1_2	-3.88331	11.5455	pat1.post	2.08997			CGTCAGGCATACCATG-1_2	-3.88331	11.5455	pat1.post	0
CGTCAGGTCAGTTAGC-1_2	-3.40573	6.81092	pat1.post	1.15482			CGTCAGGTCAGTTAGC-1_2	-3.40573	6.81092	pat1.post	1.67651
CGTCCATAGGATCGCA-1_2	-6.48654	2.29661	pat1.post	2.42798			CGTCCATAGGATCGCA-1_2	-6.48654	2.29661	pat1.post	1.81937
CGTCCATCAGATCTGT-1_2	10.872	0.378594	pat1.post	2.62283			CGTCCATCAGATCTGT-1_2	10.872	0.378594	pat1.post	1.26834
CGTCCATTCTGAAAGA-1_2	-2.49094	9.14441	pat1.post	0			CGTCCATTCTGAAAGA-1_2	-2.49094	9.14441	pat1.post	0
CGTCTACAGCTAGCCC-1_2	-8.01661	8.69712	pat1.post	0			CGTCTACAGCTAGCCC-1_2	-8.01661	8.69712	pat1.post	0
CGTCTACCACCACCAG-1_2	8.9155	0.960581	pat1.post	2.57737			CGTCTACCACCACCAG-1_2	8.9155	0.960581	pat1.post	1.769
CGTCTACCAGCTGTGC-1_2	9.63779	-0.40474	pat1.post	0			CGTCTACCAGCTGTGC-1_2	9.63779	-0.40474	pat1.post	1.48508
CGTCTACCATCGGGTC-1_2	8.73755	-3.11376	pat1.post	2.9793			CGTCTACCATCGGGTC-1_2	8.73755	-3.11376	pat1.post	0
CGTCTACTCCATGCTC-1_2	-3.10023	6.70744	pat1.post	1.09635			CGTCTACTCCATGCTC-1_2	-3.10023	6.70744	pat1.post	1.09635
CGTCTACTCGTCTGAA-1_2	11.6447	1.21224	pat1.post	2.08966			CGTCTACTCGTCTGAA-1_2	11.6447	1.21224	pat1.post	0
CGTCTACTCTCGTTTA-1_2	-5.91847	6.23569	pat1.post	1.84448			CGTCTACTCTCGTTTA-1_2	-5.91847	6.23569	pat1.post	0
CGTCTACTCTGGTTCC-1_2	-4.38803	11.1739	pat1.post	1.54486			CGTCTACTCTGGTTCC-1_2	-4.38803	11.1739	pat1.post	1.04509
CGTCTACTCTTAGAGC-1_2	-7.39306	9.60137	pat1.post	0			CGTCTACTCTTAGAGC-1_2	-7.39306	9.60137	pat1.post	1.59802
CGTGAGCCAACCGCCA-1_2	-6.27015	2.22516	pat1.post	1.73416			CGTGAGCCAACCGCCA-1_2	-6.27015	2.22516	pat1.post	0
CGTGAGCCATAGGATA-1_2	-3.97249	-9.58505	pat1.post	1.34613			CGTGAGCCATAGGATA-1_2	-3.97249	-9.58505	pat1.post	1.89987
CGTGAGCCATGCGCAC-1_2	-7.43042	8.82311	pat1.post	0			CGTGAGCCATGCGCAC-1_2	-7.43042	8.82311	pat1.post	2.11009
CGTGAGCGTAGGCTGA-1_2	0.195336	-5.52851	pat1.post	1.71112			CGTGAGCGTAGGCTGA-1_2	0.195336	-5.52851	pat1.post	0
CGTGAGCTCCTTGGTC-1_2	-9.62568	4.6874	pat1.post	0			CGTGAGCTCCTTGGTC-1_2	-9.62568	4.6874	pat1.post	0
CGTGAGCTCTGTCAAG-1_2	-2.38871	9.12424	pat1.post	0			CGTGAGCTCTGTCAAG-1_2	-2.38871	9.12424	pat1.post	2.56865
CGTGTAAAGTGTCCCG-1_2	10.3304	-2.19539	pat1.post	2.22791			CGTGTAAAGTGTCCCG-1_2	10.3304	-2.19539	pat1.post	1.32446
CGTGTAAGTACTTGAC-1_2	-2.84086	11.6239	pat1.post	1.88267			CGTGTAAGTACTTGAC-1_2	-2.84086	11.6239	pat1.post	0
CGTGTAAGTCTGATCA-1_2	-2.40016	8.07925	pat1.post	0			CGTGTAAGTCTGATCA-1_2	-2.40016	8.07925	pat1.post	1.52234
CGTGTAATCACAACGT-1_2	-8.10884	9.53723	pat1.post	2.23062			CGTGTAATCACAACGT-1_2	-8.10884	9.53723	pat1.post	0
CGTGTAATCCACTGGG-1_2	-3.1291	8.38837	pat1.post	2.3884			CGTGTAATCCACTGGG-1_2	-3.1291	8.38837	pat1.post	1.78306
CGTGTAATCCTGCTTG-1_2	-7.41983	9.22594	pat1.post	2.44752			CGTGTAATCCTGCTTG-1_2	-7.41983	9.22594	pat1.post	0
CGTGTAATCTGAAAGA-1_2	-6.98346	1.23826	pat1.post	1.40557			CGTGTAATCTGAAAGA-1_2	-6.98346	1.23826	pat1.post	1.40557
CGTGTCTAGAAGCCCA-1_2	-4.0793	10.9511	pat1.post	1.37744			CGTGTCTAGAAGCCCA-1_2	-4.0793	10.9511	pat1.post	0
CGTGTCTGTACAGACG-1_2	10.9528	-0.0114465	pat1.post	0			CGTGTCTGTACAGACG-1_2	10.9528	-0.0114465	pat1.post	2.62949
CGTGTCTTCCTCGCAT-1_2	6.12579	-6.59633	pat1.post	1.03527			CGTGTCTTCCTCGCAT-1_2	6.12579	-6.59633	pat1.post	0
CGTGTCTTCGAATGGG-1_2	-3.64022	8.5361	pat1.post	1.7951			CGTGTCTTCGAATGGG-1_2	-3.64022	8.5361	pat1.post	0
CGTTAGAGTCCGTTAA-1_2	-4.66372	5.64753	pat1.post	3.31567			CGTTAGAGTCCGTTAA-1_2	-4.66372	5.64753	pat1.post	2.54913
CGTTAGAGTCTTCAAG-1_2	7.36551	2.93047	pat1.post	0			CGTTAGAGTCTTCAAG-1_2	7.36551	2.93047	pat1.post	0
CGTTAGATCATTGCGA-1_2	-8.85784	-1.09053	pat1.post	0			CGTTAGATCATTGCGA-1_2	-8.85784	-1.09053	pat1.post	0
CGTTAGATCCAAACAC-1_2	4.33727	-2.09394	pat1.post	1.87212			CGTTAGATCCAAACAC-1_2	4.33727	-2.09394	pat1.post	1.87212
CGTTCTGAGGGCTCTC-1_2	-3.62891	-9.96414	pat1.post	2.86541			CGTTCTGAGGGCTCTC-1_2	-3.62891	-9.96414	pat1.post	0
CGTTCTGCAATGAAAC-1_2	-7.77739	9.48894	pat1.post	1.5201			CGTTCTGCAATGAAAC-1_2	-7.77739	9.48894	pat1.post	0
CGTTCTGCACATAACC-1_2	-3.56094	11.6426	pat1.post	1.42854			CGTTCTGCACATAACC-1_2	-3.56094	11.6426	pat1.post	2.35307
CGTTCTGCACTCGACG-1_2	-7.36136	0.115842	pat1.post	2.65272			CGTTCTGCACTCGACG-1_2	-7.36136	0.115842	pat1.post	1.45819
CGTTCTGCAGGTTTCA-1_2	0.071819	-6.19203	pat1.post	0			CGTTCTGCAGGTTTCA-1_2	0.071819	-6.19203	pat1.post	1.6276
CGTTCTGTCAATAAGG-1_2	8.95845	1.96011	pat1.post	2.29088			CGTTCTGTCAATAAGG-1_2	8.95845	1.96011	pat1.post	1.37655
CGTTCTGTCATTCACT-1_2	-3.00763	8.35789	pat1.post	1.30298			CGTTCTGTCATTCACT-1_2	-3.00763	8.35789	pat1.post	1.30298
CGTTGGGAGCTCTCGG-1_2	-0.708585	-13.4655	pat1.post	1.39933			CGTTGGGAGCTCTCGG-1_2	-0.708585	-13.4655	pat1.post	0
CGTTGGGCACTGTTAG-1_2	-5.07622	4.87848	pat1.post	3.47723			CGTTGGGCACTGTTAG-1_2	-5.07622	4.87848	pat1.post	3.2347
CGTTGGGGTAATTGGA-1_2	-3.75857	6.65196	pat1.post	0			CGTTGGGGTAATTGGA-1_2	-3.75857	6.65196	pat1.post	0
CGTTGGGGTACAGCAG-1_2	-4.42767	-8.97754	pat1.post	0			CGTTGGGGTACAGCAG-1_2	-4.42767	-8.97754	pat1.post	0
CGTTGGGTCCACGACG-1_2	-7.88615	-1.01182	pat1.post	0			CGTTGGGTCCACGACG-1_2	-7.88615	-1.01182	pat1.post	1.32122
CGTTGGGTCGAACGGA-1_2	6.24426	0.0156693	pat1.post	0			CGTTGGGTCGAACGGA-1_2	6.24426	0.0156693	pat1.post	1.43998
CTAACTTAGTGGACGT-1_2	10.4879	-0.673954	pat1.post	2.28141			CTAACTTAGTGGACGT-1_2	10.4879	-0.673954	pat1.post	1.01454
CTAACTTTCCGCGCAA-1_2	9.67569	2.51457	pat1.post	2.90329			CTAACTTTCCGCGCAA-1_2	9.67569	2.51457	pat1.post	2.63372
CTAAGACAGGCATTGG-1_2	-7.05937	-0.942091	pat1.post	0			CTAAGACAGGCATTGG-1_2	-7.05937	-0.942091	pat1.post	0
CTAAGACCAAGGACAC-1_2	-4.72932	7.24418	pat1.post	0			CTAAGACCAAGGACAC-1_2	-4.72932	7.24418	pat1.post	0
CTAAGACCATCCGCGA-1_2	9.79456	-0.420335	pat1.post	2.05864			CTAAGACCATCCGCGA-1_2	9.79456	-0.420335	pat1.post	1.71503
CTAAGACGTCCCTTGT-1_2	-9.18452	-3.37979	pat1.post	2.17272			CTAAGACGTCCCTTGT-1_2	-9.18452	-3.37979	pat1.post	2.17272
CTAAGACTCTCACATT-1_2	10.1732	2.06706	pat1.post	0			CTAAGACTCTCACATT-1_2	10.1732	2.06706	pat1.post	2.3545
CTAATGGAGATCCTGT-1_2	-8.00371	-2.19373	pat1.post	1.16747			CTAATGGAGATCCTGT-1_2	-8.00371	-2.19373	pat1.post	0
CTAATGGCAAGCCGCT-1_2	-3.92036	11.5798	pat1.post	0			CTAATGGCAAGCCGCT-1_2	-3.92036	11.5798	pat1.post	0
CTAATGGCAATGACCT-1_2	-1.92691	7.44662	pat1.post	1.61813			CTAATGGCAATGACCT-1_2	-1.92691	7.44662	pat1.post	0
CTAATGGCACACAGAG-1_2	-6.70553	-0.608726	pat1.post	1.84943			CTAATGGCACACAGAG-1_2	-6.70553	-0.608726	pat1.post	0
CTAATGGGTCATGCAT-1_2	-5.02002	4.97965	pat1.post	3.63018			CTAATGGGTCATGCAT-1_2	-5.02002	4.97965	pat1.post	2.32042
CTAATGGGTCTCCCTA-1_2	6.72728	-2.37794	pat1.post	0			CTAATGGGTCTCCCTA-1_2	6.72728	-2.37794	pat1.post	1.36406
CTAATGGGTGCCTGGT-1_2	-5.05252	7.22156	pat1.post	0			CTAATGGGTGCCTGGT-1_2	-5.05252	7.22156	pat1.post	0
CTAATGGTCACTTCAT-1_2	10.9125	2.20705	pat1.post	2.17686			CTAATGGTCACTTCAT-1_2	10.9125	2.20705	pat1.post	0
CTAATGGTCTCATTCA-1_2	-2.7448	7.25446	pat1.post	0			CTAATGGTCTCATTCA-1_2	-2.7448	7.25446	pat1.post	0
CTACACCAGTCCTCCT-1_2	-3.36262	11.6702	pat1.post	0			CTACACCAGTCCTCCT-1_2	-3.36262	11.6702	pat1.post	0
CTACACCGTTATGCGT-1_2	-2.60786	6.82726	pat1.post	1.53194			CTACACCGTTATGCGT-1_2	-2.60786	6.82726	pat1.post	1.53194
CTACACCTCCTCGCAT-1_2	-1.92648	7.41369	pat1.post	1.47824			CTACACCTCCTCGCAT-1_2	-1.92648	7.41369	pat1.post	0
CTACACCTCTCTAGGA-1_2	7.24807	-1.84848	pat1.post	2.1958			CTACACCTCTCTAGGA-1_2	7.24807	-1.84848	pat1.post	1.09755
CTACATTAGTTGAGTA-1_2	-6.6995	8.15677	pat1.post	2.18103			CTACATTAGTTGAGTA-1_2	-6.6995	8.15677	pat1.post	1.59488
CTACATTCAAGCTGGA-1_2	9.55898	0.0293066	pat1.post	2.22859			CTACATTCAAGCTGGA-1_2	9.55898	0.0293066	pat1.post	1.63771
CTACATTCAATGAAAC-1_2	9.21389	0.0489675	pat1.post	1.31921			CTACATTCAATGAAAC-1_2	9.21389	0.0489675	pat1.post	1.31921
CTACATTCACGAAATA-1_2	-2.35472	7.29693	pat1.post	2.09401			CTACATTCACGAAATA-1_2	-2.35472	7.29693	pat1.post	0
CTACATTGTCCTCTTG-1_2	-7.81219	-1.36125	pat1.post	1.27406			CTACATTGTCCTCTTG-1_2	-7.81219	-1.36125	pat1.post	1.81656
CTACATTGTTGACGTT-1_2	-3.96427	-9.81613	pat1.post	0			CTACATTGTTGACGTT-1_2	-3.96427	-9.81613	pat1.post	0
CTACATTTCGTAGGTT-1_2	0.878532	-5.94446	pat1.post	0			CTACATTTCGTAGGTT-1_2	0.878532	-5.94446	pat1.post	0
CTACCCATCCTCAACC-1_2	-7.50511	4.20085	pat1.post	2.11009			CTACCCATCCTCAACC-1_2	-7.50511	4.20085	pat1.post	2.11009
CTACCCATCGGAAACG-1_2	-8.12925	-0.590824	pat1.post	0			CTACCCATCGGAAACG-1_2	-8.12925	-0.590824	pat1.post	0
CTACCCATCGTTTAGG-1_2	-7.55004	3.45778	pat1.post	0			CTACCCATCGTTTAGG-1_2	-7.55004	3.45778	pat1.post	1.79699
CTACCCATCTTGGGTA-1_2	8.5788	-1.49939	pat1.post	0			CTACCCATCTTGGGTA-1_2	8.5788	-1.49939	pat1.post	1.59692
CTACGTCGTCACCCAG-1_2	-8.8474	-2.43638	pat1.post	2.57274			CTACGTCGTCACCCAG-1_2	-8.8474	-2.43638	pat1.post	1.61619
CTACGTCTCTTGAGAC-1_2	8.88422	-0.531112	pat1.post	1.58989			CTACGTCTCTTGAGAC-1_2	8.88422	-0.531112	pat1.post	1.58989
CTAGAGTAGCTAGTCT-1_2	9.27482	0.0830073	pat1.post	2.03384			CTAGAGTAGCTAGTCT-1_2	9.27482	0.0830073	pat1.post	0.978647
CTAGAGTAGTTATCGC-1_2	-6.63251	6.28416	pat1.post	0			CTAGAGTAGTTATCGC-1_2	-6.63251	6.28416	pat1.post	0
CTAGAGTGTAATTGGA-1_2	-7.3036	0.312304	pat1.post	1.81937			CTAGAGTGTAATTGGA-1_2	-7.3036	0.312304	pat1.post	0
CTAGAGTTCCCAAGTA-1_2	-8.06226	-0.723906	pat1.post	1.67917			CTAGAGTTCCCAAGTA-1_2	-8.06226	-0.723906	pat1.post	0
CTAGCCTAGACAAGCC-1_2	-7.45953	5.35876	pat1.post	1.11819			CTAGCCTAGACAAGCC-1_2	-7.45953	5.35876	pat1.post	1.97101
CTAGCCTAGCATCATC-1_2	-3.43373	11.1084	pat1.post	1.25205			CTAGCCTAGCATCATC-1_2	-3.43373	11.1084	pat1.post	2.39699
CTAGCCTGTAGTGAAT-1_2	-9.02017	-1.94812	pat1.post	1.21732			CTAGCCTGTAGTGAAT-1_2	-9.02017	-1.94812	pat1.post	1.75028
CTAGCCTGTCGACTAT-1_2	6.66823	1.28432	pat1.post	1.67952			CTAGCCTGTCGACTAT-1_2	6.66823	1.28432	pat1.post	0
CTAGCCTGTGAAAGAG-1_2	7.68982	-3.11768	pat1.post	3.69144			CTAGCCTGTGAAAGAG-1_2	7.68982	-3.11768	pat1.post	1.97048
CTAGCCTGTTGAGGTG-1_2	-1.87764	7.69007	pat1.post	0			CTAGCCTGTTGAGGTG-1_2	-1.87764	7.69007	pat1.post	0
CTAGTGAAGCAGCGTA-1_2	-6.93433	6.01525	pat1.post	1.29139			CTAGTGAAGCAGCGTA-1_2	-6.93433	6.01525	pat1.post	0
CTAGTGAAGTAGGCCA-1_2	10.0722	-0.556526	pat1.post	1.75521			CTAGTGAAGTAGGCCA-1_2	10.0722	-0.556526	pat1.post	1.22152
CTAGTGACAAACCCAT-1_2	9.37878	-1.40359	pat1.post	0			CTAGTGACAAACCCAT-1_2	9.37878	-1.40359	pat1.post	1.72728
CTAGTGACAAACTGTC-1_2	-8.04134	5.01215	pat1.post	2.1456			CTAGTGACAAACTGTC-1_2	-8.04134	5.01215	pat1.post	0
CTAGTGACACCGCTAG-1_2	8.02279	2.10915	pat1.post	1.41612			CTAGTGACACCGCTAG-1_2	8.02279	2.10915	pat1.post	0
CTAGTGACATGGGAAC-1_2	-3.38573	8.71587	pat1.post	0			CTAGTGACATGGGAAC-1_2	-3.38573	8.71587	pat1.post	0
CTAGTGAGTCGAAAGC-1_2	-4.76471	7.55774	pat1.post	0			CTAGTGAGTCGAAAGC-1_2	-4.76471	7.55774	pat1.post	1.75324
CTAGTGATCAGGCCCA-1_2	-3.66867	-10.6087	pat1.post	2.45934			CTAGTGATCAGGCCCA-1_2	-3.66867	-10.6087	pat1.post	1.84823
CTCACACAGGCCCTTG-1_2	-7.30702	6.83124	pat1.post	1.91124			CTCACACAGGCCCTTG-1_2	-7.30702	6.83124	pat1.post	1.07175
CTCACACCAGGTCCAC-1_2	11.4398	0.395984	pat1.post	2.53928			CTCACACCAGGTCCAC-1_2	11.4398	0.395984	pat1.post	0
CTCACACGTTCACGGC-1_2	-4.17702	7.61226	pat1.post	2.52252			CTCACACGTTCACGGC-1_2	-4.17702	7.61226	pat1.post	0
CTCAGAAAGACAAGCC-1_2	-8.02457	-1.78436	pat1.post	0			CTCAGAAAGACAAGCC-1_2	-8.02457	-1.78436	pat1.post	0
CTCAGAAAGTGAATTG-1_2	5.93595	-8.47121	pat1.post	1.93072			CTCAGAAAGTGAATTG-1_2	5.93595	-8.47121	pat1.post	1.93072
CTCAGAAGTAGGCATG-1_2	-8.43526	8.50043	pat1.post	2.15634			CTCAGAAGTAGGCATG-1_2	-8.43526	8.50043	pat1.post	2.15634
CTCATTAGTAGGCTGA-1_2	-2.32911	7.41117	pat1.post	0			CTCATTAGTAGGCTGA-1_2	-2.32911	7.41117	pat1.post	1.36212
CTCATTAGTTCAGCGC-1_2	-9.24105	-0.88516	pat1.post	0			CTCATTAGTTCAGCGC-1_2	-9.24105	-0.88516	pat1.post	0
CTCATTATCAGTTCGA-1_2	-9.09975	5.44551	pat1.post	0			CTCATTATCAGTTCGA-1_2	-9.09975	5.44551	pat1.post	1.17022
CTCATTATCTTGAGGT-1_2	-2.55253	9.27664	pat1.post	1.57514			CTCATTATCTTGAGGT-1_2	-2.55253	9.27664	pat1.post	0
CTCCTAGAGACAGGCT-1_2	-4.41499	-8.93675	pat1.post	2.36085			CTCCTAGAGACAGGCT-1_2	-4.41499	-8.93675	pat1.post	0
CTCCTAGAGAGTGAGA-1_2	7.84561	-3.41609	pat1.post	2.20186			CTCCTAGAGAGTGAGA-1_2	7.84561	-3.41609	pat1.post	1.61361
CTCCTAGCAATCTGCA-1_2	-1.86556	7.3226	pat1.post	1.3273			CTCCTAGCAATCTGCA-1_2	-1.86556	7.3226	pat1.post	1.3273
CTCCTAGCACACCGAC-1_2	-3.33343	7.26977	pat1.post	0			CTCCTAGCACACCGAC-1_2	-3.33343	7.26977	pat1.post	0
CTCCTAGGTATGCTTG-1_2	-7.62072	-2.78372	pat1.post	1.42206			CTCCTAGGTATGCTTG-1_2	-7.62072	-2.78372	pat1.post	0
CTCGAAAAGCAATATG-1_2	-3.31505	8.88532	pat1.post	2.08842			CTCGAAAAGCAATATG-1_2	-3.31505	8.88532	pat1.post	0
CTCGAAAAGTACGCCC-1_2	7.28272	-1.01783	pat1.post	2.34763			CTCGAAAAGTACGCCC-1_2	7.28272	-1.01783	pat1.post	2.61112
CTCGAAAAGTAGGCCA-1_2	7.53618	-2.37317	pat1.post	0			CTCGAAAAGTAGGCCA-1_2	7.53618	-2.37317	pat1.post	0
CTCGAAAAGTGGAGAA-1_2	-4.14883	-9.19332	pat1.post	1.98424			CTCGAAAAGTGGAGAA-1_2	-4.14883	-9.19332	pat1.post	0
CTCGAAACACACCGAC-1_2	-6.25715	6.12966	pat1.post	0			CTCGAAACACACCGAC-1_2	-6.25715	6.12966	pat1.post	0
CTCGAAACACGAAGCA-1_2	-9.07525	-4.26246	pat1.post	1.50986			CTCGAAACACGAAGCA-1_2	-9.07525	-4.26246	pat1.post	2.71498
CTCGAAACATTAGGCT-1_2	0.391449	-13.4857	pat1.post	0			CTCGAAACATTAGGCT-1_2	0.391449	-13.4857	pat1.post	1.59613
CTCGAGGAGCCACCTG-1_2	-8.55836	8.9693	pat1.post	0			CTCGAGGAGCCACCTG-1_2	-8.55836	8.9693	pat1.post	0
CTCGAGGAGCCGCCTA-1_2	-7.70653	9.29061	pat1.post	0			CTCGAGGAGCCGCCTA-1_2	-7.70653	9.29061	pat1.post	0
CTCGAGGCAAACAACA-1_2	8.16496	-3.97054	pat1.post	1.07939			CTCGAGGCAAACAACA-1_2	8.16496	-3.97054	pat1.post	1.07939
CTCGAGGTCAGGCCCA-1_2	-2.97268	6.74407	pat1.post	1.36471			CTCGAGGTCAGGCCCA-1_2	-2.97268	6.74407	pat1.post	0
CTCGGAGAGGCCCTCA-1_2	7.16541	-8.84577	pat1.post	2.67697			CTCGGAGAGGCCCTCA-1_2	7.16541	-8.84577	pat1.post	2.05033
CTCGGAGAGTAAGTAC-1_2	-8.01874	-0.577636	pat1.post	0			CTCGGAGAGTAAGTAC-1_2	-8.01874	-0.577636	pat1.post	0
CTCGGAGCATCTCCCA-1_2	-3.21881	7.60585	pat1.post	0			CTCGGAGCATCTCCCA-1_2	-3.21881	7.60585	pat1.post	0
CTCGGAGCATGGATGG-1_2	8.56313	-1.3149	pat1.post	3.04167			CTCGGAGCATGGATGG-1_2	8.56313	-1.3149	pat1.post	2.39517
CTCGGAGTCCTACAGA-1_2	-3.69656	8.1784	pat1.post	1.31481			CTCGGAGTCCTACAGA-1_2	-3.69656	8.1784	pat1.post	1.86379
CTCGGAGTCGAACGGA-1_2	10.6708	2.10292	pat1.post	2.16928			CTCGGAGTCGAACGGA-1_2	10.6708	2.10292	pat1.post	0
CTCGGAGTCTCCAACC-1_2	-7.6932	7.82196	pat1.post	0			CTCGGAGTCTCCAACC-1_2	-7.6932	7.82196	pat1.post	0
CTCGGGAAGGTCATCT-1_2	-7.5689	3.9479	pat1.post	0			CTCGGGAAGGTCATCT-1_2	-7.5689	3.9479	pat1.post	0
CTCGGGAAGTATTGGA-1_2	-8.45885	8.46866	pat1.post	1.9767			CTCGGGAAGTATTGGA-1_2	-8.45885	8.46866	pat1.post	0
CTCGGGACATCCGGGT-1_2	9.16827	-1.17597	pat1.post	2.04173			CTCGGGACATCCGGGT-1_2	9.16827	-1.17597	pat1.post	1.17392
CTCGGGACATTACGAC-1_2	-5.30961	7.71863	pat1.post	1.19695			CTCGGGACATTACGAC-1_2	-5.30961	7.71863	pat1.post	1.72633
CTCGGGAGTCGCATCG-1_2	-5.35316	8.16724	pat1.post	0			CTCGGGAGTCGCATCG-1_2	-5.35316	8.16724	pat1.post	1.49359
CTCGTACAGTGGCACA-1_2	-2.63298	8.52454	pat1.post	1.84426			CTCGTACAGTGGCACA-1_2	-2.63298	8.52454	pat1.post	1.84426
CTCGTACCACCATGTA-1_2	-7.50282	-1.76403	pat1.post	1.54748			CTCGTACCACCATGTA-1_2	-7.50282	-1.76403	pat1.post	0
CTCGTACGTCTAAAGA-1_2	-8.18182	-1.2626	pat1.post	2.35688			CTCGTACGTCTAAAGA-1_2	-8.18182	-1.2626	pat1.post	0
CTCGTACGTGACGGTA-1_2	-7.57438	-2.67719	pat1.post	1.98749			CTCGTACGTGACGGTA-1_2	-7.57438	-2.67719	pat1.post	0
CTCGTACGTGATAAGT-1_2	-3.63998	7.51419	pat1.post	2.05507			CTCGTACGTGATAAGT-1_2	-3.63998	7.51419	pat1.post	2.4169
CTCGTACTCCGTAGGC-1_2	0.424701	-13.2713	pat1.post	1.61361			CTCGTACTCCGTAGGC-1_2	0.424701	-13.2713	pat1.post	2.20186
CTCGTACTCGTTTAGG-1_2	-7.55775	-1.26005	pat1.post	0			CTCGTACTCGTTTAGG-1_2	-7.55775	-1.26005	pat1.post	0
CTCGTACTCTAACGGT-1_2	5.46824	-1.29619	pat1.post	0			CTCGTACTCTAACGGT-1_2	5.46824	-1.29619	pat1.post	0
CTCGTACTCTCAAGTG-1_2	0.543276	-5.80344	pat1.post	0			CTCGTACTCTCAAGTG-1_2	0.543276	-5.80344	pat1.post	1.15526
CTCGTCAAGACCTTTG-1_2	9.22773	-1.70166	pat1.post	2.70973			CTCGTCAAGACCTTTG-1_2	9.22773	-1.70166	pat1.post	1.73608
CTCGTCAAGATAGTCA-1_2	-7.60044	0.0111769	pat1.post	0			CTCGTCAAGATAGTCA-1_2	-7.60044	0.0111769	pat1.post	0
CTCGTCAAGCCTTGAT-1_2	6.32439	0.546696	pat1.post	1.28662			CTCGTCAAGCCTTGAT-1_2	6.32439	0.546696	pat1.post	1.28662
CTCGTCACATTCACTT-1_2	-8.77428	5.35011	pat1.post	1.82633			CTCGTCACATTCACTT-1_2	-8.77428	5.35011	pat1.post	0
CTCGTCACATTGAGCT-1_2	0.172173	-6.34514	pat1.post	0			CTCGTCACATTGAGCT-1_2	0.172173	-6.34514	pat1.post	2.11233
CTCGTCAGTAGCAAAT-1_2	-4.2808	8.52233	pat1.post	1.77732			CTCGTCAGTAGCAAAT-1_2	-4.2808	8.52233	pat1.post	1.77732
CTCGTCAGTCTCTCTG-1_2	8.1814	-1.33789	pat1.post	2.32152			CTCGTCAGTCTCTCTG-1_2	8.1814	-1.33789	pat1.post	0
CTCGTCAGTCTGCCAG-1_2	-8.22101	5.62925	pat1.post	2.01535			CTCGTCAGTCTGCCAG-1_2	-8.22101	5.62925	pat1.post	1.15303
CTCGTCATCACGGTTA-1_2	7.80054	-1.77173	pat1.post	1.06598			CTCGTCATCACGGTTA-1_2	7.80054	-1.77173	pat1.post	0
CTCTAATAGAGCCCAA-1_2	9.85127	2.37969	pat1.post	1.8316			CTCTAATAGAGCCCAA-1_2	9.85127	2.37969	pat1.post	1.8316
CTCTAATAGCCGCCTA-1_2	6.29518	-6.42403	pat1.post	3.1855			CTCTAATAGCCGCCTA-1_2	6.29518	-6.42403	pat1.post	1.07556
CTCTAATCAGCATACT-1_2	-3.78713	-10.4729	pat1.post	1.22968			CTCTAATCAGCATACT-1_2	-3.78713	-10.4729	pat1.post	0
CTCTAATCAGGGATTG-1_2	-3.27905	8.07616	pat1.post	1.65341			CTCTAATCAGGGATTG-1_2	-3.27905	8.07616	pat1.post	0
CTCTAATCAGTCGTGC-1_2	9.35152	-3.18106	pat1.post	2.71367			CTCTAATCAGTCGTGC-1_2	9.35152	-3.18106	pat1.post	1.33944
CTCTAATTCAGGATCT-1_2	0.345729	-13.393	pat1.post	0			CTCTAATTCAGGATCT-1_2	0.345729	-13.393	pat1.post	0
CTCTAATTCCCTGACT-1_2	0.997447	-5.3009	pat1.post	0			CTCTAATTCCCTGACT-1_2	0.997447	-5.3009	pat1.post	1.75028
CTCTAATTCGACAGCC-1_2	-2.9037	8.04499	pat1.post	2.11553			CTCTAATTCGACAGCC-1_2	-2.9037	8.04499	pat1.post	0
CTCTAATTCTTATCTG-1_2	-7.29603	8.36424	pat1.post	0			CTCTAATTCTTATCTG-1_2	-7.29603	8.36424	pat1.post	0
CTCTACGAGCTGTCTA-1_2	9.45134	1.22949	pat1.post	2.75897			CTCTACGAGCTGTCTA-1_2	9.45134	1.22949	pat1.post	1.65324
CTCTACGAGGAGTAGA-1_2	-6.67287	-0.772811	pat1.post	1.38457			CTCTACGAGGAGTAGA-1_2	-6.67287	-0.772811	pat1.post	0
CTCTACGCAGCCTTTC-1_2	-7.46439	5.48002	pat1.post	1.83336			CTCTACGCAGCCTTTC-1_2	-7.46439	5.48002	pat1.post	2.64881
CTCTACGCAGGCTGAA-1_2	-9.1301	-1.83551	pat1.post	1.15467			CTCTACGCAGGCTGAA-1_2	-9.1301	-1.83551	pat1.post	0
CTCTACGGTCAGAATA-1_2	10.7154	-0.822106	pat1.post	2.17479			CTCTACGGTCAGAATA-1_2	10.7154	-0.822106	pat1.post	1.41588
CTCTACGTCAGGCCCA-1_2	-6.68725	6.534	pat1.post	1.58586			CTCTACGTCAGGCCCA-1_2	-6.68725	6.534	pat1.post	2.5377
CTCTACGTCGGCGGTT-1_2	-2.1211	7.5227	pat1.post	1.4759			CTCTACGTCGGCGGTT-1_2	-2.1211	7.5227	pat1.post	1.4759
CTCTGGTCACTGCCAG-1_2	-2.78038	6.97598	pat1.post	0			CTCTGGTCACTGCCAG-1_2	-2.78038	6.97598	pat1.post	1.97724
CTCTGGTGTGATGATA-1_2	4.27943	-2.17344	pat1.post	1.84448			CTCTGGTGTGATGATA-1_2	4.27943	-2.17344	pat1.post	1.84448
CTGAAACGTGCAGACA-1_2	-3.20822	8.56011	pat1.post	1.64763			CTGAAACGTGCAGACA-1_2	-3.20822	8.56011	pat1.post	2.23957
CTGAAACGTTGGAGGT-1_2	11.0833	0.638104	pat1.post	2.73654			CTGAAACGTTGGAGGT-1_2	11.0833	0.638104	pat1.post	1.75978
CTGAAACTCAACGGGA-1_2	-3.24184	11.3003	pat1.post	1.27517			CTGAAACTCAACGGGA-1_2	-3.24184	11.3003	pat1.post	1.27517
CTGAAACTCACAATGC-1_2	-6.65791	4.86224	pat1.post	2.40842			CTGAAACTCACAATGC-1_2	-6.65791	4.86224	pat1.post	2.78344
CTGAAACTCCTAAGTG-1_2	6.65745	0.269841	pat1.post	0			CTGAAACTCCTAAGTG-1_2	6.65745	0.269841	pat1.post	1.3839
CTGAAGTAGCTAAGAT-1_2	-2.69668	6.99311	pat1.post	1.05256			CTGAAGTAGCTAAGAT-1_2	-2.69668	6.99311	pat1.post	1.05256
CTGAAGTCATCGTCGG-1_2	-4.75543	10.2577	pat1.post	1.90838			CTGAAGTCATCGTCGG-1_2	-4.75543	10.2577	pat1.post	0
CTGAAGTTCAGCTCTC-1_2	-3.39057	11.4764	pat1.post	0			CTGAAGTTCAGCTCTC-1_2	-3.39057	11.4764	pat1.post	0
CTGAAGTTCCCGGATG-1_2	-2.65356	7.27506	pat1.post	0			CTGAAGTTCCCGGATG-1_2	-2.65356	7.27506	pat1.post	1.72425
CTGAAGTTCGATCCCT-1_2	9.60386	-1.31003	pat1.post	2.68669			CTGAAGTTCGATCCCT-1_2	9.60386	-1.31003	pat1.post	0
CTGAAGTTCTAACGGT-1_2	9.38476	0.151911	pat1.post	1.83306			CTGAAGTTCTAACGGT-1_2	9.38476	0.151911	pat1.post	0
CTGATAGAGGGTTCCC-1_2	8.07185	-1.96595	pat1.post	2.38258			CTGATAGAGGGTTCCC-1_2	8.07185	-1.96595	pat1.post	1.77773
CTGATAGAGTCGTACT-1_2	-2.11791	8.69644	pat1.post	1.87282			CTGATAGAGTCGTACT-1_2	-2.11791	8.69644	pat1.post	1.87282
CTGATAGAGTGTACTC-1_2	-3.04123	7.42723	pat1.post	2.20401			CTGATAGAGTGTACTC-1_2	-3.04123	7.42723	pat1.post	0
CTGATAGGTAGCTCCG-1_2	-9.60735	-3.74966	pat1.post	0			CTGATAGGTAGCTCCG-1_2	-9.60735	-3.74966	pat1.post	1.54399
CTGATAGTCAACGGGA-1_2	-7.87218	-0.434995	pat1.post	0			CTGATAGTCAACGGGA-1_2	-7.87218	-0.434995	pat1.post	0
CTGATCCCAGCCTTGG-1_2	6.72645	-4.24142	pat1.post	3.01381			CTGATCCCAGCCTTGG-1_2	6.72645	-4.24142	pat1.post	0
CTGATCCGTCGAGTTT-1_2	-7.44301	9.26535	pat1.post	0			CTGATCCGTCGAGTTT-1_2	-7.44301	9.26535	pat1.post	0
CTGATCCGTCTTGCGG-1_2	7.64768	1.75794	pat1.post	2.37106			CTGATCCGTCTTGCGG-1_2	7.64768	1.75794	pat1.post	0
CTGATCCGTGATGCCC-1_2	-2.91912	8.3705	pat1.post	0			CTGATCCGTGATGCCC-1_2	-2.91912	8.3705	pat1.post	0
CTGATCCTCAATCTCT-1_2	-7.80194	-2.18185	pat1.post	1.44789			CTGATCCTCAATCTCT-1_2	-7.80194	-2.18185	pat1.post	0
CTGATCCTCAGTTGAC-1_2	-3.66309	-11.7403	pat1.post	1.52543			CTGATCCTCAGTTGAC-1_2	-3.66309	-11.7403	pat1.post	0
CTGATCCTCTTGGGTA-1_2	-9.01044	-3.1118	pat1.post	0			CTGATCCTCTTGGGTA-1_2	-9.01044	-3.1118	pat1.post	0
CTGCCTAAGAGACTTA-1_2	-3.53064	11.1716	pat1.post	0			CTGCCTAAGAGACTTA-1_2	-3.53064	11.1716	pat1.post	0
CTGCCTAAGTCGAGTG-1_2	7.30514	-2.55982	pat1.post	1.24885			CTGCCTAAGTCGAGTG-1_2	7.30514	-2.55982	pat1.post	1.78719
CTGCCTAAGTGTCCCG-1_2	-4.36027	11.3815	pat1.post	1.98858			CTGCCTAAGTGTCCCG-1_2	-4.36027	11.3815	pat1.post	0
CTGCCTACAGTAAGAT-1_2	-3.36698	7.504	pat1.post	2.86541			CTGCCTACAGTAAGAT-1_2	-3.36698	7.504	pat1.post	2.22766
CTGCCTACATGTAGTC-1_2	10.2713	2.53428	pat1.post	2.34877			CTGCCTACATGTAGTC-1_2	10.2713	2.53428	pat1.post	0
CTGCCTAGTCGGGTCT-1_2	7.54181	-0.0850953	pat1.post	1.69423			CTGCCTAGTCGGGTCT-1_2	7.54181	-0.0850953	pat1.post	0
CTGCCTAGTTTACTCT-1_2	8.68814	2.27933	pat1.post	0			CTGCCTAGTTTACTCT-1_2	8.68814	2.27933	pat1.post	0
CTGCGGAAGGGATGGG-1_2	0.32979	-5.37217	pat1.post	2.21411			CTGCGGAAGGGATGGG-1_2	0.32979	-5.37217	pat1.post	2.21411
CTGCGGAGTCCGAACC-1_2	-4.61522	6.51355	pat1.post	0			CTGCGGAGTCCGAACC-1_2	-4.61522	6.51355	pat1.post	1.35354
CTGCGGAGTTACGCGC-1_2	-6.46654	2.06881	pat1.post	1.69062			CTGCGGAGTTACGCGC-1_2	-6.46654	2.06881	pat1.post	0
CTGCGGAGTTATGCGT-1_2	-4.70459	-8.63825	pat1.post	0			CTGCGGAGTTATGCGT-1_2	-4.70459	-8.63825	pat1.post	1.60402
CTGCGGATCGTTACGA-1_2	10.2444	0.968963	pat1.post	2.45576			CTGCGGATCGTTACGA-1_2	10.2444	0.968963	pat1.post	0
CTGCGGATCTCCCTGA-1_2	-8.46636	5.26274	pat1.post	3.08377			CTGCGGATCTCCCTGA-1_2	-8.46636	5.26274	pat1.post	1.49816
CTGCGGATCTGCTGTC-1_2	-1.76495	-13.3055	pat1.post	1.21715			CTGCGGATCTGCTGTC-1_2	-1.76495	-13.3055	pat1.post	1.21715
CTGCGGATCTGCTTGC-1_2	9.12579	-2.47912	pat1.post	2.11638			CTGCGGATCTGCTTGC-1_2	9.12579	-2.47912	pat1.post	0
CTGCTGTAGATCACGG-1_2	6.22125	-1.70429	pat1.post	2.15611			CTGCTGTAGATCACGG-1_2	6.22125	-1.70429	pat1.post	1.80692
CTGCTGTAGCCAACAG-1_2	11.121	1.51124	pat1.post	0			CTGCTGTAGCCAACAG-1_2	11.121	1.51124	pat1.post	0
CTGCTGTAGTCACGCC-1_2	-5.17088	4.75808	pat1.post	3.52189			CTGCTGTAGTCACGCC-1_2	-5.17088	4.75808	pat1.post	2.0843
CTGGTCTAGCCACCTG-1_2	-7.93902	9.17991	pat1.post	1.45566			CTGGTCTAGCCACCTG-1_2	-7.93902	9.17991	pat1.post	2.0248
CTGGTCTAGTCAAGGC-1_2	6.9214	-2.28936	pat1.post	2.63482			CTGGTCTAGTCAAGGC-1_2	6.9214	-2.28936	pat1.post	0
CTGGTCTGTTCCGGCA-1_2	7.06745	-3.75715	pat1.post	2.53324			CTGGTCTGTTCCGGCA-1_2	7.06745	-3.75715	pat1.post	1.9165
CTGGTCTTCAGCTTAG-1_2	0.0399337	-13.347	pat1.post	0			CTGGTCTTCAGCTTAG-1_2	0.0399337	-13.347	pat1.post	1.0799
CTGGTCTTCCTATGTT-1_2	0.574623	-6.18255	pat1.post	0			CTGGTCTTCCTATGTT-1_2	0.574623	-6.18255	pat1.post	0
CTGTGCTAGGGATGGG-1_2	-5.53776	4.49108	pat1.post	3.32424			CTGTGCTAGGGATGGG-1_2	-5.53776	4.49108	pat1.post	3.08315
CTGTGCTAGGGCTCTC-1_2	-4.50619	5.9831	pat1.post	1.53507			CTGTGCTAGGGCTCTC-1_2	-4.50619	5.9831	pat1.post	3.27683
CTGTGCTCATCACAAC-1_2	7.07515	-2.35226	pat1.post	1.6589			CTGTGCTCATCACAAC-1_2	7.07515	-2.35226	pat1.post	1.6589
CTGTGCTGTAGCCTCG-1_2	9.20652	-1.01549	pat1.post	2.98936			CTGTGCTGTAGCCTCG-1_2	9.20652	-1.01549	pat1.post	1.30729
CTGTGCTGTTGTTTGG-1_2	-3.90114	7.11471	pat1.post	1.17763			CTGTGCTGTTGTTTGG-1_2	-3.90114	7.11471	pat1.post	0
CTGTGCTTCCAGTATG-1_2	-9.93827	4.7486	pat1.post	1.30729			CTGTGCTTCCAGTATG-1_2	-9.93827	4.7486	pat1.post	1.85509
CTGTTTAAGGAGTAGA-1_2	-4.20353	10.4523	pat1.post	2.02452			CTGTTTAAGGAGTAGA-1_2	-4.20353	10.4523	pat1.post	1.45541
CTGTTTAAGGGAACGG-1_2	-7.33333	-2.14971	pat1.post	1.70594			CTGTTTAAGGGAACGG-1_2	-7.33333	-2.14971	pat1.post	1.70594
CTGTTTAAGTACGTTC-1_2	8.50142	2.3299	pat1.post	1.62285			CTGTTTAAGTACGTTC-1_2	8.50142	2.3299	pat1.post	1.1098
CTGTTTAAGTAGCGGT-1_2	-2.4614	8.72444	pat1.post	2.03053			CTGTTTAAGTAGCGGT-1_2	-2.4614	8.72444	pat1.post	1.16504
CTGTTTACAATAGCAA-1_2	-3.34582	11.8019	pat1.post	2.32053			CTGTTTACAATAGCAA-1_2	-3.34582	11.8019	pat1.post	1.04247
CTGTTTACACGACTCG-1_2	-3.23737	9.02917	pat1.post	1.87468			CTGTTTACACGACTCG-1_2	-3.23737	9.02917	pat1.post	0
CTGTTTACATCGATGT-1_2	7.55892	0.224484	pat1.post	2.39608			CTGTTTACATCGATGT-1_2	7.55892	0.224484	pat1.post	0
CTGTTTAGTAAACCTC-1_2	-5.08211	5.13372	pat1.post	3.36498			CTGTTTAGTAAACCTC-1_2	-5.08211	5.13372	pat1.post	2.70581
CTGTTTATCTAACTTC-1_2	8.65801	2.35527	pat1.post	1.47746			CTGTTTATCTAACTTC-1_2	8.65801	2.35527	pat1.post	0
CTTAACTGTCTTCGTC-1_2	-7.34662	-0.836119	pat1.post	1.61104			CTTAACTGTCTTCGTC-1_2	-7.34662	-0.836119	pat1.post	1.61104
CTTAACTTCTACGAGT-1_2	0.772679	-4.68269	pat1.post	2.13874			CTTAACTTCTACGAGT-1_2	0.772679	-4.68269	pat1.post	1.25169
CTTACCGGTCATCCCT-1_2	0.455966	-13.5205	pat1.post	0			CTTACCGGTCATCCCT-1_2	0.455966	-13.5205	pat1.post	2.14161
CTTACCGGTTTGTGTG-1_2	-4.0149	8.08832	pat1.post	0			CTTACCGGTTTGTGTG-1_2	-4.0149	8.08832	pat1.post	1.32143
CTTAGGACAGGAACGT-1_2	-3.56575	10.5336	pat1.post	3.09276			CTTAGGACAGGAACGT-1_2	-3.56575	10.5336	pat1.post	0
CTTAGGAGTCGGCTCA-1_2	-1.99131	7.58716	pat1.post	2.25699			CTTAGGAGTCGGCTCA-1_2	-1.99131	7.58716	pat1.post	0
CTTAGGAGTTTGACTG-1_2	7.94136	2.05408	pat1.post	2.65702			CTTAGGAGTTTGACTG-1_2	7.94136	2.05408	pat1.post	0
CTTAGGATCGACGGAA-1_2	0.0208861	-4.31638	pat1.post	3.08228			CTTAGGATCGACGGAA-1_2	0.0208861	-4.31638	pat1.post	2.43397
CTTAGGATCGCTAGCG-1_2	-7.19006	-2.1557	pat1.post	0			CTTAGGATCGCTAGCG-1_2	-7.19006	-2.1557	pat1.post	1.57849
CTTAGGATCTCGTTTA-1_2	-1.74983	7.38857	pat1.post	0			CTTAGGATCTCGTTTA-1_2	-1.74983	7.38857	pat1.post	1.14
CTTCTCTAGCAATCTC-1_2	-2.00047	7.86847	pat1.post	0			CTTCTCTAGCAATCTC-1_2	-2.00047	7.86847	pat1.post	0
CTTCTCTAGCGTAGTG-1_2	9.99632	2.24859	pat1.post	1.96028			CTTCTCTAGCGTAGTG-1_2	9.99632	2.24859	pat1.post	0
CTTCTCTCACTCGACG-1_2	-7.46366	-4.63821	pat1.post	1.3739			CTTCTCTCACTCGACG-1_2	-7.46366	-4.63821	pat1.post	0
CTTCTCTGTCGCTTCT-1_2	7.83309	0.230382	pat1.post	0			CTTCTCTGTCGCTTCT-1_2	7.83309	0.230382	pat1.post	0
CTTCTCTGTGAGGCTA-1_2	-7.93073	0.251183	pat1.post	2.01291			CTTCTCTGTGAGGCTA-1_2	-7.93073	0.251183	pat1.post	0
CTTCTCTGTTCTGTTT-1_2	-7.51162	5.89821	pat1.post	3.09142			CTTCTCTGTTCTGTTT-1_2	-7.51162	5.89821	pat1.post	0
CTTCTCTGTTTGCATG-1_2	-4.07757	7.9292	pat1.post	1.66617			CTTCTCTGTTTGCATG-1_2	-4.07757	7.9292	pat1.post	1.66617
CTTGGCTAGCAGCGTA-1_2	-2.26411	7.59105	pat1.post	0			CTTGGCTAGCAGCGTA-1_2	-2.26411	7.59105	pat1.post	0
CTTGGCTAGCGATTCT-1_2	-4.23599	7.9787	pat1.post	0			CTTGGCTAGCGATTCT-1_2	-4.23599	7.9787	pat1.post	0
CTTGGCTAGGGTATCG-1_2	-0.674731	-13.2972	pat1.post	2.45352			CTTGGCTAGGGTATCG-1_2	-0.674731	-13.2972	pat1.post	1.65855
CTTGGCTAGGTAAACT-1_2	-2.32897	7.08092	pat1.post	0			CTTGGCTAGGTAAACT-1_2	-2.32897	7.08092	pat1.post	0
CTTGGCTCAGCTTAAC-1_2	-7.06085	5.98118	pat1.post	1.71578			CTTGGCTCAGCTTAAC-1_2	-7.06085	5.98118	pat1.post	1.188
CTTGGCTGTCGAACAG-1_2	11.223	1.26868	pat1.post	0			CTTGGCTGTCGAACAG-1_2	11.223	1.26868	pat1.post	1.44951
CTTGGCTGTCGCATCG-1_2	8.21773	2.69307	pat1.post	0			CTTGGCTGTCGCATCG-1_2	8.21773	2.69307	pat1.post	2.07949
CTTGGCTGTGTAAGTA-1_2	-7.23852	8.85237	pat1.post	1.1899			CTTGGCTGTGTAAGTA-1_2	-7.23852	8.85237	pat1.post	1.1899
CTTGGCTTCCTCAACC-1_2	-9.51692	4.6668	pat1.post	2.08071			CTTGGCTTCCTCAACC-1_2	-9.51692	4.6668	pat1.post	0
CTTTGCGCATCACAAC-1_2	0.259493	-13.278	pat1.post	2.30227			CTTTGCGCATCACAAC-1_2	0.259493	-13.278	pat1.post	2.30227
CTTTGCGGTAGCACGA-1_2	-3.20847	10.5617	pat1.post	3.38708			CTTTGCGGTAGCACGA-1_2	-3.20847	10.5617	pat1.post	2.25904
GAAACTCAGCCCAATT-1_2	-3.478	8.10677	pat1.post	1.62695			GAAACTCAGCCCAATT-1_2	-3.478	8.10677	pat1.post	2.21666
GAAACTCCATTACGAC-1_2	-2.7628	6.74466	pat1.post	2.12618			GAAACTCCATTACGAC-1_2	-2.7628	6.74466	pat1.post	0
GAAACTCGTGACGGTA-1_2	10.8862	-0.208696	pat1.post	1.72223			GAAACTCGTGACGGTA-1_2	10.8862	-0.208696	pat1.post	0.929141
GAAACTCTCAACGCTA-1_2	-3.82178	-10.0693	pat1.post	0			GAAACTCTCAACGCTA-1_2	-3.82178	-10.0693	pat1.post	0
GAAATGAGTGCCTGGT-1_2	-6.31862	6.13516	pat1.post	0			GAAATGAGTGCCTGGT-1_2	-6.31862	6.13516	pat1.post	0
GAAATGAGTGTGAAAT-1_2	-7.61634	8.96871	pat1.post	0			GAAATGAGTGTGAAAT-1_2	-7.61634	8.96871	pat1.post	1.75009
GAAATGATCATCGCTC-1_2	3.97092	-2.25798	pat1.post	2.90532			GAAATGATCATCGCTC-1_2	3.97092	-2.25798	pat1.post	2.66953
GAACATCAGCCCAATT-1_2	5.72577	-8.69514	pat1.post	1.50931			GAACATCAGCCCAATT-1_2	5.72577	-8.69514	pat1.post	1.50931
GAACATCGTCATATGC-1_2	-7.81301	-3.03348	pat1.post	1.43606			GAACATCGTCATATGC-1_2	-7.81301	-3.03348	pat1.post	1.43606
GAACATCGTCTTCTCG-1_2	-3.514	11.1045	pat1.post	0			GAACATCGTCTTCTCG-1_2	-3.514	11.1045	pat1.post	1.14014
GAACATCGTTCGGCAC-1_2	-3.17932	8.46096	pat1.post	2.0844			GAACATCGTTCGGCAC-1_2	-3.17932	8.46096	pat1.post	0
GAACATCGTTGATTCG-1_2	-3.26122	10.7659	pat1.post	1.37655			GAACATCGTTGATTCG-1_2	-3.26122	10.7659	pat1.post	0
GAACATCTCCACGCAG-1_2	-7.4285	6.36943	pat1.post	3.65922			GAACATCTCCACGCAG-1_2	-7.4285	6.36943	pat1.post	2.61083
GAACATCTCTGCGGCA-1_2	-4.08728	11.3325	pat1.post	2.14716			GAACATCTCTGCGGCA-1_2	-4.08728	11.3325	pat1.post	0
GAACCTACACAGTCGC-1_2	-8.69989	5.08574	pat1.post	2.80093			GAACCTACACAGTCGC-1_2	-8.69989	5.08574	pat1.post	0
GAACCTACATACAGCT-1_2	-3.77099	-10.255	pat1.post	0			GAACCTACATACAGCT-1_2	-3.77099	-10.255	pat1.post	0
GAACCTATCCGTCATC-1_2	-9.68138	-3.71795	pat1.post	0			GAACCTATCCGTCATC-1_2	-9.68138	-3.71795	pat1.post	1.75009
GAACGGAAGAACTCGG-1_2	-3.27866	6.86374	pat1.post	0			GAACGGAAGAACTCGG-1_2	-3.27866	6.86374	pat1.post	0
GAACGGAAGATTACCC-1_2	-3.84142	11.6634	pat1.post	1.57484			GAACGGAAGATTACCC-1_2	-3.84142	11.6634	pat1.post	2.1587
GAACGGACAACAACCT-1_2	-2.18316	-13.1598	pat1.post	1.24743			GAACGGACAACAACCT-1_2	-2.18316	-13.1598	pat1.post	1.78554
GAACGGACAAGAGGCT-1_2	0.848427	-6.11873	pat1.post	1.7154			GAACGGACAAGAGGCT-1_2	0.848427	-6.11873	pat1.post	0
GAACGGACACGGCTAC-1_2	6.42736	-8.55296	pat1.post	3.04891			GAACGGACACGGCTAC-1_2	6.42736	-8.55296	pat1.post	2.20132
GAACGGACAGATCTGT-1_2	-9.55642	5.16514	pat1.post	0			GAACGGACAGATCTGT-1_2	-9.55642	5.16514	pat1.post	1.09199
GAACGGATCACCCTCA-1_2	7.04707	-2.96099	pat1.post	1.42685			GAACGGATCACCCTCA-1_2	7.04707	-2.96099	pat1.post	0
GAACGGATCGGATGGA-1_2	7.75431	2.20511	pat1.post	0			GAACGGATCGGATGGA-1_2	7.75431	2.20511	pat1.post	0
GAACGGATCTTAGAGC-1_2	-3.5684	-10.097	pat1.post	0			GAACGGATCTTAGAGC-1_2	-3.5684	-10.097	pat1.post	0
GAACGGATCTTCGAGA-1_2	7.48739	1.98429	pat1.post	0			GAACGGATCTTCGAGA-1_2	7.48739	1.98429	pat1.post	2.61434
GAAGCAGAGGCATGGT-1_2	-8.66384	4.74328	pat1.post	0			GAAGCAGAGGCATGGT-1_2	-8.66384	4.74328	pat1.post	0
GAAGCAGCAGCATGAG-1_2	-3.40326	10.7225	pat1.post	2.6515			GAAGCAGCAGCATGAG-1_2	-3.40326	10.7225	pat1.post	0
GAAGCAGCATGAAGTA-1_2	7.4002	2.19653	pat1.post	0			GAAGCAGCATGAAGTA-1_2	7.4002	2.19653	pat1.post	1.77325
GAATAAGAGCTCAACT-1_2	-3.72966	6.91628	pat1.post	2.17582			GAATAAGAGCTCAACT-1_2	-3.72966	6.91628	pat1.post	1.5902
GAATAAGGTAAATGTG-1_2	-4.10343	-9.824	pat1.post	0			GAATAAGGTAAATGTG-1_2	-4.10343	-9.824	pat1.post	1.52094
GAATAAGGTCTCTCTG-1_2	-8.0854	8.92385	pat1.post	2.14316			GAATAAGGTCTCTCTG-1_2	-8.0854	8.92385	pat1.post	1.25527
GAATAAGTCGGACAAG-1_2	-4.33885	11.136	pat1.post	1.75938			GAATAAGTCGGACAAG-1_2	-4.33885	11.136	pat1.post	0
GAATGAAAGCGTAATA-1_2	-3.30198	11.272	pat1.post	0			GAATGAAAGCGTAATA-1_2	-3.30198	11.272	pat1.post	0
GAATGAACACTCGACG-1_2	9.29299	2.10958	pat1.post	2.83096			GAATGAACACTCGACG-1_2	9.29299	2.10958	pat1.post	1.60752
GAATGAATCAAACCAC-1_2	-3.688	7.73372	pat1.post	0			GAATGAATCAAACCAC-1_2	-3.688	7.73372	pat1.post	1.26852
GAATGAATCCATGAGT-1_2	6.878	-8.64133	pat1.post	2.2206			GAATGAATCCATGAGT-1_2	6.878	-8.64133	pat1.post	0
GACACGCGTAATCGTC-1_2	-8.44839	5.01913	pat1.post	0			GACACGCGTAATCGTC-1_2	-8.44839	5.01913	pat1.post	0
GACACGCGTCCGAACC-1_2	7.05531	-9.22492	pat1.post	2.50837			GACACGCGTCCGAACC-1_2	7.05531	-9.22492	pat1.post	0.960163
GACACGCGTTGCTCCT-1_2	-3.54552	8.46997	pat1.post	0			GACACGCGTTGCTCCT-1_2	-3.54552	8.46997	pat1.post	0
GACACGCTCGAGAGCA-1_2	8.31601	2.9188	pat1.post	1.93578			GACACGCTCGAGAGCA-1_2	8.31601	2.9188	pat1.post	0
GACAGAGAGAGGTTGC-1_2	6.31333	-3.13801	pat1.post	2.17444			GACAGAGAGAGGTTGC-1_2	6.31333	-3.13801	pat1.post	2.54128
GACAGAGCAAGTCTGT-1_2	-4.26216	6.57608	pat1.post	0			GACAGAGCAAGTCTGT-1_2	-4.26216	6.57608	pat1.post	0
GACAGAGCAGGCTGAA-1_2	7.37194	-3.13902	pat1.post	3.21057			GACAGAGCAGGCTGAA-1_2	7.37194	-3.13902	pat1.post	2.68076
GACAGAGGTGAAATCA-1_2	-9.74466	-2.64602	pat1.post	0			GACAGAGGTGAAATCA-1_2	-9.74466	-2.64602	pat1.post	0
GACAGAGGTTGTCGCG-1_2	7.04518	-9.21159	pat1.post	1.88717			GACAGAGGTTGTCGCG-1_2	7.04518	-9.21159	pat1.post	1.88717
GACAGAGTCCCGGATG-1_2	-8.00201	-0.715256	pat1.post	0			GACAGAGTCCCGGATG-1_2	-8.00201	-0.715256	pat1.post	1.612
GACCAATAGGAGTAGA-1_2	-4.13479	8.487	pat1.post	0			GACCAATAGGAGTAGA-1_2	-4.13479	8.487	pat1.post	0
GACCAATAGGGCTCTC-1_2	10.5003	1.50549	pat1.post	2.41479			GACCAATAGGGCTCTC-1_2	10.5003	1.50549	pat1.post	1.62432
GACCAATCAAAGTCAA-1_2	9.57553	-2.05519	pat1.post	2.50335			GACCAATCAAAGTCAA-1_2	9.57553	-2.05519	pat1.post	1.55627
GACCAATCAAGAAAGG-1_2	-2.63165	7.69103	pat1.post	0			GACCAATCAAGAAAGG-1_2	-2.63165	7.69103	pat1.post	1.57423
GACCAATCACCATCCT-1_2	11.438	-0.179964	pat1.post	0			GACCAATCACCATCCT-1_2	11.438	-0.179964	pat1.post	0
GACCAATGTAAACGCG-1_2	-3.06367	7.81753	pat1.post	0			GACCAATGTAAACGCG-1_2	-3.06367	7.81753	pat1.post	0
GACCAATGTAGCTGCC-1_2	-6.9339	-0.577965	pat1.post	1.26431			GACCAATGTAGCTGCC-1_2	-6.9339	-0.577965	pat1.post	0
GACCAATTCAGCTCGG-1_2	-7.43887	6.35263	pat1.post	1.8012			GACCAATTCAGCTCGG-1_2	-7.43887	6.35263	pat1.post	1.26086
GACCTGGAGTCCATAC-1_2	-8.38551	9.0551	pat1.post	0			GACCTGGAGTCCATAC-1_2	-8.38551	9.0551	pat1.post	0
GACCTGGCAAAGCAAT-1_2	-8.26323	-3.77547	pat1.post	0			GACCTGGCAAAGCAAT-1_2	-8.26323	-3.77547	pat1.post	1.82371
GACCTGGCATCTCGCT-1_2	8.48167	2.56558	pat1.post	1.10062			GACCTGGCATCTCGCT-1_2	8.48167	2.56558	pat1.post	0
GACCTGGGTTAGTGGG-1_2	-3.54097	9.06258	pat1.post	1.82502			GACCTGGGTTAGTGGG-1_2	-3.54097	9.06258	pat1.post	0
GACGCGTAGAAGGACA-1_2	-3.80379	9.73535	pat1.post	0			GACGCGTAGAAGGACA-1_2	-3.80379	9.73535	pat1.post	0
GACGCGTAGTCAAGCG-1_2	-3.84616	11.22	pat1.post	1.41565			GACGCGTAGTCAAGCG-1_2	-3.84616	11.22	pat1.post	0
GACGCGTGTCGGGTCT-1_2	-3.4051	8.87991	pat1.post	0			GACGCGTGTCGGGTCT-1_2	-3.4051	8.87991	pat1.post	0
GACGCGTTCCAAAGTC-1_2	10.2485	0.872401	pat1.post	2.39306			GACGCGTTCCAAAGTC-1_2	10.2485	0.872401	pat1.post	1.46225
GACGCGTTCGTAGGTT-1_2	-6.96217	-1.89178	pat1.post	0			GACGCGTTCGTAGGTT-1_2	-6.96217	-1.89178	pat1.post	2.21375
GACGGCTAGCCTCGTG-1_2	-5.24588	4.67906	pat1.post	3.55978			GACGGCTAGCCTCGTG-1_2	-5.24588	4.67906	pat1.post	1.56759
GACGGCTGTAAATACG-1_2	6.63938	-0.930142	pat1.post	2.18266			GACGGCTGTAAATACG-1_2	6.63938	-0.930142	pat1.post	1.28738
GACGGCTGTAGGACAC-1_2	8.64479	-2.53678	pat1.post	2.51685			GACGGCTGTAGGACAC-1_2	8.64479	-2.53678	pat1.post	1.90133
GACGGCTGTCTAGGTT-1_2	-7.04601	-0.368279	pat1.post	0			GACGGCTGTCTAGGTT-1_2	-7.04601	-0.368279	pat1.post	1.54457
GACGGCTTCACCACCT-1_2	-3.29202	11.761	pat1.post	1.65941			GACGGCTTCACCACCT-1_2	-3.29202	11.761	pat1.post	0
GACGGCTTCGCCATAA-1_2	-3.95762	7.24092	pat1.post	0			GACGGCTTCGCCATAA-1_2	-3.95762	7.24092	pat1.post	0
GACGTGCAGAAGGTTT-1_2	-7.92281	-2.40505	pat1.post	2.65129			GACGTGCAGAAGGTTT-1_2	-7.92281	-2.40505	pat1.post	0
GACGTGCAGCTCCTTC-1_2	6.11705	-3.58067	pat1.post	2.89204			GACGTGCAGCTCCTTC-1_2	6.11705	-3.58067	pat1.post	1.48297
GACGTGCCACCTCGTT-1_2	-8.29936	8.18289	pat1.post	0			GACGTGCCACCTCGTT-1_2	-8.29936	8.18289	pat1.post	0
GACGTGCCACGACGAA-1_2	6.40564	-0.956837	pat1.post	2.77388			GACGTGCCACGACGAA-1_2	6.40564	-0.956837	pat1.post	0
GACGTGCCAGTCAGAG-1_2	-3.35979	8.87447	pat1.post	0			GACGTGCCAGTCAGAG-1_2	-3.35979	8.87447	pat1.post	0
GACGTGCCATGGTTGT-1_2	-3.41109	-10.2667	pat1.post	2.96611			GACGTGCCATGGTTGT-1_2	-3.41109	-10.2667	pat1.post	2.32318
GACGTGCTCGCAAACT-1_2	-0.0820927	-13.1826	pat1.post	1.93401			GACGTGCTCGCAAACT-1_2	-0.0820927	-13.1826	pat1.post	0
GACGTGCTCTTCGAGA-1_2	-7.18495	2.3036	pat1.post	0			GACGTGCTCTTCGAGA-1_2	-7.18495	2.3036	pat1.post	0
GACGTTAAGGCTCTTA-1_2	0.621486	-5.08105	pat1.post	2.29021			GACGTTAAGGCTCTTA-1_2	0.621486	-5.08105	pat1.post	1.16915
GACGTTAAGTCCGTAT-1_2	-5.14807	7.07257	pat1.post	0			GACGTTAAGTCCGTAT-1_2	-5.14807	7.07257	pat1.post	0
GACGTTAAGTCTCCTC-1_2	-9.11497	-1.10856	pat1.post	0			GACGTTAAGTCTCCTC-1_2	-9.11497	-1.10856	pat1.post	0
GACGTTACAGCTGTTA-1_2	-6.80347	-0.0177093	pat1.post	4.14746			GACGTTACAGCTGTTA-1_2	-6.80347	-0.0177093	pat1.post	2.63717
GACGTTAGTACCAGTT-1_2	8.10726	-1.98417	pat1.post	1.95897			GACGTTAGTACCAGTT-1_2	8.10726	-1.98417	pat1.post	0
GACGTTATCCTAGTGA-1_2	-2.85788	9.29982	pat1.post	0			GACGTTATCCTAGTGA-1_2	-2.85788	9.29982	pat1.post	0
GACTAACCACGTCAGC-1_2	7.07696	0.993242	pat1.post	0			GACTAACCACGTCAGC-1_2	7.07696	0.993242	pat1.post	2.96873
GACTAACGTAGTAGTA-1_2	-3.59814	10.5894	pat1.post	1.9252			GACTAACGTAGTAGTA-1_2	-3.59814	10.5894	pat1.post	2.28083
GACTAACGTTGGTTTG-1_2	-3.55456	11.6716	pat1.post	2.03024			GACTAACGTTGGTTTG-1_2	-3.55456	11.6716	pat1.post	0
GACTAACTCCAGAAGG-1_2	-3.42282	8.67504	pat1.post	1.81333			GACTAACTCCAGAAGG-1_2	-3.42282	8.67504	pat1.post	1.81333
GACTACACACGTTGGC-1_2	-3.62835	-9.40164	pat1.post	1.37368			GACTACACACGTTGGC-1_2	-3.62835	-9.40164	pat1.post	2.28743
GACTACACATTCCTGC-1_2	-1.91121	8.0133	pat1.post	0			GACTACACATTCCTGC-1_2	-1.91121	8.0133	pat1.post	0
GACTACAGTGGCTCCA-1_2	-2.18869	7.95979	pat1.post	0			GACTACAGTGGCTCCA-1_2	-2.18869	7.95979	pat1.post	1.43557
GACTACATCATCACCC-1_2	-3.07561	-1.66638	pat1.post	0			GACTACATCATCACCC-1_2	-3.07561	-1.66638	pat1.post	0
GACTGCGAGAAGCCCA-1_2	8.4881	1.23812	pat1.post	1.54864			GACTGCGAGAAGCCCA-1_2	8.4881	1.23812	pat1.post	1.54864
GACTGCGAGCGTGAAC-1_2	9.73604	-2.05458	pat1.post	2.54257			GACTGCGAGCGTGAAC-1_2	9.73604	-2.05458	pat1.post	1.73782
GACTGCGCAAATCCGT-1_2	-8.51146	-1.19527	pat1.post	1.42781			GACTGCGCAAATCCGT-1_2	-8.51146	-1.19527	pat1.post	1.42781
GACTGCGGTATAGGGC-1_2	8.17314	-3.80112	pat1.post	1.83513			GACTGCGGTATAGGGC-1_2	8.17314	-3.80112	pat1.post	1.83513
GACTGCGGTCCGAACC-1_2	-6.28768	2.08536	pat1.post	1.92096			GACTGCGGTCCGAACC-1_2	-6.28768	2.08536	pat1.post	0
GACTGCGTCACATAGC-1_2	-6.73002	7.6838	pat1.post	0			GACTGCGTCACATAGC-1_2	-6.73002	7.6838	pat1.post	0
GAGCAGAAGCGCTCCA-1_2	6.58906	-9.27882	pat1.post	2.5565			GAGCAGAAGCGCTCCA-1_2	6.58906	-9.27882	pat1.post	0
GAGCAGACAATGTTGC-1_2	5.61155	-7.88314	pat1.post	2.51267			GAGCAGACAATGTTGC-1_2	5.61155	-7.88314	pat1.post	1.18405
GAGCAGACAGACGCCT-1_2	-3.09755	7.67971	pat1.post	0			GAGCAGACAGACGCCT-1_2	-3.09755	7.67971	pat1.post	1.57362
GAGCAGACAGCCTTGG-1_2	5.77073	-2.102	pat1.post	0			GAGCAGACAGCCTTGG-1_2	5.77073	-2.102	pat1.post	1.26413
GAGCAGAGTGACCAAG-1_2	-8.89615	-4.40919	pat1.post	0			GAGCAGAGTGACCAAG-1_2	-8.89615	-4.40919	pat1.post	0
GAGCAGAGTTGAACTC-1_2	10.2916	1.79897	pat1.post	0			GAGCAGAGTTGAACTC-1_2	10.2916	1.79897	pat1.post	0
GAGCAGATCAGCGACC-1_2	-7.19737	0.855506	pat1.post	2.2526			GAGCAGATCAGCGACC-1_2	-7.19737	0.855506	pat1.post	2.6224
GAGGTGACAAGGTTTC-1_2	-3.84596	11.2066	pat1.post	0			GAGGTGACAAGGTTTC-1_2	-3.84596	11.2066	pat1.post	1.44096
GAGGTGACAATTGCTG-1_2	-5.10556	5.21245	pat1.post	2.87641			GAGGTGACAATTGCTG-1_2	-5.10556	5.21245	pat1.post	3.36444
GAGGTGACAGATGGCA-1_2	7.42294	-1.31363	pat1.post	2.3693			GAGGTGACAGATGGCA-1_2	7.42294	-1.31363	pat1.post	1.58432
GAGGTGACAGCGAACA-1_2	-3.57983	7.30666	pat1.post	0			GAGGTGACAGCGAACA-1_2	-3.57983	7.30666	pat1.post	1.97537
GAGGTGATCCAGAGGA-1_2	7.56147	-3.82916	pat1.post	0			GAGGTGATCCAGAGGA-1_2	7.56147	-3.82916	pat1.post	1.25959
GAGGTGATCTGCGTAA-1_2	6.6262	-7.50845	pat1.post	3.63991			GAGGTGATCTGCGTAA-1_2	6.6262	-7.50845	pat1.post	2.84643
GAGTCCGAGATAGCAT-1_2	6.88677	0.464638	pat1.post	0			GAGTCCGAGATAGCAT-1_2	6.88677	0.464638	pat1.post	2.28663
GAGTCCGCAATCAGAA-1_2	10.3731	1.40774	pat1.post	2.52774			GAGTCCGCAATCAGAA-1_2	10.3731	1.40774	pat1.post	2.16142
GAGTCCGGTAAATACG-1_2	-8.45817	8.18462	pat1.post	2.3141			GAGTCCGGTAAATACG-1_2	-8.45817	8.18462	pat1.post	0
GAGTCCGTCAGCCTAA-1_2	9.77847	2.28388	pat1.post	1.94061			GAGTCCGTCAGCCTAA-1_2	9.77847	2.28388	pat1.post	1.94061
GAGTCCGTCCCTCAGT-1_2	-3.64734	-10.7565	pat1.post	2.28531			GAGTCCGTCCCTCAGT-1_2	-3.64734	-10.7565	pat1.post	1.37192
GAGTCCGTCGTTACAG-1_2	0.81107	-5.88244	pat1.post	0			GAGTCCGTCGTTACAG-1_2	0.81107	-5.88244	pat1.post	1.5014
GATCAGTAGAGCTGGT-1_2	11.0794	1.66383	pat1.post	0			GATCAGTAGAGCTGGT-1_2	11.0794	1.66383	pat1.post	0
GATCAGTAGATATACG-1_2	-4.90749	-10.472	pat1.post	1.72652			GATCAGTAGATATACG-1_2	-4.90749	-10.472	pat1.post	0
GATCAGTAGCAATCTC-1_2	-8.71302	-3.82505	pat1.post	0			GATCAGTAGCAATCTC-1_2	-8.71302	-3.82505	pat1.post	0
GATCAGTGTATGAAAC-1_2	-3.1177	11.3387	pat1.post	1.04629			GATCAGTGTATGAAAC-1_2	-3.1177	11.3387	pat1.post	1.54631
GATCAGTGTGTCTGAT-1_2	-2.31177	8.43613	pat1.post	0			GATCAGTGTGTCTGAT-1_2	-2.31177	8.43613	pat1.post	1.31601
GATCGATAGTGCCAGA-1_2	-9.71686	4.78564	pat1.post	2.18499			GATCGATAGTGCCAGA-1_2	-9.71686	4.78564	pat1.post	0
GATCGATGTATAGGTA-1_2	-2.19006	7.44453	pat1.post	1.96316			GATCGATGTATAGGTA-1_2	-2.19006	7.44453	pat1.post	0
GATCGATGTCGGGTCT-1_2	-0.164769	-5.68758	pat1.post	1.45945			GATCGATGTCGGGTCT-1_2	-0.164769	-5.68758	pat1.post	2.38975
GATCGATGTGGCAAAC-1_2	-4.21486	11.1603	pat1.post	0			GATCGATGTGGCAAAC-1_2	-4.21486	11.1603	pat1.post	0
GATCGCGAGAACTGTA-1_2	-4.8252	-9.00896	pat1.post	2.39994			GATCGCGAGAACTGTA-1_2	-4.8252	-9.00896	pat1.post	1.25437
GATCGCGAGCCAACAG-1_2	10.3876	-0.87791	pat1.post	1.23866			GATCGCGAGCCAACAG-1_2	10.3876	-0.87791	pat1.post	1.23866
GATCGCGGTGTGCCTG-1_2	0.0830233	-13.261	pat1.post	1.61393			GATCGCGGTGTGCCTG-1_2	0.0830233	-13.261	pat1.post	0
GATCGCGGTTCGAATC-1_2	-7.56861	-3.73782	pat1.post	0			GATCGCGGTTCGAATC-1_2	-7.56861	-3.73782	pat1.post	1.09675
GATCGCGTCTTTACAC-1_2	6.75528	-7.65716	pat1.post	2.57703			GATCGCGTCTTTACAC-1_2	6.75528	-7.65716	pat1.post	1.61992
GATCGTAAGGCTACGA-1_2	-3.74113	7.43114	pat1.post	2.66197			GATCGTAAGGCTACGA-1_2	-3.74113	7.43114	pat1.post	2.66197
GATCGTAGTACTTAGC-1_2	-0.0513761	-13.4513	pat1.post	0			GATCGTAGTACTTAGC-1_2	-0.0513761	-13.4513	pat1.post	0
GATCGTAGTGCATCTA-1_2	-3.77579	7.22675	pat1.post	2.85173			GATCGTAGTGCATCTA-1_2	-3.77579	7.22675	pat1.post	1.86241
GATCGTAGTTGATTCG-1_2	11.217	1.81505	pat1.post	1.65204			GATCGTAGTTGATTCG-1_2	11.217	1.81505	pat1.post	0
GATCTAGAGAATAGGG-1_2	-3.71176	7.99542	pat1.post	0			GATCTAGAGAATAGGG-1_2	-3.71176	7.99542	pat1.post	0
GATCTAGAGCGTAATA-1_2	10.6603	0.619795	pat1.post	2.84017			GATCTAGAGCGTAATA-1_2	10.6603	0.619795	pat1.post	0
GATCTAGCAATAGAGT-1_2	6.77727	-0.118968	pat1.post	2.71604			GATCTAGCAATAGAGT-1_2	6.77727	-0.118968	pat1.post	0
GATCTAGGTAAATACG-1_2	7.07795	1.13178	pat1.post	2.21763			GATCTAGGTAAATACG-1_2	7.07795	1.13178	pat1.post	0
GATCTAGTCAGCGATT-1_2	-9.80799	4.59226	pat1.post	1.82436			GATCTAGTCAGCGATT-1_2	-9.80799	4.59226	pat1.post	0
GATCTAGTCTTGTATC-1_2	-4.42759	-9.06559	pat1.post	3.23524			GATCTAGTCTTGTATC-1_2	-4.42759	-9.06559	pat1.post	1.96054
GATGAAAAGGTCGGAT-1_2	10.5894	-2.06103	pat1.post	2.42375			GATGAAAAGGTCGGAT-1_2	10.5894	-2.06103	pat1.post	1.81548
GATGAAAAGTGTTAGA-1_2	-2.2765	-12.9259	pat1.post	0			GATGAAAAGTGTTAGA-1_2	-2.2765	-12.9259	pat1.post	0
GATGAAACAGCTGCAC-1_2	-4.5064	9.27574	pat1.post	0			GATGAAACAGCTGCAC-1_2	-4.5064	9.27574	pat1.post	1.65307
GATGAAATCATTATCC-1_2	-4.69458	6.46111	pat1.post	1.59519			GATGAAATCATTATCC-1_2	-4.69458	6.46111	pat1.post	0
GATGAAATCGCTAGCG-1_2	-3.36055	11.5924	pat1.post	1.32284			GATGAAATCGCTAGCG-1_2	-3.36055	11.5924	pat1.post	0
GATGAGGAGAAGGGTA-1_2	-9.34807	5.22304	pat1.post	1.09015			GATGAGGAGAAGGGTA-1_2	-9.34807	5.22304	pat1.post	1.09015
GATGAGGAGTCTCAAC-1_2	-3.93362	8.11947	pat1.post	0			GATGAGGAGTCTCAAC-1_2	-3.93362	8.11947	pat1.post	0
GATGAGGCAGCGTAAG-1_2	-2.19695	7.33664	pat1.post	1.24814			GATGAGGCAGCGTAAG-1_2	-2.19695	7.33664	pat1.post	1.78636
GATGAGGGTACAGTTC-1_2	-4.82826	-9.96519	pat1.post	1.72311			GATGAGGGTACAGTTC-1_2	-4.82826	-9.96519	pat1.post	1.72311
GATGAGGTCATTGCGA-1_2	-4.39342	8.161	pat1.post	1.34277			GATGAGGTCATTGCGA-1_2	-4.39342	8.161	pat1.post	0
GATGAGGTCCAGATCA-1_2	-2.84844	8.87939	pat1.post	2.95009			GATGAGGTCCAGATCA-1_2	-2.84844	8.87939	pat1.post	0
GATGCTAAGTCGATAA-1_2	11.0078	-0.879282	pat1.post	2.82366			GATGCTAAGTCGATAA-1_2	11.0078	-0.879282	pat1.post	0
GATGCTAAGTGAAGAG-1_2	-1.296	-2.08933	pat1.post	1.65838			GATGCTAAGTGAAGAG-1_2	-1.296	-2.08933	pat1.post	4.63491
GATGCTACAATAGCAA-1_2	-7.9571	8.30047	pat1.post	4.55496			GATGCTACAATAGCAA-1_2	-7.9571	8.30047	pat1.post	2.60617
GATGCTAGTACAGACG-1_2	-2.59577	6.98255	pat1.post	1.34194			GATGCTAGTACAGACG-1_2	-2.59577	6.98255	pat1.post	1.34194
GATGCTAGTCACCCAG-1_2	-8.34153	5.40081	pat1.post	1.5398			GATGCTAGTCACCCAG-1_2	-8.34153	5.40081	pat1.post	0
GATGCTATCAGCGACC-1_2	-2.89763	6.74544	pat1.post	0			GATGCTATCAGCGACC-1_2	-2.89763	6.74544	pat1.post	0
GATTCAGAGAATGTGT-1_2	-4.35398	7.01832	pat1.post	0			GATTCAGAGAATGTGT-1_2	-4.35398	7.01832	pat1.post	0
GATTCAGCAATCGAAA-1_2	-1.91644	7.73506	pat1.post	0			GATTCAGCAATCGAAA-1_2	-1.91644	7.73506	pat1.post	1.48719
GATTCAGCATGCCACG-1_2	-3.90419	10.8599	pat1.post	0			GATTCAGCATGCCACG-1_2	-3.90419	10.8599	pat1.post	0
GATTCAGCATTACCTT-1_2	-5.15744	6.76486	pat1.post	0			GATTCAGCATTACCTT-1_2	-5.15744	6.76486	pat1.post	0
GATTCAGGTCCGAGTC-1_2	5.41127	-1.56144	pat1.post	2.33069			GATTCAGGTCCGAGTC-1_2	5.41127	-1.56144	pat1.post	2.13156
GATTCAGTCATATCGG-1_2	-3.47337	8.81185	pat1.post	1.72198			GATTCAGTCATATCGG-1_2	-3.47337	8.81185	pat1.post	2.69373
GATTCAGTCGAACTGT-1_2	-6.07839	3.01494	pat1.post	2.21133			GATTCAGTCGAACTGT-1_2	-6.07839	3.01494	pat1.post	0
GATTCAGTCGGCATCG-1_2	9.79954	1.31248	pat1.post	2.97913			GATTCAGTCGGCATCG-1_2	9.79954	1.31248	pat1.post	2.76861
GATTCAGTCTTCGAGA-1_2	9.21142	-1.30393	pat1.post	2.70087			GATTCAGTCTTCGAGA-1_2	9.21142	-1.30393	pat1.post	2.23384
GCAAACTAGCGAAGGG-1_2	-7.14314	1.07909	pat1.post	2.65887			GCAAACTAGCGAAGGG-1_2	-7.14314	1.07909	pat1.post	0
GCAAACTAGTAGTGCG-1_2	6.96887	1.03437	pat1.post	2.09871			GCAAACTAGTAGTGCG-1_2	6.96887	1.03437	pat1.post	1.52122
GCAAACTCATGCCTAA-1_2	-8.34226	8.21606	pat1.post	1.53137			GCAAACTCATGCCTAA-1_2	-8.34226	8.21606	pat1.post	0
GCAAACTGTAGGCATG-1_2	6.46715	1.09026	pat1.post	2.46852			GCAAACTGTAGGCATG-1_2	6.46715	1.09026	pat1.post	0
GCAAACTTCCTCATTA-1_2	9.21234	-1.78007	pat1.post	2.93889			GCAAACTTCCTCATTA-1_2	9.21234	-1.78007	pat1.post	2.37592
GCAAACTTCTGCGTAA-1_2	0.83767	-6.18748	pat1.post	0			GCAAACTTCTGCGTAA-1_2	0.83767	-6.18748	pat1.post	1.2432
GCAATCAAGAAGGCCT-1_2	-2.65157	7.71404	pat1.post	0			GCAATCAAGAAGGCCT-1_2	-2.65157	7.71404	pat1.post	2.17134
GCAATCAGTATCTGCA-1_2	-7.04419	6.38273	pat1.post	1.98235			GCAATCAGTATCTGCA-1_2	-7.04419	6.38273	pat1.post	1.41825
GCAATCATCACAACGT-1_2	-7.7357	9.33345	pat1.post	0			GCAATCATCACAACGT-1_2	-7.7357	9.33345	pat1.post	0
GCACATAAGGGCTTCC-1_2	-4.45272	11.1022	pat1.post	0			GCACATAAGGGCTTCC-1_2	-4.45272	11.1022	pat1.post	0
GCACATAAGTGAAGAG-1_2	6.25954	-1.02885	pat1.post	0			GCACATAAGTGAAGAG-1_2	6.25954	-1.02885	pat1.post	0
GCACATACACGTCAGC-1_2	-7.85845	9.50485	pat1.post	1.86448			GCACATACACGTCAGC-1_2	-7.85845	9.50485	pat1.post	1.86448
GCACATAGTCAATGTC-1_2	-7.9371	5.7503	pat1.post	0			GCACATAGTCAATGTC-1_2	-7.9371	5.7503	pat1.post	1.12447
GCACATAGTGAAAGAG-1_2	-2.44252	8.29637	pat1.post	0			GCACATAGTGAAAGAG-1_2	-2.44252	8.29637	pat1.post	0
GCACATATCCGCATCT-1_2	8.63642	-1.4633	pat1.post	3.13524			GCACATATCCGCATCT-1_2	8.63642	-1.4633	pat1.post	1.23657
GCACATATCGCGCCAA-1_2	-7.57887	-0.940472	pat1.post	0			GCACATATCGCGCCAA-1_2	-7.57887	-0.940472	pat1.post	0
GCACTCTAGAATCTCC-1_2	-4.65017	6.48636	pat1.post	0			GCACTCTAGAATCTCC-1_2	-4.65017	6.48636	pat1.post	0
GCACTCTAGCGCTCCA-1_2	-4.66988	10.0158	pat1.post	0			GCACTCTAGCGCTCCA-1_2	-4.66988	10.0158	pat1.post	0
GCACTCTCAAAGGTGC-1_2	9.4289	2.88763	pat1.post	0			GCACTCTCAAAGGTGC-1_2	9.4289	2.88763	pat1.post	0
GCACTCTCAATCTACG-1_2	-3.35916	7.81459	pat1.post	3.58141			GCACTCTCAATCTACG-1_2	-3.35916	7.81459	pat1.post	0
GCACTCTTCATTATCC-1_2	-8.00477	4.84055	pat1.post	2.01347			GCACTCTTCATTATCC-1_2	-8.00477	4.84055	pat1.post	0
GCAGCCAAGATCGGGT-1_2	8.63418	2.52125	pat1.post	0			GCAGCCAAGATCGGGT-1_2	8.63418	2.52125	pat1.post	1.75759
GCAGCCAAGCTGATAA-1_2	8.25704	2.91833	pat1.post	1.81312			GCAGCCAAGCTGATAA-1_2	8.25704	2.91833	pat1.post	1.2711
GCAGCCAAGTACATGA-1_2	-7.48749	8.79402	pat1.post	0			GCAGCCAAGTACATGA-1_2	-7.48749	8.79402	pat1.post	0
GCAGCCAGTGAGTATA-1_2	-2.60297	8.85538	pat1.post	0			GCAGCCAGTGAGTATA-1_2	-2.60297	8.85538	pat1.post	0
GCAGCCATCCACGAAT-1_2	-3.78338	8.22825	pat1.post	1.33736			GCAGCCATCCACGAAT-1_2	-3.78338	8.22825	pat1.post	1.33736
GCAGTTACACTGAAGG-1_2	-9.09697	-3.22418	pat1.post	2.52175			GCAGTTACACTGAAGG-1_2	-9.09697	-3.22418	pat1.post	0
GCAGTTAGTCCAAGTT-1_2	-7.72171	-3.24093	pat1.post	2.00397			GCAGTTAGTCCAAGTT-1_2	-7.72171	-3.24093	pat1.post	1.43728
GCAGTTAGTCTGATCA-1_2	-6.32452	3.01425	pat1.post	1.65358			GCAGTTAGTCTGATCA-1_2	-6.32452	3.01425	pat1.post	1.13553
GCAGTTATCGGCGGTT-1_2	6.66387	0.465368	pat1.post	1.75206			GCAGTTATCGGCGGTT-1_2	6.66387	0.465368	pat1.post	0
GCAGTTATCTTACCGC-1_2	0.184904	-6.51644	pat1.post	2.05151			GCAGTTATCTTACCGC-1_2	0.184904	-6.51644	pat1.post	0
GCAGTTATCTTCGGTC-1_2	-8.87994	-2.87993	pat1.post	0			GCAGTTATCTTCGGTC-1_2	-8.87994	-2.87993	pat1.post	0
GCATACAAGATCCTGT-1_2	-3.18218	9.13458	pat1.post	0			GCATACAAGATCCTGT-1_2	-3.18218	9.13458	pat1.post	0
GCATACAAGTGCGTGA-1_2	-4.3151	10.5549	pat1.post	0			GCATACAAGTGCGTGA-1_2	-4.3151	10.5549	pat1.post	0
GCATACAGTTGTCTTT-1_2	0.468418	-5.82131	pat1.post	0			GCATACAGTTGTCTTT-1_2	0.468418	-5.82131	pat1.post	0
GCATGATCACCTCGTT-1_2	9.19327	-3.83906	pat1.post	2.39572			GCATGATCACCTCGTT-1_2	9.19327	-3.83906	pat1.post	2.39572
GCATGATCACGAGGTA-1_2	7.13454	-9.14207	pat1.post	0			GCATGATCACGAGGTA-1_2	7.13454	-9.14207	pat1.post	2.68139
GCATGATCATGGTTGT-1_2	-8.27899	-1.23738	pat1.post	1.41659			GCATGATCATGGTTGT-1_2	-8.27899	-1.23738	pat1.post	1.41659
GCATGATTCCTCATTA-1_2	-7.11713	8.04121	pat1.post	0			GCATGATTCCTCATTA-1_2	-7.11713	8.04121	pat1.post	1.42063
GCATGCGAGGGTTCCC-1_2	-4.19601	8.29657	pat1.post	1.69206			GCATGCGAGGGTTCCC-1_2	-4.19601	8.29657	pat1.post	0
GCATGCGCAGATGGGT-1_2	7.15875	-2.156	pat1.post	2.55796			GCATGCGCAGATGGGT-1_2	7.15875	-2.156	pat1.post	2.1905
GCATGCGCAGCTATTG-1_2	9.02748	-2.95295	pat1.post	2.03616			GCATGCGCAGCTATTG-1_2	9.02748	-2.95295	pat1.post	0
GCATGCGCATTGCGGC-1_2	-3.06732	7.53862	pat1.post	0			GCATGCGCATTGCGGC-1_2	-3.06732	7.53862	pat1.post	1.73724
GCATGCGGTCCGTGAC-1_2	9.14477	-4.13782	pat1.post	2.86815			GCATGCGGTCCGTGAC-1_2	9.14477	-4.13782	pat1.post	2.43166
GCATGCGTCCCATTAT-1_2	-4.18236	-8.81106	pat1.post	0			GCATGCGTCCCATTAT-1_2	-4.18236	-8.81106	pat1.post	1.8592
GCATGCGTCCTTTCTC-1_2	-3.48134	7.98972	pat1.post	0			GCATGCGTCCTTTCTC-1_2	-3.48134	7.98972	pat1.post	0
GCATGTAAGAGAACAG-1_2	-9.61166	-2.66447	pat1.post	2.4098			GCATGTAAGAGAACAG-1_2	-9.61166	-2.66447	pat1.post	0
GCATGTAAGAGCTATA-1_2	-6.84354	-0.932221	pat1.post	0			GCATGTAAGAGCTATA-1_2	-6.84354	-0.932221	pat1.post	0
GCATGTAAGGCAGGTT-1_2	-9.45733	5.13796	pat1.post	0			GCATGTAAGGCAGGTT-1_2	-9.45733	5.13796	pat1.post	0
GCATGTACAAGCGATG-1_2	-8.00357	-1.71318	pat1.post	0			GCATGTACAAGCGATG-1_2	-8.00357	-1.71318	pat1.post	0
GCATGTAGTATCGCAT-1_2	7.47688	0.539919	pat1.post	2.77353			GCATGTAGTATCGCAT-1_2	7.47688	0.539919	pat1.post	0
GCATGTAGTCGACTAT-1_2	-3.36632	7.64705	pat1.post	0			GCATGTAGTCGACTAT-1_2	-3.36632	7.64705	pat1.post	2.04299
GCATGTATCAGCAACT-1_2	11.3605	-0.060381	pat1.post	1.12573			GCATGTATCAGCAACT-1_2	11.3605	-0.060381	pat1.post	1.98064
GCATGTATCGCAAACT-1_2	-2.25503	7.47902	pat1.post	0			GCATGTATCGCAAACT-1_2	-2.25503	7.47902	pat1.post	1.32567
GCCAAATAGTGTTGAA-1_2	-4.30209	10.8149	pat1.post	3.07237			GCCAAATAGTGTTGAA-1_2	-4.30209	10.8149	pat1.post	2.22324
GCCAAATCACAGCGTC-1_2	8.14918	-1.90626	pat1.post	4.10891			GCCAAATCACAGCGTC-1_2	8.14918	-1.90626	pat1.post	0
GCCAAATCAGTGAGTG-1_2	-8.05531	8.88426	pat1.post	0			GCCAAATCAGTGAGTG-1_2	-8.05531	8.88426	pat1.post	1.28398
GCCAAATCATCCGTGG-1_2	7.78185	-2.13459	pat1.post	2.42751			GCCAAATCATCCGTGG-1_2	7.78185	-2.13459	pat1.post	2.16882
GCCAAATCATCTCGCT-1_2	-9.73345	-2.94538	pat1.post	1.60307			GCCAAATCATCTCGCT-1_2	-9.73345	-2.94538	pat1.post	0
GCCAAATGTGATGTCT-1_2	6.47316	-0.795637	pat1.post	0			GCCAAATGTGATGTCT-1_2	6.47316	-0.795637	pat1.post	0
GCCTCTACAATAGCGG-1_2	-2.57051	7.81974	pat1.post	0			GCCTCTACAATAGCGG-1_2	-2.57051	7.81974	pat1.post	0
GCCTCTAGTCATGCCG-1_2	7.97424	2.57982	pat1.post	2.43698			GCCTCTAGTCATGCCG-1_2	7.97424	2.57982	pat1.post	0
GCCTCTAGTTGTTTGG-1_2	9.49635	0.296988	pat1.post	2.32902			GCCTCTAGTTGTTTGG-1_2	9.49635	0.296988	pat1.post	0
GCCTCTATCCAGTAGT-1_2	-6.04863	3.2183	pat1.post	1.188			GCCTCTATCCAGTAGT-1_2	-6.04863	3.2183	pat1.post	1.188
GCGACCAAGCGCTCCA-1_2	-4.47924	-8.80373	pat1.post	0			GCGACCAAGCGCTCCA-1_2	-4.47924	-8.80373	pat1.post	2.69674
GCGACCAAGTGAAGAG-1_2	10.6286	2.14871	pat1.post	0			GCGACCAAGTGAAGAG-1_2	10.6286	2.14871	pat1.post	1.48746
GCGACCAGTCAAAGCG-1_2	6.85617	-1.15333	pat1.post	3.05554			GCGACCAGTCAAAGCG-1_2	6.85617	-1.15333	pat1.post	0
GCGACCAGTTACCGAT-1_2	7.74088	-1.1557	pat1.post	4.22196			GCGACCAGTTACCGAT-1_2	7.74088	-1.1557	pat1.post	2.18628
GCGACCATCCCTAACC-1_2	7.73093	-2.06651	pat1.post	1.68648			GCGACCATCCCTAACC-1_2	7.73093	-2.06651	pat1.post	2.02824
GCGAGAAAGATGAGAG-1_2	-9.4985	-4.0931	pat1.post	0			GCGAGAAAGATGAGAG-1_2	-9.4985	-4.0931	pat1.post	0
GCGAGAACAAGGACAC-1_2	-7.90265	9.1949	pat1.post	0			GCGAGAACAAGGACAC-1_2	-7.90265	9.1949	pat1.post	1.61878
GCGAGAACACCAGCAC-1_2	6.7467	-8.56718	pat1.post	3.40574			GCGAGAACACCAGCAC-1_2	6.7467	-8.56718	pat1.post	1.96488
GCGAGAACAGGAATGC-1_2	-3.99532	10.027	pat1.post	2.20079			GCGAGAACAGGAATGC-1_2	-3.99532	10.027	pat1.post	0
GCGAGAACATCACGAT-1_2	-2.15249	8.37451	pat1.post	0			GCGAGAACATCACGAT-1_2	-2.15249	8.37451	pat1.post	1.64729
GCGAGAACATCAGTCA-1_2	-4.02171	7.39962	pat1.post	1.51788			GCGAGAACATCAGTCA-1_2	-4.02171	7.39962	pat1.post	1.51788
GCGAGAAGTTGGAGGT-1_2	-4.52849	11.4683	pat1.post	0			GCGAGAAGTTGGAGGT-1_2	-4.52849	11.4683	pat1.post	2.26199
GCGAGAATCACGCGGT-1_2	-2.91597	8.2929	pat1.post	2.1383			GCGAGAATCACGCGGT-1_2	-2.91597	8.2929	pat1.post	2.1383
GCGAGAATCCACTGGG-1_2	-4.1699	9.56212	pat1.post	1.6088			GCGAGAATCCACTGGG-1_2	-4.1699	9.56212	pat1.post	1.6088
GCGAGAATCTACTTAC-1_2	-8.09653	-3.52328	pat1.post	1.08845			GCGAGAATCTACTTAC-1_2	-8.09653	-3.52328	pat1.post	1.08845
GCGCAACAGACTAAGT-1_2	-9.3416	-2.28192	pat1.post	0			GCGCAACAGACTAAGT-1_2	-9.3416	-2.28192	pat1.post	0
GCGCAACCACTGCCAG-1_2	-5.11122	6.29785	pat1.post	0			GCGCAACCACTGCCAG-1_2	-5.11122	6.29785	pat1.post	0
GCGCAACCATCCGGGT-1_2	-1.04252	-2.45216	pat1.post	0			GCGCAACCATCCGGGT-1_2	-1.04252	-2.45216	pat1.post	4.11379
GCGCAACCATGGGACA-1_2	-3.18947	11.8069	pat1.post	1.91724			GCGCAACCATGGGACA-1_2	-3.18947	11.8069	pat1.post	0
GCGCAACGTCGCGTGT-1_2	-5.02204	-8.79842	pat1.post	2.67382			GCGCAACGTCGCGTGT-1_2	-5.02204	-8.79842	pat1.post	2.67382
GCGCAACGTTACCGAT-1_2	-7.98988	5.59827	pat1.post	2.56053			GCGCAACGTTACCGAT-1_2	-7.98988	5.59827	pat1.post	2.56053
GCGCAACTCAAACGGG-1_2	11.2289	0.69732	pat1.post	1.72633			GCGCAACTCAAACGGG-1_2	11.2289	0.69732	pat1.post	1.72633
GCGCAGTAGACGCTTT-1_2	-3.22517	8.494	pat1.post	0			GCGCAGTAGACGCTTT-1_2	-3.22517	8.494	pat1.post	0
GCGCAGTGTAGCACGA-1_2	-1.96623	7.32111	pat1.post	0			GCGCAGTGTAGCACGA-1_2	-1.96623	7.32111	pat1.post	1.43168
GCGCAGTGTTAAAGAC-1_2	-0.192991	-5.74578	pat1.post	1.96633			GCGCAGTGTTAAAGAC-1_2	-0.192991	-5.74578	pat1.post	1.96633
GCGCAGTTCACCTCGT-1_2	-6.48424	5.86705	pat1.post	0			GCGCAGTTCACCTCGT-1_2	-6.48424	5.86705	pat1.post	1.74519
GCGCAGTTCGCGCCAA-1_2	-3.58715	8.02559	pat1.post	2.73721			GCGCAGTTCGCGCCAA-1_2	-3.58715	8.02559	pat1.post	2.36361
GCGCAGTTCTTCGAGA-1_2	6.46489	0.878052	pat1.post	0			GCGCAGTTCTTCGAGA-1_2	6.46489	0.878052	pat1.post	2.76373
GCGCCAACATACGCTA-1_2	-7.39242	8.58135	pat1.post	2.51476			GCGCCAACATACGCTA-1_2	-7.39242	8.58135	pat1.post	1.56609
GCGCGATAGCAATATG-1_2	-7.51876	4.25616	pat1.post	1.66582			GCGCGATAGCAATATG-1_2	-7.51876	4.25616	pat1.post	0
GCGCGATCAGTGGAGT-1_2	0.255993	-13.2536	pat1.post	0			GCGCGATCAGTGGAGT-1_2	0.255993	-13.2536	pat1.post	0
[truncated: 19,355 more rows]

## Sheet: Fig 2 A
	UMAP_1	UMAP_2
AAACCTGCACGGACAA-1_1	-9.08752	0.211281
AAACCTGGTACGACCC-1_1	6.17067	-1.20975
[truncated: 12,588 more rows]

## Sheet: Fig 2 B
	0	1	2	3	4	5	6	7	8
[truncated: 2 more rows]

[truncated: 16 more sheets: Fig 2 C, Fig 2 D, Fig 2 E, Fig 2 F, Fig 2 G V genes, Fig 2 G OLGA, Fig 3 A, Fig 3 B, Fig 3 C, Fig 3 D, Fig 3 E, Fig 3 F, Fig 4 A pie charts, Fig 4 A OLGA, Fig 4 B, Fig 4 C]
